# Supplementary material for: Quantitative Phosphoproteomic Analysis Identifies Activation of the RET and IGF-1R/IR Signaling Pathways in Neuroblastoma
Source: PLoS One. 2013 Dec 11;8(12):e82513. doi: 10.1371/journal.pone.0082513 (PMC3859635; doi:10.1371/journal.pone.0082513)
Supplement: Table S1 — Identified phosphopeptides from both the TiO and IAP analyses. Phosphorylation sites of all identified phosphopeptides with their corresponding protein name and gene symbols are listed. The ratio was calculated as the log {NB10 SIC peak area ÷ NPC SIC peak area}. Values greater than 0 indicate a relative increase in phosphopeptide abundance in the NB10 cells, while values less than 0 indicate a relative increase in phosphopeptide abundance in the NPC cells. (XLSX) [file pone.0082513.s002.xlsx]

## Sheet: Sheet1
Table S1 Phosphorylation sites identified in the NB10 and NPC cell line phosphoproteomic analysis.
Protein Name	Gene Symbol	Phosphorylation Site	NB10/NPC Ratio (Log)
dUTP pyrophosphatase	DUT	S11*	4.52864
Nestin	NES	S352*	4.39684
Thyroid hormone receptor-associated protein 3	THRAP3	S243*	4.25667
WW domain-containing adapter protein with coiled-coil	WAC	T500*	4.09071
Multiple myeloma tumor-associated protein 2	MMTAG2	T215S220*	4.06541
NHS-like protein 2	NHSL2	S342	3.97329
182 kDa tankyrase-1-binding protein	TNKS1BP1	S1666*	3.91599
Serine/arginine repetitive matrix protein 2	SRRM2	S2449	3.87198
Histone H1x	H1FX	S31*	3.85378
Vimentin	VIM	S419*	3.82743
Kinetochore-associated protein DSN1 homolog	DSN1	S58*	3.80248
Ribosomal L1 domain-containing protein 1	RSL1D1	T358*	3.79944
HLA-B associated transcript 3	BAG6	T108*	3.76971
HLA-B associated transcript 3	BAG6	S113*	3.76169
Eukaryotic translation initiation factor 3 subunit G	EIF3G	T41*	3.71296
Centrosomal protein of 170 kDa	CEP170	S446	3.69375
Nestin	NES	S358*	3.67908
Tumor suppressor p53-binding protein 1	TP53BP1	S1114*	3.66086
Tumor suppressor p53-binding protein 1	TP53BP1	S1113*	3.65796
Bcl-2-associated transcription factor 1	BCLAF1	S512*	3.64746
Ran-binding protein 3	RANBP3	S333	3.64624
Phytanoyl-CoA hydroxylase-interacting protein-like	PHYHIPL	T14	3.63122
Vimentin	VIM	S420*	3.6159
Isoform 2 of Tyrosine 3-monooxygenase	TYH	S31	3.59325
Eukaryotic translation initiation factor 3 subunit G	EIF3G	S42*	3.58496
Serine/arginine repetitive matrix 1	SRRM1	S558S560*	3.58141
DNA topoisomerase 2-beta	TOP2B	T1575*	3.56785
EIF4G3 protein	EIF4G3	S501*	3.55875
Protein capicua homolog	CIC	S1373S1382*	3.54615
TBC1 domain family member 10B	TBC1D10B	S658	3.53408
Sentrin-specific protease 3	SENP3	S169*	3.5336
Kinesin-like protein KIF21A	KIF21A	S1212	3.53131
Nuclear pore complex protein Nup153	NUP153	S614	3.50871
Serine/arginine repetitive matrix protein 2	SRRM2	S1403*	3.48485
Multiple myeloma tumor-associated protein 2	MMTAG2	T219*	3.46582
G protein-regulated inducer of neurite outgrowth 1	GPRIN1	S615	3.44714
RNA-binding protein MEX3A	MEX3A	S338	3.43956
C-Jun-amino-terminal kinase-interacting protein 3	MAPK8IP3	S364	3.43148
Serine/arginine repetitive matrix protein 2	SRRM2	S2428	3.43098
Eukaryotic translation initiation factor 4E transporter	EIF4ENIF1	S564*	3.43048
G-protein-signaling modulator 1	GPSM1	S492	3.41231
Zinc finger MYM-type protein 2	ZMYM2	S305	3.41197
Regulator of chromosome condensation	RCC1	S11*	3.4118
Methyl-CpG-binding domain protein 1	MBD1	S464	3.4031
NFATC2-interacting protein	NFATC2IP	S338	3.40161
Zinc finger protein 318	ZNF318	S2101*	3.38343
Eukaryotic translation initiation factor 3 subunit G	EIF3G	S42*	3.38011
Rho GTPase-activating protein 17	ARHGAP17	S676*	3.37991
Centrosomal protein of 170 kDa	CEP170	T840*	3.37266
Paralemmin-1	PALM	S116	3.34164
Centrosomal protein of 170 kDa	CEP170	S838*	3.33947
Ubiquitin-associated protein 2-like	UBAP2L	S453*	3.33737
Hepatoma-derived growth factor	HDGF	S165*	3.32574
Serine/arginine repetitive matrix protein 2	SRRM2	S1320*	3.3096
Myc box-dependent-interacting protein 1	BIN1	S331*	3.30738
La-related protein 1	LARP1	S75	3.30458
Microtubule-associated protein	MAP2	T282*	3.30247
MAP1A protein (Fragment)	MAP1A	S526S527*	3.2996
DNA topoisomerase 2-beta	TOP2B	S1581*	3.28803
Microtubule-associated protein 1B	MAP1B	S1427	3.28786
Microtubule-associated protein 1B	MAP1B	S828T837*	3.28351
Microtubule-associated protein	MAP2	S80*	3.27605
Microtubule-associated protein	MAP2	S280*	3.27346
Hepatoma-derived growth factor	HDGF	S165	3.27292
Niban-like protein 1	FAM129B	S691S696*	3.27012
MMS19 nucleotide excision repair protein homolog	MMS19	S1027	3.26942
Serine/arginine repetitive matrix protein 2	SRRM2	T1177*	3.26175
Zinc finger protein 687	ZNF687	S1057*	3.26013
Myristoylated alanine-rich C-kinase substrate	MARCKS	S29*	3.25955
Ataxin-2-like protein	ATXN2L	S559*	3.25506
General transcription factor 3C polypeptide 4	GTF3C4	S611*	3.25235
dUTP pyrophosphatase	DUT	S11*	3.24656
Microtubule-associated protein 1A	MAP1A	S1818	3.24571
C-Jun-amino-terminal kinase-interacting protein 3	MAPK8IP3	S1260	3.23059
Insulin-like growth factor 2 mRNA-binding protein 1	IGF2BP1	S181*	3.21799
Zinc finger protein 318	ZNF318	S136*	3.21699
LIM and calponin homology domains-containing protein 1	LIMCH1	T672*	3.21574
Endophilin-A2	SH3GL1	S288*	3.21157
Serine/arginine repetitive matrix protein 2	SRRM2	S1318*	3.20495
EEF1D protein	EEF1D	S94	3.1956
Rho guanine nucleotide exchange factor 2	ARHGEF2	S696*	3.19424
Tumor suppressor p53-binding protein 1	TP53BP1	S1460	3.19016
Transcription intermediary factor 1-beta	TRIM28	S471*	3.18855
Tumor suppressor p53-binding protein 1	TP53BP1	S1114*	3.18453
MARCKS-related protein	MARCKSL1	S22*	3.18258
Lamina-associated polypeptide 2, isoform alpha	TMPO	S159T160*	3.17908
Protein KRI1 homolog	KRI1	S177*	3.17895
Kinesin-like protein KIF26B	KIF26B	S977	3.17524
Kinesin-like protein KIF26B	KIF26B	S975	3.17524
Mediator of DNA damage checkpoint protein 1	MDC1	S1775	3.17011
Alpha-taxilin	TXLNA	S515*	3.16832
Serine/arginine repetitive matrix protein 2	SRRM2	T1003S1014*	3.16782
Bcl-2-associated transcription factor 1	BCLAF1	S658*	3.16627
Treacle protein	TCOF1	S906*	3.15326
Myotubularin-related protein 6	MTMR6	S561*	3.1521
Tumor suppressor p53-binding protein 1	TP53BP1	S1113*	3.15143
FH1/FH2 domain-containing protein 1	FHOD1	S367*	3.1493
Hepatoma-derived growth factor	HDGF	S165*	3.14168
Isoform B of Ras GTPase-activating protein-binding protein 2	G3BP2	T227*	3.13836
Calcium/calmodulin-dependent protein kinase type IV	CAMK4	S360*	3.13426
Protein LSM14 homolog A	LSM14A	S216*	3.13164
Enhancer of mRNA-decapping protein 4	EDC4	S734*	3.12745
DNA replication licensing factor MCM2	MCM2	S27*	3.12713
YrdC domain-containing protein, mitochondrial	YRDC	S37*	3.11928
Lupus La protein	SSB	S366*	3.11379
Myristoylated alanine-rich C-kinase substrate	MARCKS	S27*	3.113
Microtubule-associated protein	MAP2	S514S518S519S522	3.11068
Neuromodulin	GAP43	T181	3.10865
Serine/arginine repetitive matrix 1	SRRM1	S569S571	3.10685
Serine/arginine repetitive matrix protein 2	SRRM2	S1083*	3.1059
Multiple myeloma tumor-associated protein 2	MMTAG2	S220*	3.10493
Phosphatidylinositol 4-kinase type 2-alpha	PI4K2A	S47S51*	3.09733
Protein scribble homolog	SCRIB	S1439	3.08867
G-protein-signaling modulator 1	GPSM1	S545	3.08571
Actin-binding LIM protein 1	ABLIM1	S706*	3.08102
UPF0667 protein C1orf55	SDE2	S278*	3.06898
Clathrin light chain A	CLTA	S105	3.06825
Tether containing UBX domain for GLUT4	ASPSCR1	S500	3.06633
Nuclear ubiquitous casein and cyclin-dependent kinases substrate	NUCKS1	S75S79*	3.06589
Calmodulin-regulated spectrin-associated protein 2	CAMSAP2	S599*	3.05462
Protein scribble homolog	SCRIB	S853	3.04856
Sentrin-specific protease 3	SENP3	S181*	3.04819
E3 ubiquitin-protein ligase MGRN1	MGRN1	S523	3.04471
Serine/arginine repetitive matrix 1	SRRM1	T881*	3.03676
Bifunctional aminoacyl-tRNA synthetase	EPRS	S885*	3.03344
E3 ubiquitin-protein ligase HUWE1	HUWE1	S3373	3.02974
Transmembrane protein 87A	TMEM87A	S540*	3.02471
Kinesin light chain 1	KLC1	S524	3.02418
Zinc finger protein 687	ZNF687	S140	3.01515
Nuclear ubiquitous casein and cyclin-dependent kinases substrate	NUCKS1	S73S79*	3.00635
Heat shock protein beta-1	HSPB1	S82S83*	3.00389
Coiled-coil domain-containing protein 86	CCDC86	S91*	2.99942
Nucleolin	NCL	S67*	2.9921
Nestin	NES	S768*	2.98592
Tumor suppressor p53-binding protein 1	TP53BP1	S1462	2.98496
Eukaryotic translation initiation factor 4 gamma 1	EIF4G1	S1596	2.97815
Thymidine kinase, cytosolic	TK1	S231	2.97158
Nuclear pore complex protein Nup98-Nup96	NUP98	S612*	2.97046
DNA replication licensing factor MCM2	MCM2	S27*	2.97034
CLASP1 protein	CLASP1	S1069*	2.96803
Rho guanine nucleotide exchange factor 17	ARHGEF17	S463	2.95407
Coiled-coil domain-containing protein 12	CCDC12	S165	2.95203
Alpha-taxilin	TXLNA	S515*	2.952
TBC1 domain family member 10B	TBC1D10B	S678*	2.94846
Nuclear-interacting partner of ALK	ZC3HC1	S321*	2.94624
Cytoplasmic dynein 1 light intermediate chain 1	DYNC1LI1	S510	2.94372
Cyclin-dependent kinase 1	CDK1	T14Y15*	2.94183
SWI/SNF complex subunit SMARCC1	SMARCC1	S328S330*	2.93834
Splicing regulator SRrp37		S252*	2.93737
Smad nuclear-interacting protein 1	SNIP1	S35*	2.93661
Kinesin-like protein KIF21A	KIF21A	T1664	2.9342
Drebrin	DBN1	S337*	2.93164
NHS-like protein 2	NHSL2	T341	2.93068
Protein CASC3	CASC3	S148	2.92988
Zinc finger CCCH domain-containing protein 14	ZC3H14	S274	2.92591
TBC1 domain family member 15	TBC1D15	S675*	2.92183
Peregrin	BRPF1	S1076	2.91555
Cyclin-dependent kinase 1	CDK1	Y15*	2.91492
Bromodomain-containing protein 4	BRD4	S470*	2.90347
Kinesin light chain 4	KLC4	S611	2.90341
Synaptopodin-2	SYNPO2	S611	2.90216
RUN domain-containing protein 3A	RUNDC3A	T349	2.89263
Ras GTPase-activating protein-binding protein 1	G3BP1	S230*	2.89163
UPF0667 protein C1orf55	SDE2	T274*	2.89148
LIM domain and actin-binding protein 1	LIMA1	S490*	2.88915
Isoform B of Ras GTPase-activating protein-binding protein 2	G3BP2	T227*	2.88666
E3 ubiquitin-protein ligase RBBP6	RBBP6	S1179*	2.8843
Ribonucleases P/MRP protein subunit POP1	POP1	S729*	2.88145
Nucleoporin 107kDa, isoform CRA_b	NUP107	S86*	2.87894
Phytanoyl-CoA hydroxylase-interacting protein-like	PHYHIPL	S15	2.87842
Secretogranin-2	SCG2	S532	2.8752
Isoform 6 of Treacle protein	TCOF1	S1073*	2.87269
Programmed cell death protein 4	PDCD4	S94*	2.87202
La-related protein 1	LARP1	S75	2.87124
Triple functional domain protein	TRIO	S2492	2.87119
G protein-regulated inducer of neurite outgrowth 3	GPRIN3	S332S336	2.86562
RNA-binding motif protein, X-linked 2	RBMX2	S185*	2.86344
Kinesin-like protein KIF23	KIF23	S902*	2.86237
Ataxin-2-like protein	ATXN2L	T31*	2.85489
Galanin peptides	GAL	S116*	2.85347
RELT-like protein 1	RELL1	S109	2.85244
Nuclear-interacting partner of ALK	ZC3HC1	S321*	2.8499
7SK snRNA methylphosphate capping enzyme	MEPCE	T213S216	2.8498
Leucine zipper putative tumor suppressor 1	LZTS1	S233	2.84723
PRKAR2A protein	PRKAR2A	S99*	2.83828
Formin-2	FMN2	S499	2.8346
Eukaryotic translation initiation factor 5B	EIF5B	S214*	2.83033
Kinesin-like protein KIF21A	KIF21A	S1212	2.82932
Zinc finger protein 638	ZNF638	S1401	2.82917
Nucleolar RNA helicase 2	DDX21	S89*	2.82868
Mitogen-activated protein kinase kinase kinase 1	MAP3K1	S21	2.82633
U1 small nuclear ribonucleoprotein 70 kDa	SNRNP70	S410*	2.82453
Eukaryotic translation initiation factor 4 gamma 1	EIF4G1	S1209*	2.82069
H/ACA ribonucleoprotein complex subunit 4	DKC1	S494*	2.81939
Tumor suppressor p53-binding protein 1	TP53BP1	S1113*	2.81698
Treacle protein	TCOF1	S1350*	2.8137
Histone 1, H1b	HIST1H1E	S18*	2.80883
T-box transcription factor TBX2	TBX2	S653S657	2.80814
Synemin	SYNM	S653*	2.8074
FYVE, RhoGEF and PH domain-containing protein 1	FGD1	S48	2.80696
SEC16A protein (Fragment)	SEC16A	S1473	2.80409
D-tyrosyl-tRNA(Tyr) deacylase 1	DTD1	S197	2.80396
Bromodomain adjacent to zinc finger domain protein 1A	BAZ1A	S1413*	2.8039
Myristoylated alanine-rich C-kinase substrate	MARCKS	S26*	2.80032
Tyrosine 3-monooxygenase	TYH	S502	2.7932
Interferon regulatory factor 2-binding protein 1	IRF2BP1	S436*	2.79295
Kinesin-like protein KIF26B	KIF26B	S977	2.79261
Myristoylated alanine-rich C-kinase substrate	MARCKS	T150*	2.79149
Interferon regulatory factor 2-binding protein 2	IRF2BP2	S457*	2.78907
Zinc finger protein castor homolog 1	CASZ1	S1758	2.78829
Zinc finger MYM-type protein 4	ZMYM4	S122*	2.78781
Microtubule-associated protein 1A	MAP1A	T1835	2.78769
G-protein-signaling modulator 1	GPSM1	T548	2.78618
Microtubule-associated protein 1B	MAP1B	S831S832*	2.78575
Isoform 2 of Supervillin	SVIL	S251S252*	2.78555
Protein PRRC2C	PRRC2C	T887*	2.78323
Nestin	NES	T338	2.78314
Cell division cycle 27, isoform CRA_b	CDC27	T374	2.78258
Secretogranin-2	SCG2	S533	2.78186
Inverted formin-2	INF2	S589	2.78112
Microtubule-associated protein 1A	MAP1A	S1069	2.78055
Bifunctional aminoacyl-tRNA synthetase	EPRS	S886*	2.78023
RACK7 isoform l	ZMYND8	S495*	2.77938
Neurofilament medium polypeptide	NEFM	S680S685*	2.77068
Cleavage stimulation factor subunit 2	CSTF2	S518*	2.76909
Glycylpeptide N-tetradecanoyltransferase 1	NMT1	S47*	2.76557
Melanoma inhibitory activity protein 3	MIA3	S1906	2.76451
Ubiquitin carboxyl-terminal hydrolase 11	USP11	S948S953	2.7634
ATP-dependent RNA helicase DDX42	DDX42	S754	2.76172
Kinesin-like protein KIF21A	KIF21A	S1239*	2.76069
Ribonucleoside-diphosphate reductase subunit M2	RRM2	S20*	2.75779
Uncharacterized protein C3orf63	FAM208A	S1103	2.75618
Peripherin	PRPH	S50	2.75299
ATP-dependent RNA helicase DDX42	DDX42	S104S111*	2.74503
Probable helicase with zinc finger domain	HELZ	S1767	2.74188
Nucleoporin 214kDa (Fragment)	NUP214	S617*	2.74177
Smith-Magenis syndrome chromosomal region candidate gene 7 protein-like	SMCR7L	S55T58	2.73779
Serine/threonine-protein kinase A-Raf	ARAF	S222	2.73516
Tumor suppressor p53-binding protein 1	TP53BP1	S500*	2.73342
Paralemmin-1	PALM	S124	2.73065
Protein PRRC2C	PRRC2C	S878*	2.72862
H/ACA ribonucleoprotein complex subunit 4	DKC1	S494*	2.72598
PHD finger protein 3	PHF3	S1614*	2.72534
Lamin-B1	LMNB1	S23*	2.72305
Zinc finger protein 687	ZNF687	S1057*	2.72172
Ataxin-2-like protein	ATXN2L	S339*	2.71924
Microtubule-associated protein 1B	MAP1B	S2209S2211	2.71719
Cytoplasmic dynein 1 light intermediate chain 1	DYNC1LI1	S516	2.70531
Transcription intermediary factor 1-beta	TRIM28	S50*	2.70399
Zinc finger protein 687	ZNF687	S1057*	2.70276
Interferon regulatory factor 2-binding protein 2	IRF2BP2	S455S460*	2.70107
5'-3' exoribonuclease 2	XRN2	S475	2.70086
Lamina-associated polypeptide 2, isoform alpha	TMPO	S158*	2.69644
Ferritin (Fragment)	FTH1	Y218*	2.69635
Heat shock protein beta-1	HSPB1	S78S82*	2.69583
Paralemmin-1	PALM	T141*	2.69245
Tuberin	TSC2	S1798	2.69238
NHS-like protein 2	NHSL2	S668	2.69218
Chromatin assembly factor 1 subunit A	CHAF1A	T770*	2.68689
Neurofilament light polypeptide	NEFL	S58	2.68567
mRNA-decapping enzyme 1A	DCP1A	S353*	2.6853
Rho GTPase-activating protein 17	ARHGAP17	S676*	2.68081
Transcriptional regulator ATRX	ATRX	S634*	2.68035
182 kDa tankyrase-1-binding protein	TNKS1BP1	S1666*	2.67978
Nuclear fragile X mental retardation-interacting protein 2	NUFIP2	S629*	2.67901
SH2 domain containing 3C	SH2D3C	S282	2.67879
Histone RNA hairpin-binding protein	SLBP	S20*	2.6724
Zinc finger CCCH domain-containing protein 7A	ZC3H7A	S318	2.67054
ATP-dependent RNA helicase DDX42	DDX42	S744	2.67038
La-related protein 4	LARP4	S597*	2.66675
Treacle protein	TCOF1	S1378*	2.66569
Protein TSSC4	TSSC4	S321	2.66402
Tyrosine-protein kinase Lyn	LYN	Y397*	2.65917
RNA binding protein (Fragment)		S889	2.65682
Catenin delta-1	CTNND1	Y96*	2.65616
Isoform 2 of TBC1 domain family member 15	TBC1D15	S205	2.65514
RNA-binding protein MEX3A	MEX3A	S462	2.65313
Microtubule-associated protein 1B	MAP1B	S828S832*	2.65303
Tumor suppressor p53-binding protein 1	TP53BP1	S380*	2.65121
NUP153 variant protein (Fragment)	NUP153	S540*	2.64977
NHS-like protein 2	NHSL2	S128	2.64592
Microtubule-associated protein 1B	MAP1B	S1792S1797*	2.64575
Protein PRRC2A	PRRC2A	S1219*	2.64129
Nestin	NES	S355*	2.63911
TOM1-like protein 1	TOM1L1	S323*	2.63721
Paired mesoderm homeobox protein 2A	PHOX2A	S208	2.63654
Cyclin-L1	CCNL1	S335S341*	2.63508
Vimentin	VIM	Y61*	2.63337
Signal recognition particle subunit SRP72	SRP72	S560T563*	2.63102
Microtubule-associated protein 1B	MAP1B	S1443	2.62745
Kinesin-like protein KIF21A	KIF21A	S1239*	2.62553
Neural proliferation, differentiation and control, 1	NPDC1	S307	2.62297
Nestin	NES	S768	2.6219
MAP7 domain-containing protein 1	MAP7D1	S70	2.61407
Hepatoma-derived growth factor-related protein 2	HDGFRP2	S454*	2.61161
Ferritin (Fragment)	FTH1	S228*	2.60902
Zinc finger protein 687	ZNF687	S1057*	2.6072
Scavenger receptor class F member 2	SCARF2	S646S648	2.60698
Serine/threonine-protein kinase 10	STK10	S438*	2.60578
Dual specificity protein phosphatase 6	DUSP6	S331	2.60186
Transcription elongation factor A protein 1	TCEA1	S100*	2.59747
Drebrin	DBN1	T335*	2.59718
Bcl-2-associated transcription factor 1	BCLAF1	S512*	2.59597
Transcription intermediary factor 1-alpha	TRIM24	S110	2.59395
Microtubule-associated protein	MAP2	S514	2.59371
Stathmin	STMN1	S38*	2.59327
Neurofilament medium polypeptide	NEFM	S736*	2.5917
FERM, RhoGEF and pleckstrin domain-containing protein 1	FARP1	S427S433*	2.58518
Zinc finger protein 638	ZNF638	S552*	2.58461
Zinc finger CCCH-type antiviral protein 1	ZC3HAV1	S335	2.58181
Treacle protein	TCOF1	S906*	2.57678
Synaptopodin-2	SYNPO2	S902S906	2.57619
TRAF-type zinc finger domain-containing protein 1	TRAFD1	S415*	2.57569
Eukaryotic translation initiation factor 4E transporter	EIF4ENIF1	S587*	2.57536
Myosin-XIX	MYO19	S963	2.57468
Nucleolin	NCL	S563*	2.56886
Drebrin	DBN1	S339*	2.56659
Zinc finger CCCH domain-containing protein 11A	ZC3H11A	S290	2.56547
Nuclear receptor corepressor 1	NCOR1	S2184*	2.56108
Telomere-associated protein RIF1	RIF1	S2393*	2.55704
Novel protein (Fragment)	CCDC167	S42	2.55703
Serine/arginine repetitive matrix protein 2	SRRM2	S2581	2.55528
Apoptotic chromatin condensation inducer in the nucleus	ACIN1	S410*	2.55456
NUP153 variant protein (Fragment)	NUP153	S538*	2.5533
RNA binding protein (Fragment)		T293	2.55242
Nestin	NES	S1617	2.55232
Tyrosine 3-monooxygenase	TYH	S71*	2.55159
Melanoregulin	MREG	S213	2.55049
MORC family CW-type zinc finger protein 2	MORC2	S615*	2.55036
Bcl-2-associated transcription factor 1	BCLAF1	S397*	2.54874
ATP-dependent RNA helicase DDX42	DDX42	S744S754	2.54827
Kinesin light chain 1	KLC1	S521	2.54356
Telomeric repeat-binding factor 2	TERF2	S323*	2.54308
Transcription intermediary factor 1-beta	TRIM28	S473*	2.54242
Myc box-dependent-interacting protein 1	BIN1	S331*	2.54231
Sister chromatid cohesion protein PDS5 homolog A	PDS5A	S1305*	2.54223
SURP and G-patch domain-containing protein 2	SUGP2	S277*	2.54146
Tyrosine-protein kinase BAZ1B	BAZ1B	S1468*	2.54125
Non-POU domain-containing octamer-binding protein	NONO	T450*	2.53996
Zinc finger CCCH domain-containing protein 7B	ZC3H7B	S233	2.53928
ESF1 homolog	ESF1	S153*	2.53614
Zinc finger protein 828	CHAMP1	S427*	2.53391
Tumor suppressor p53-binding protein 1	TP53BP1	S1094S1101*	2.5322
Zinc finger CCCH-type antiviral protein 1-like	ZC3HAV1L	S257*	2.53042
Nestin	NES	S1441	2.53
Apoptotic chromatin condensation inducer in the nucleus	ACIN1	T414*	2.52973
Tumor suppressor p53-binding protein 1	TP53BP1	S1028*	2.52751
TBC1 domain family member 4	TBC1D4	S588*	2.52377
Ribosomal L1 domain-containing protein 1	RSL1D1	S361*	2.52368
RAF proto-oncogene serine/threonine-protein kinase	RAF	S259*	2.52327
Microtubule-associated protein	MAP2	S514	2.5223
Nuclear ubiquitous casein and cyclin-dependent kinases substrate	NUCKS1	S79*	2.52173
Neuroblast differentiation-associated protein AHNAK	AHNAK	S5110	2.51771
Activating transcription factor 7-interacting protein 1	ATF7IP	S113*	2.5161
Nestin	NES	T315S320*	2.516
Centromere protein F	CENPF	S3150	2.51365
Synaptopodin-2	SYNPO2	S226	2.51075
Peregrin	BRPF1	S1081	2.50875
ATP-binding cassette sub-family F member 1	ABCF1	S105T108S109*	2.50713
FCH domain only protein 2	FCHO2	S387*	2.5068
Nipped-B-like protein	NIPBL	S274	2.50511
Protein sprouty homolog 4	SPRY4	S125	2.50474
Rho guanine nucleotide exchange factor 11	ARHGEF11	T254*	2.50273
Microtubule-actin cross-linking factor 1, isoforms 1/2/3/5	MACF1	S1377	2.50146
DNA topoisomerase 2-beta	TOP2B	S1550S1552*	2.50032
Formin-binding protein 1	FNBP1	S296*	2.49984
Calmodulin-regulated spectrin-associated protein 2	CAMSAP2	S464	2.49973
DNA topoisomerase 2-beta	TOP2B	S1522S1524*	2.49753
Lamina-associated polypeptide 2, isoform alpha	TMPO	S156T160*	2.4933
Nucleolar and coiled-body phosphoprotein 1	NOLC1	S698*	2.49214
Phosphatase and actin regulator 4	PHACTR4	S118*	2.49134
Heterogeneous nuclear ribonucleoprotein U	HNRNPU	S59*	2.49072
HDAC4 protein	HDAC4	S520*	2.48998
NOP2 protein	NOP2	T817*	2.48965
Probable helicase senataxin	SETX	S1366	2.48876
Tubulin polymerization-promoting protein	TPPP	S160	2.48562
Zinc finger CCCH-type antiviral protein 1-like	ZC3HAV1L	S256*	2.47827
Cortactin	CTTN	S381*	2.47737
Zinc finger protein 295	ZBTB21	S411*	2.47715
Nucleophosmin	NPM	S125*	2.47683
HIRA-interacting protein 3	HIRIP3	S530*	2.47557
Histone acetyltransferase MYST2	KAT7	S57*	2.47369
ARF GTPase-activating protein GIT1	GIT1	S361*	2.47198
Ataxin-2-like protein	ATXN2L	S594*	2.47167
Uncharacterized protein C10orf12	C10orf12	S295*	2.46913
Serine/threonine-protein kinase 11-interacting protein	STK11IP	S398	2.46841
Protein bicaudal D homolog 2	BICD2	S331	2.46419
Transcription intermediary factor 1-alpha	TRIM24	S98S110	2.46275
La-related protein 1	LARP1	S75	2.46242
ESF1 homolog	ESF1	S153*	2.46239
La-related protein 1	LARP1	S90	2.46205
Proteasome inhibitor PI31 subunit	PSMF1	S153*	2.46185
Neuromodulin	GAP43	S203*	2.46126
182 kDa tankyrase-1-binding protein	TNKS1BP1	S601*	2.46114
Protein phosphatase Slingshot homolog 2	SSH2	S1217	2.45799
La-related protein 1	LARP1	T649*	2.45779
Serine/arginine repetitive matrix protein 2	SRRM2	S1404*	2.45766
RUN domain-containing protein 3A	RUNDC3A	S346	2.4574
F-box/LRR-repeat protein 6	FBXL6	S537	2.45688
ADD1 protein	ADD1	S465*	2.45596
TBC1 domain family member 10B	TBC1D10B	S687	2.45574
Coiled-coil domain-containing protein 94	CCDC94	S211S213	2.45525
Lamin-B1	LMNB1	S404*	2.45519
Small glutamine-rich tetratricopeptide repeat-containing protein alpha	SGTA	S305	2.45292
Nuclear mitotic apparatus protein 1	NUMA1	S1229	2.45283
Telomerase Cajal body protein 1	WRAP53	S85S90*	2.45257
Enhancer of mRNA-decapping protein 4	EDC4	S723*	2.45169
Transcription factor 20	TCF20	S419S427	2.44931
Sine oculis-binding protein homolog	SOBP	S629	2.44834
Cytoplasmic dynein 1 light intermediate chain 2	DYNC1LI2	S203	2.44726
Telomere-associated protein RIF1	RIF1	S2161	2.44319
Gamma-tubulin complex component 3	TUBGCP3	S515	2.44251
Remodeling and spacing factor 1	RSF1	T1305	2.44218
Zinc finger protein with KRAB and SCAN domains 1	ZKSCAN1	S13*	2.43941
HIRA-interacting protein 3	HIRIP3	S196S199*	2.43299
Peripherin	PRPH	S28	2.43137
Transcription intermediary factor 1-beta	TRIM28	S601*	2.43123
Kinetochore-associated protein DSN1 homolog	DSN1	S57*	2.4312
Tumor suppressor p53-binding protein 1	TP53BP1	S1430	2.43045
Transcriptional repressor p66-beta	GATAD2B	S334S338	2.43042
Nuclear fragile X mental retardation-interacting protein 2	NUFIP2	S572*	2.42805
Eukaryotic translation initiation factor 4E-binding protein 1	EIF4EBP1	Y34S44*	2.42519
DENN domain-containing protein 4C	DENND4C	S753	2.42347
Isoform B of Ras GTPase-activating protein-binding protein 2	G3BP2	S225*	2.42325
Serine/threonine-protein kinase ULK1	ULK1	S623	2.42199
Rho guanine nucleotide exchange factor 2	ARHGEF2	S174	2.42129
Ribonucleoside-diphosphate reductase subunit M2	RRM2	S20*	2.41919
Nucleoporin NUP53	NUP35	S259*	2.41706
Enhancer of mRNA-decapping protein 3	EDC3	S131*	2.41676
Transducin-like enhancer protein 3	TLE3	S203*	2.41468
Ubiquitin-protein ligase E3A	UBE3A	S218*	2.41155
Uncharacterized protein CXorf23	CXorf23	S15S17*	2.41122
Synaptopodin-2	SYNPO2	T610	2.41105
Drebrin	DBN1	T335S339*	2.40895
Serine/threonine-protein kinase PAK 2	PAK2	S141*	2.40809
Aladin	AAAS	S495	2.40792
Supervillin	SVIL	S221*	2.4063
Nuclear ubiquitous casein and cyclin-dependent kinases substrate	NUCKS1	S214*	2.40527
Metal transporter CNNM3	CNNM3	T675	2.40461
Coiled-coil domain-containing protein 86	CCDC86	S47*	2.40038
Sororin	CDCA5	S75*	2.40021
Nuclear receptor coactivator 6	NCOA6	T2020	2.39635
Poly(U)-binding-splicing factor PUF60	PUF60	T314	2.39516
Zinc finger protein 687	ZNF687	T377	2.39502
DNA replication licensing factor MCM2	MCM2	S27*	2.39327
Peptidyl-prolyl cis-trans isomerase-like 4	PPIL4	S178*	2.39194
Triple functional domain protein	TRIO	T1903*	2.38879
FCH domain only protein 2	FCHO2	T542	2.38878
GRB2-associated-binding protein 2	GAB2	S223	2.38875
Myc proto-oncogene protein	MYC	T58S62*	2.38169
Supervillin	SVIL	S245*	2.38116
Lysine-specific demethylase 2B	KDM2B	S1029	2.38082
ETS-related transcription factor Elf-2	ELF2	S424	2.37572
Nuclear pore complex protein Nup50	NUP50	S221*	2.37432
Proline-rich transmembrane protein 4	PRRT4	S766	2.3735
Serine/arginine repetitive matrix 1	SRRM1	S705	2.37293
Inner centromere protein	INCENP	S263*	2.37027
Microtubule-associated protein 1B	MAP1B	S1400*	2.36981
FCH domain only protein 2	FCHO2	S536	2.3685
TOM1-like protein 1	TOM1L1	S323*	2.36825
Afadin	MLLT4	S1199*	2.36791
Lamin-B1	LMNB1	S401*	2.36415
Treacle protein	TCOF1	S1350*	2.36403
Microtubule-associated protein 1S	MAP1S	S657*	2.36286
Afadin	MLLT4	S1799	2.36235
Zyxin	ZYX	S344*	2.36026
Nucleolar protein 58	NOP58	S502*	2.3599
LMBR1 domain-containing protein 2	LMBRD2	S689	2.35956
ADD1 protein	ADD1	S431*	2.35939
Synemin	SYNM	S1181*	2.35886
SAFB-like transcription modulator	SLTM	S553*	2.35847
NUP155	NUP155	S3	2.35712
Nucleolar protein 56	NOP56	S570	2.35705
La-related protein 1	LARP1	Y652*	2.35533
Microtubule-associated protein	MAP2	S80*	2.3542
Tryptophanyl tRNA synthetase	WARS	S4	2.35392
Far upstream element-binding protein 2	KHSRP	S480*	2.35351
Microtubule-associated protein	MAP2	S527S530S532S534*	2.35323
ATF2 protein	ATF2	S32*	2.35275
Bcl-2-associated transcription factor 1	BCLAF1	S658*	2.35253
Rho guanine nucleotide exchange factor 2	ARHGEF2	S174	2.35047
MHC class II regulatory factor RFX1	RFX1	T124*	2.34461
5'-3' exoribonuclease 2	XRN2	S473	2.34367
Deoxyribonucleoside 5'-monophosphate N-glycosidase	DNPH1	S123	2.34351
Chromosome transmission fidelity protein 18 homolog	CHTF18	S871*	2.34326
TSC22 domain family protein 4	TSC22D4	S165	2.34184
5'-3' exoribonuclease 2	XRN2	S470	2.34169
Metastasis-associated protein MTA1	MTA1	S576*	2.34095
FCH domain only protein 2	FCHO2	S391*	2.33903
Zinc finger protein 318	ZNF318	S2035	2.33838
EIF4G3 protein	EIF4G3	S1162*	2.33755
Far upstream element-binding protein 3	FUBP3	S569	2.33634
Nucleoporin 214kDa (Fragment)	NUP214	S272	2.33597
Dedicator of cytokinesis protein 4	DOCK4	S1620	2.33451
FYVE, RhoGEF and PH domain-containing protein 1	FGD1	S50	2.33333
PAXIP1-associated protein 1	PAGR1	S237*	2.33298
Nuclear pore complex protein Nup50	NUP50	T219*	2.33153
Peptidyl-prolyl cis-trans isomerase-like 4	PPIL4	T182*	2.32956
Tumor suppressor p53-binding protein 1	TP53BP1	S1114*	2.32651
Transcription intermediary factor 1-beta	TRIM28	S594*	2.32631
Microtubule-associated protein 1B	MAP1B	S1154*	2.32624
mRNA-decapping enzyme 1B	DCP1B	S566	2.32559
Telomere-associated protein RIF1	RIF1	S2161	2.32222
NUP153 variant protein (Fragment)	NUP153	S667	2.32202
KH domain-containing, RNA-binding, signal transduction-associated protein 1	KHDRBS1	S20*	2.31983
Serine/arginine repetitive matrix protein 2	SRRM2	S2132	2.31952
Bromodomain-containing protein 3	BRD3	S263*	2.31849
Drebrin	DBN1	S337S339*	2.3167
Myristoylated alanine-rich C-kinase substrate	MARCKS	S46*	2.31647
Microtubule-associated protein 1B	MAP1B	S1396*	2.31598
Serine/threonine-protein kinase 10	STK10	S438*	2.31572
Leucine-rich repeat flightless-interacting protein 1	LRRFIP1	S115	2.31549
ATP-dependent RNA helicase DDX42	DDX42	S751S754	2.3144
Nuclear receptor corepressor 1	NCOR1	S1472	2.31145
EIF4G3 protein	EIF4G3	S501*	2.30941
Junction plakoglobin	JUP	S182*	2.30872
Metastasis-associated protein MTA1	MTA1	S576*	2.3069
Heterogeneous nuclear ribonucleoprotein U	HNRNPU	S59*	2.30648
Protein PRRC2A	PRRC2A	S1004	2.30207
LIM and calponin homology domains-containing protein 1	LIMCH1	S670*	2.30124
Vimentin	VIM	S83*	2.301
RNA polymerase II elongation factor ELL	ELL	S309	2.29829
GRB2-associated-binding protein 2	GAB2	S543	2.29787
Structural maintenance of chromosomes protein 4	SMC4	S41*	2.29504
FK506-binding protein 15	FKBP15	S1114	2.29503
Structural maintenance of chromosomes protein 4	SMC4	T44*	2.29488
Activating transcription factor 7-interacting protein 1	ATF7IP	S113*	2.29292
CTAGE family, member 5, isoform CRA_j	CTAGE5	S524S536*	2.28957
Filamin-C	FLNC	S2233	2.28944
Zinc finger protein 828	CHAMP1	S476*	2.28786
AT-rich interactive domain-containing protein 1A	ARID1A	S772*	2.28682
Nuclear receptor coactivator 6	NCOA6	S2018	2.28521
Uncharacterized protein	DDX20	S140	2.28496
Insulin-like growth factor 2 mRNA-binding protein 1	IGF2BP1	S181*	2.28455
Methylosome subunit pICln	CLNS1A	S102*	2.28428
RNA polymerase-associated protein CTR9 homolog	CTR9	T925*	2.28343
Peripherin	PRPH	S75	2.28319
Serine/arginine repetitive matrix 1	SRRM1	S778S784*	2.27925
FCH domain only protein 2	FCHO2	S533	2.27913
G protein-regulated inducer of neurite outgrowth 1	GPRIN1	S73	2.27711
DNA replication licensing factor MCM2	MCM2	S26*	2.2766
Methyl-CpG-binding domain protein 1	MBD1	S297*	2.27567
Glycogen synthase kinase-3 beta	GSK3B	Y216*	2.27546
Isoform 2B of Cytoplasmic dynein 1 intermediate chain 2	DYNC1I2	S84	2.27382
Transcription intermediary factor 1-beta	TRIM28	S598*	2.26862
Wings apart-like protein homolog	WAPAL	S221*	2.26788
POLD3 protein	POLD3	S419	2.26579
Secretogranin-2	SCG2	S432	2.26525
RNA-binding protein 34	RBM34	S14*	2.26381
Serine/threonine-protein kinase greatwall	MASTL	S370	2.26353
Protein SON	SON	S1556*	2.25949
Protein scribble homolog	SCRIB	S1309*	2.25817
Serine/arginine repetitive matrix protein 2	SRRM2	S1083*	2.2574
5'-3' exoribonuclease 2	XRN2	S475	2.25665
La-related protein 1B	LARP1B	S60	2.25586
NHS-like protein 2	NHSL2	S210	2.24902
Serine/arginine repetitive matrix protein 2	SRRM2	S2702	2.24863
Nibrin	NBN	S432*	2.2485
Egl nine homolog 1	EGLN1	S125	2.24828
Microtubule-associated protein 1B	MAP1B	S1501*	2.2479
ATP-dependent RNA helicase DDX51	DDX51	S83*	2.24632
CLK4-associating serine/arginine rich protein	CLASRP	T327*	2.24447
Lupus La protein	SSB	S366*	2.24442
La-related protein 1	LARP1	S548*	2.24432
Histone acetyltransferase p300	EP300	T887	2.24424
Serine/arginine repetitive matrix protein 2	SRRM2	S1179*	2.24304
Ribonucleoprotein PTB-binding 1	RAVER1	T463*	2.24257
CCR4-NOT transcription complex subunit 4	CNOT4	S432	2.23976
Cleavage stimulation factor subunit 2	CSTF2	S524*	2.23863
PHD finger protein 3	PHF3	S1133*	2.23745
Protein enabled homolog	ENAH	S125*	2.23685
Glycogen synthase kinase-3 beta	GSK3B	Y216*	2.23314
Proto-oncogene tyrosine-protein kinase receptor Ret	RET	Y687*	2.23275
Nucleolin	NCL	S563*	2.23253
Myristoylated alanine-rich C-kinase substrate	MARCKS	S27*	2.22961
Nucleolar RNA helicase 2	DDX21	S121*	2.22922
Regulating synaptic membrane exocytosis protein 3	RIMS3	S104	2.22858
Heterogeneous nuclear ribonucleoprotein U	HNRNPU	S66*	2.22754
Nestin	NES	S352*	2.22583
Pericentriolar material 1 protein	PCM1	S65*	2.22449
Serine/arginine repetitive matrix protein 2	SRRM2	T2397	2.2224
Girdin	CCDC88A	Y1799	2.22217
SPTBN2 protein	SPTBN2	S715	2.22198
PDZ and LIM domain protein 4	PDLIM4	S112	2.22177
Serine/arginine repetitive matrix protein 2	SRRM2	S2398	2.22153
Zinc finger protein 318	ZNF318	S39*	2.21832
Protein LSM14 homolog A	LSM14A	S192*	2.21422
NUP155	NUP155	S4	2.21229
ATPase WRNIP1	WRNIP1	S153*	2.21073
CTAGE family, member 5, isoform CRA_j	CTAGE5	S524S536*	2.21046
Nucleolar protein 56	NOP56	S519*	2.20967
E3 ubiquitin-protein ligase CHIP	STUB1	S19*	2.20913
Protein farnesyltransferase/geranylgeranyltransferase type-1 subunit alpha	FNTA	S373	2.20771
Kinase D-interacting substrate of 220 kDa	KIDINS220	S1633	2.20686
ELM2 and SANT domain-containing protein 1	ELMSAN1	S461*	2.20555
Microtubule-associated protein 1B	MAP1B	S1797*	2.20486
Nuclear factor 1	NFIB	S569	2.20339
Axin interactor, dorsalization-associated protein	AIDA	S162	2.20297
Glyceraldehyde-3-phosphate dehydrogenase	GAPDH	S83*	2.20292
Myelin protein zero-like 1	MPZL1	Y113*	2.20236
Heat shock factor protein 1	HSF1	T323*	2.2022
GRB2-associated-binding protein 2	GAB2	S140	2.20217
Heterogeneous nuclear ribonucleoprotein G	RBMX	Y255	2.20162
Protein capicua homolog	CIC	T1375S1382*	2.20047
Calcium-regulated heat stable protein 1	CARHSP1	T50*	2.19998
Nucleolin	NCL	S67*	2.19977
Neuromodulin	GAP43	S203*	2.19826
Band 4.1-like protein 3	EPB41L3	S460*	2.1972
Zinc finger protein 318	ZNF318	S40*	2.19714
Synaptopodin-2	SYNPO2	S902	2.19649
Programmed cell death protein 4	PDCD4	S76*	2.19444
Tyrosine 3-monooxygenase	TYH	S19*	2.19222
Peripherin	PRPH	S28	2.19075
Tyrosine-protein kinase BAZ1B	BAZ1B	S1468*	2.19042
Serine/arginine repetitive matrix protein 2	SRRM2	S2702	2.18661
Myelin protein zero-like 1	MPZL1	Y113*	2.18568
RNA binding protein (Fragment)		S287	2.18303
Ras-related protein Rab-12	RAB12	S21	2.18237
Pre-mRNA-splicing factor 38B	PRPF38B	S527S529*	2.18119
Lamina-associated polypeptide 2, isoform alpha	TMPO	S159*	2.18007
Protein IWS1 homolog	IWS1	S377	2.17918
Protein NDRG2	NDRG2	S352	2.1779
Prospero homeobox protein 1	PROX1	S79	2.17729
Spectrin beta chain, brain 1	SPTBN1	S2138*	2.17628
Lamina-associated polypeptide 2, isoform alpha	TMPO	S156S159*	2.17561
GOLGA4 protein	GOLGA4	S71*	2.1754
Wings apart-like protein homolog	WAPAL	S77*	2.17336
Microtubule-associated protein 1S	MAP1S	S759*	2.17266
AHNAK nucleoprotein	AHNAK	S93*	2.17177
Bcl-2-associated transcription factor 1	BCLAF1	S658*	2.16927
Glycogen synthase kinase-3 beta	GSK3B	T392*	2.16793
Protein bicaudal C homolog 1	BICC1	S612	2.16726
Zinc finger protein 316	ZNF316	S112	2.16473
General transcription factor II-I	GTF2I	S674	2.1637
Death-inducer obliterator 1	DIDO1	S1456	2.16023
Apoptotic chromatin condensation inducer in the nucleus	ACIN1	S714*	2.15998
Partitioning defective 3 homolog	PARD3	S144*	2.15909
Serine/arginine repetitive matrix protein 2	SRRM2	T1413S1415*	2.15883
Actin-binding LIM protein 1	ABLIM1	S706*	2.15787
Regulating synaptic membrane exocytosis protein 3	RIMS3	S295	2.15733
Nuclear factor 1 C-type	NFIC	S323*	2.15714
Eukaryotic translation initiation factor 4E-binding protein 1	EIF4EBP1	S35S44*	2.1571
WW domain-containing adapter protein with coiled-coil	WAC	T408	2.15659
Serine/threonine-protein kinase N1	PKN1	S562*	2.15337
RNA-binding protein 28	RBM28	S346	2.15149
cAMP-dependent protein kinase type II-beta regulatory subunit	PRKAR2B	S83S85	2.15133
Kinesin-like protein KIF22	KIF22	S543*	2.1475
Serine/arginine repetitive matrix protein 2	SRRM2	S2398	2.14742
Protein scribble homolog	SCRIB	S1475*	2.14637
Isoform 4 of Bcl-2-associated transcription factor 1	BCLAF1	S339*	2.14586
Rab11 family-interacting protein 1	RAB11FIP1	S500	2.14464
Apoptotic chromatin condensation inducer in the nucleus	ACIN1	S710*	2.14374
Epsin-1	EPN1	T470*	2.14354
Myristoylated alanine-rich C-kinase substrate	MARCKS	S147*	2.14349
Ribonucleoprotein PTB-binding 1	RAVER1	T463*	2.14267
Dedicator of cytokinesis protein 7	DOCK7	S929	2.13929
182 kDa tankyrase-1-binding protein	TNKS1BP1	S429*	2.13563
CREB-regulated transcription coactivator 1	CRTC1	S64	2.13035
Cyclin-dependent kinase 12	CDK12	S681S685	2.12975
E3 ubiquitin-protein ligase ZFP91	ZFP91	S83*	2.12405
Structure-specific endonuclease subunit SLX4	SLX4	S1044	2.12179
Ubiquitin carboxyl-terminal hydrolase 42	USP42	S856*	2.12131
Chromosome transmission fidelity protein 18 homolog	CHTF18	S871*	2.12003
Heat shock protein beta-1	HSPB1	S78S82*	2.11966
Protein FAM64A	FAM64A	S129	2.11532
Synaptopodin	SYNPO	S525*	2.11362
Transmembrane protein 119	TMEM119	S185	2.11277
Mitogen-activated protein kinase kinase kinase kinase 4	MAP4K4	S639	2.11263
Heat shock protein beta-1	HSPB1	S82*	2.11006
MAP7 domain-containing protein 1	MAP7D1	S86	2.10985
SATB2 protein	SATB2	S39	2.10721
Kinectin	KTN1	S75*	2.10698
Transcriptional regulator ATRX	ATRX	S677*	2.10614
MAP7 domain-containing protein 1	MAP7D1	S72	2.10468
Neuroblast differentiation-associated protein AHNAK	AHNAK	S2397	2.10444
Cyclin-dependent kinase 5	CDK5	Y15*	2.10318
General transcription factor II-I	GTF2I	S210	2.1021
5'-3' exoribonuclease 2	XRN2	S448*	2.10181
Inverted formin-2	INF2	S371	2.10049
Histone H1x	H1FX	S33*	2.09527
Ras-related protein Rab-8A	RAB8A	S185*	2.0948
Lysosomal-trafficking regulator	LYST	S2124	2.09441
Dynamin-1	DNM1	S774*	2.09342
Kinesin-like protein KIF26A	KIF26A	S1209	2.09247
Semaphorin-4C	SEMA4C	S760S772	2.09185
Kinase D-interacting substrate of 220 kDa	KIDINS220	S1631	2.09015
Nestin	NES	S358*	2.08741
Reticulon-4	RTN4	S181*	2.087
tRNA (cytosine(34)-C(5))-methyltransferase	NSUN2	S743S751*	2.08627
Neuroblast differentiation-associated protein AHNAK	AHNAK	S3426	2.08583
Rho guanine nucleotide exchange factor 2	ARHGEF2	S696*	2.08446
Serine/arginine repetitive matrix protein 2	SRRM2	S1124*	2.08152
Coiled-coil domain-containing protein 86	CCDC86	S47*	2.07663
Metastasis-associated protein MTA1	MTA1	T578*	2.07553
Formin-like protein 3	FMNL3	S174	2.07372
NHS-like protein 2	NHSL2	S668	2.07346
Biorientation of chromosomes in cell division protein 1-like	BOD1L1	S635	2.07313
Chromatin assembly factor 1 subunit B	CHAF1B	S429*	2.07293
Neuron navigator 1	NAV1	S1381	2.07158
Proline-rich AKT1 substrate 1	PRAS40	S183	2.06814
Elongation factor 1-beta	EEF1B2	S106*	2.06736
Phosphatidylinositol 4-kinase type 2-alpha	PI4K2A	S47S51*	2.06283
Drebrin	DBN1	T335S337*	2.06249
Abelson tyrosine-protein kinase 2	ABL2	S620	2.0622
Nestin	NES	S320*	2.0621
General transcription factor II-I	GTF2I	S679	2.06156
TRAF-type zinc finger domain-containing protein 1	TRAFD1	S327*	2.06119
Transmembrane protein 206	TMEM206	S14	2.05645
Reticulon-4	RTN4	T188*	2.05595
Isoform 2 of Tyrosine 3-monooxygenase	TYH	S19*	2.05445
Ras-associated and pleckstrin homology domains-containing protein 1	RAPH1	S894	2.05386
Serine/arginine repetitive matrix protein 2	SRRM2	T1492	2.0536
Negative elongation factor E	NELFE	T58	2.05281
Metal transporter CNNM3	CNNM3	S673	2.05056
Nestin	NES	S1442	2.04983
Tyrosine-protein kinase Lyn	LYN	Y508	2.04412
Nucleoporin NUP188 homolog	NUP188	S1709*	2.04388
Triple functional domain protein	TRIO	S2455S2459S2477	2.04161
Syndecan	SDC2	Y155	2.04132
Eukaryotic translation initiation factor 2A	EIF2A	S506*	2.03999
Extended synaptotagmin-1	ESYT1	Y822*	2.03886
Stathmin	STMN1	S38*	2.0357
Ubiquitin-like protein 7	UBL7	S230	2.03484
CREB-regulated transcription coactivator 3	CRTC3	S329	2.03194
Triosephosphate isomerase	TPI1	S21*	2.02994
Heterogeneous nuclear ribonucleoprotein K	HNRNPK	T118*	2.02844
H/ACA ribonucleoprotein complex subunit 4	DKC1	T497*	2.02581
Cyclin-dependent kinase 2	CDK2	Y15*	2.02579
Myristoylated alanine-rich C-kinase substrate	MARCKS	T150*	2.02472
Nucleoporin NUP53	NUP35	S258*	2.02243
Transcriptional repressor scratch 1	SCRT1	S344	2.02186
Discoidin domain-containing receptor 2	DDR2	Y736Y740*	2.0214
Treacle protein	TCOF1	S1350*	2.02136
Pleckstrin homology domain-containing family O member 2	PLEKHO2	S439	2.02096
Protein C16orf88	KNOP1	S48*	2.02074
SAFB-like transcription modulator	SLTM	S553*	2.02066
Protein PRR14L	PRR14L	S1029	2.01599
Smith-Magenis syndrome chromosomal region candidate gene 7 protein-like	SMCR7L	S94	2.01595
182 kDa tankyrase-1-binding protein	TNKS1BP1	S601*	2.01387
Treacle protein	TCOF1	S1378*	2.01334
Sprouty-related, EVH1 domain-containing protein 2	SPRED2	Y251	2.01243
RNA-binding motif protein, X-linked 2	RBMX2	S188*	2.00941
Antigen KI-67	MKI67	S584*	2.00748
Microtubule-associated protein 2	MAP2	S833	2.0064
7SK snRNA methylphosphate capping enzyme	MEPCE	S152	2.00578
Mediator of DNA damage checkpoint protein 1	MDC1	S372*	2.00571
SEC16A protein (Fragment)	SEC16A	S459	2.00504
CAD protein	CAD	S1859*	2.00389
Formin-binding protein 1	FNBP1	S296*	2.00388
Transcription elongation factor SPT6	SUPT6H	T1530S1535*	2.00348
Serine/arginine repetitive matrix 1	SRRM1	S703	2.00236
RNA-binding motif protein, X-linked 2	RBMX2	S187*	2.00027
H/ACA ribonucleoprotein complex subunit 4	DKC1	S494*	1.99999
Stathmin	STMN1	S16S25*	1.99706
Neuron navigator 1	NAV1	S1382	1.99643
Bifunctional aminoacyl-tRNA synthetase	EPRS	S885*	1.99513
Neural proliferation, differentiation and control, 1	NPDC1	S397	1.99465
TCF3 protein	TCF3	S328	1.99374
Mitogen-activated protein kinase kinase kinase kinase 5	MAP4K5	S434	1.99296
Nestin	NES	S1310	1.99213
Ras-specific guanine nucleotide-releasing factor 2	RASGRF2	S854	1.99213
RNA binding protein (Fragment)		S866S873	1.9921
DDX46 DEAD (Asp-Glu-Ala-Asp) box polypeptide 46	DDX46	S804*	1.98981
NHS-like protein 2	NHSL2	S195	1.98965
Glucocorticoid-induced transcript 1 protein	GLCCI1	S30	1.98935
Mitochondrial fission regulator 1	MTFR1	S119	1.98745
Serine/arginine repetitive matrix 1	SRRM1	S778S786*	1.98586
RB1-inducible coiled-coil protein 1	RB1CC1	S624	1.98574
Serine/threonine-protein kinase PRP4 homolog	PRPF4B	S277*	1.9854
CD2-associated protein	CD2AP	S510*	1.98264
Synapsin-1	SYN1	S427	1.97421
Microtubule-associated protein	MAP2	S514	1.97351
ELAV-like protein 1	ELAVL1	S202*	1.97348
Gamma-glutamyltransferase 7	GGT7	S75	1.97123
Serine/arginine repetitive matrix protein 2	SRRM2	S2581	1.97058
Targeting protein for Xklp2	TPX2	S738*	1.9691
Band 4.1-like protein 3	EPB41L3	S760	1.96905
Pinin	PNN	S381*	1.96608
Condensin complex subunit 1	NCAPD2	S1288*	1.96364
Protein ENL	MLLT1	S267	1.96341
Myosin-9	MYH9	S1943	1.96313
Structural maintenance of chromosomes protein 4	SMC4	S41*	1.9625
HIV Tat-specific factor 1	HTATSF1	S387*	1.9609
CARMIL2b	RLTPR	S1210	1.95913
Neural cell adhesion molecule L1	L1CAM	S1243	1.95908
SEC31A protein	SEC31A	S1109*	1.95816
Echinoderm microtubule-associated protein-like 3	EML3	S176	1.95472
Chromobox protein homolog 8	CBX8	S311	1.95395
Microtubule-associated protein 1B	MAP1B	S2209	1.95315
40S ribosomal protein S6	RPS6	S205*	1.95131
Isoform 4 of Caldesmon	CALD1	S202	1.95118
DNA replication licensing factor MCM4	MCM4	S326*	1.95104
Synaptopodin-2	SYNPO2	S611	1.9495
Tumor suppressor p53-binding protein 1	TP53BP1	S366	1.94922
Neuropathy target esterase	PNPLA6	S411	1.94894
SH3 domain-binding protein 5-like	SH3BP5L	S358	1.94893
Pericentriolar material 1 protein	PCM1	S65S69*	1.94882
Negative elongation factor E	NELFE	S51	1.94785
Serine/arginine repetitive matrix protein 2	SRRM2	S2132	1.94705
Cleavage and polyadenylation specificity factor subunit 2	CPSF2	S419S420S423*	1.94487
Roquin	RC3H1	S462	1.94448
Rac GTPase-activating protein 1	RACGAP1	S203*	1.94421
Telomerase Cajal body protein 1	WRAP53	T489*	1.94185
CLASP1 protein	CLASP1	S1069*	1.94155
Isoform J of Kinesin light chain 1	KLC1	S599	1.94046
Protein LSM14 homolog A	LSM14A	S192*	1.94001
H/ACA ribonucleoprotein complex subunit 4	DKC1	S451S453*	1.93882
Junction plakoglobin	JUP	S182*	1.93873
Transcription elongation factor A protein 1	TCEA1	S100*	1.93843
Serine/arginine repetitive matrix 1	SRRM1	S569S571	1.93805
SHC-transforming protein 3 (SHC3)	SHC3	Y406	1.93766
La-related protein 1	LARP1	S548*	1.93228
Rho guanine nucleotide exchange factor 11	ARHGEF11	S255*	1.93085
Ankyrin repeat and zinc finger domain-containing protein 1	ANKZF1	S533*	1.92785
Nuclear pore complex protein Nup88	NUP88	S35	1.92777
CTAGE family, member 5, isoform CRA_j	CTAGE5	S524*	1.9273
Condensin complex subunit 1	NCAPD2	T1286*	1.92432
Peripherin	PRPH	S75	1.92422
ATP-binding cassette sub-family F member 1	ABCF1	T108S109*	1.92235
Proline-rich protein PRCC	PRCC	S157S159*	1.91922
SAFB-like transcription modulator	SLTM	S289	1.9178
DNA replication licensing factor MCM2	MCM2	S139*	1.91487
Zinc finger CCCH domain-containing protein 7B	ZC3H7B	S233S239	1.91427
Pre-B-cell leukemia transcription factor 2	PBX2	S151	1.91236
Transcription intermediary factor 1-beta	TRIM28	S501*	1.91231
Peripherin	PRPH	S81	1.91142
Insulin-like growth factor 1 receptor/Insulin receptor	IGF-1R/INSR	Y1185Y1189*	1.90956
Heterogeneous nuclear ribonucleoprotein M	HNRNPM	Y64	1.90869
Lipid phosphate phosphatase-related protein type 4	LPPR4	S547	1.90767
Myotubularin-related protein 3	MTMR3	S647	1.90753
Poly(A)-specific ribonuclease PARN	PARN	S619*	1.90686
Microtubule-associated protein	MAP2	S514S522	1.90672
Isoform 3 of Neuronal migration protein doublecortin	DCX	S306*	1.90585
MAP kinase-activating death domain protein	MADD	S830	1.90581
Formin-like protein 3	FMNL3	S174	1.90468
Reticulon-4	RTN4	S182S184*	1.90392
Glycogen synthase kinase-3 beta	GSK3B	Y216*	1.90364
Calmodulin-regulated spectrin-associated protein 2	CAMSAP2	S464	1.90106
Uncharacterized protein	DDX20	S977	1.9001
GARNL1 protein	GARNL1	S773*	1.8992
Death domain-associated protein 6	DAXX	S671*	1.89867
Zinc finger protein 592	ZNF592	S1264	1.89842
Ataxin-2-like protein	ATXN2L	S559*	1.89814
cDNA FLJ53128		S37*	1.8973
Rab11 family-interacting protein 1	RAB11FIP1	S356*	1.89729
Uncharacterized protein	DDX20	S980	1.89645
DNA ligase 3	LIG3	T209*	1.89626
E3 SUMO-protein ligase RanBP2	RANBP2	S781	1.89622
DNA repair protein complementing XP-G cells	ERCC5	S384*	1.89475
Lamina-associated polypeptide 2, isoform alpha	TMPO	T154S158*	1.89281
Protein Wiz	WIZ	S1017	1.89096
Structure-specific endonuclease subunit SLX4	SLX4	S1469	1.88985
Protein ENL	MLLT1	S265	1.88969
Tumor suppressor p53-binding protein 1	TP53BP1	S552*	1.88937
PHD finger protein 12	PHF12	T671	1.88878
B-cell CLL/lymphoma 9 protein	BCL9	S291	1.88876
Galanin peptides	GAL	S116S117*	1.88849
Coiled-coil domain-containing protein 86	CCDC86	S18*	1.8866
Talin-2	TLN2	Y72	1.88658
Sec1 family domain-containing protein 1	SCFD1	S298*	1.88377
Phospholipase D3	PLD3	Y7	1.88314
OCIA domain-containing protein 1	OCIAD1	S108*	1.88219
Transcriptional regulator ATRX	ATRX	S634*	1.88206
Cleavage stimulation factor subunit 2 tau variant	CSTF2T	S563*	1.88018
Isoform J of Kinesin light chain 1	KLC1	S599	1.87996
E3 SUMO-protein ligase RanBP2	RANBP2	T783	1.87802
Uncharacterized protein C9orf142	C9orf142	S148*	1.87759
Tyrosine-protein kinase Lyn	LYN	S13*	1.87671
Coiled-coil domain-containing protein 165	SOGA2	S254	1.87649
Zinc finger ZZ-type and EF-hand domain-containing protein 1	ZZEF1	S1518	1.87627
Apoptotic chromatin condensation inducer in the nucleus	ACIN1	S490*	1.87314
NUP155	NUP155	S3	1.87276
Nuclear receptor corepressor 1	NCOR1	S157*	1.87193
Bromodomain-containing protein 3	BRD3	S263*	1.86724
NUMA1 protein	NUMA1	S169*	1.86701
Heterogeneous nuclear ribonucleoprotein K	HNRNPK	T107*	1.86481
Kinesin-like protein KIF21A	KIF21A	S855*	1.86453
HIRA-interacting protein 3	HIRIP3	T84S87*	1.86449
Neuroblast differentiation-associated protein AHNAK	AHNAK	S511	1.86378
Isoform 2B of Cytoplasmic dynein 1 intermediate chain 2	DYNC1I2	S81	1.86347
Stathmin	STMN1	S16S25*	1.86314
Cation-independent mannose-6-phosphate receptor	IGF2R	S2484	1.8629
Cytoplasmic dynein 1 light intermediate chain 2	DYNC1LI2	S194*	1.86201
G-protein coupled receptor-associated sorting protein 2	GPRASP2	S512	1.85286
Neuronal migration protein doublecortin	DCX	T414*	1.85128
Eukaryotic translation initiation factor 5B	EIF5B	S214*	1.85089
Vimentin	VIM	S25*	1.85071
SURP and G-patch domain-containing protein 2	SUGP2	S277*	1.85013
Calcium/calmodulin-dependent protein kinase type IV	CAMK4	S341*	1.84678
RNA-binding protein 4	RBM4	T88*	1.84634
Protein LYRIC	MTDH	S298*	1.84602
Retinoblastoma-associated protein	RB1	T583S588*	1.84446
Nestin	NES	S1452	1.84424
Microtubule-associated protein 1B	MAP1B	S1501*	1.84288
Nuclear receptor coactivator 3	NCOA3	S857*	1.84237
General transcription factor 3C polypeptide 2	GTF3C2	S893*	1.84167
Mitochondrial import receptor subunit TOM70	TOMM70A	S91*	1.84141
Nucleophosmin	NPM	S106*	1.84114
Nuclear factor 1	NFIB	T568	1.84028
Pre-mRNA-splicing regulator WTAP	WTAP	S306*	1.83845
Protein Ag2 homolog	AG2	S429	1.83801
Histone acetyltransferase p300	EP300	T891	1.83608
Negative elongation factor A	NELFA	S363*	1.83377
SH3 domain-binding protein 5-like	SH3BP5L	S362	1.83357
Centrosomal protein of 170 kDa	CEP170	S1270	1.83308
DNA ligase 3	LIG3	S210*	1.83173
HMG box transcription factor BBX	BBX	S479	1.83152
MAP7 domain-containing protein 1	MAP7D1	S460*	1.83089
Secretogranin-2	SCG2	S521	1.82854
Centrosomal protein of 170 kDa	CEP170	S1160S1165*	1.82838
SPAG9 protein	SPAG9	T217*	1.82718
Sarcoplasmic/endoplasmic reticulum calcium ATPase 2	ATP2A2	S663*	1.8271
Transmembrane protein 206	TMEM206	S9	1.82677
Dual specificity protein phosphatase 6	DUSP6	S331	1.82656
Transcription factor EB	TFEB	T330	1.82628
Lamin-B1	LMNB1	T20S23*	1.82626
Nuclear ubiquitous casein and cyclin-dependent kinases substrate	NUCKS1	S181*	1.82516
Neuroblast differentiation-associated protein AHNAK	AHNAK	S210	1.82372
Bromodomain adjacent to zinc finger domain protein 1A	BAZ1A	S1413*	1.82273
Protein FAM63A	FAM63A	S103	1.82157
Sphingosine-1-phosphate phosphatase 1	SGPP1	S112*	1.82059
Spectrin beta chain, brain 1	SPTBN1	S2102*	1.81787
Calcium-regulated heat stable protein 1	CARHSP1	S52*	1.81583
Tumor suppressor p53-binding protein 1	TP53BP1	S552*	1.81481
Transcription intermediary factor 1-beta	TRIM28	T599S601*	1.81251
Myosin-IXb	MYO9B	S1290	1.81221
Microtubule-associated protein	MAP2	S527S530S534*	1.81146
C4orf8 protein	TMEM59	S1144	1.80609
Proline-rich transmembrane protein 4	PRRT4	S641	1.80433
ADD1 protein	ADD1	S465*	1.80283
Prostaglandin E synthase 3	PTGES3	S113*	1.80262
Cyclin-dependent kinase 1	CDK1	T14Y15*	1.80068
Disintegrin and metalloproteinase domain-containing protein 9	ADAM9	Y736	1.79999
GARNL1 protein	GARNL1	S773*	1.79901
Serine/threonine-protein kinase WNK1	WNK1	S2012*	1.79848
Transcriptional repressor p66-beta	GATAD2B	S129*	1.79805
Protein DDI1 homolog 2	DDI2	S106	1.79683
Kinetochore protein Spc24	SPC24	S11	1.79604
Stathmin	STMN1	S25*	1.79436
Secretogranin-2	SCG2	S285	1.79432
DNA topoisomerase 2-beta	TOP2B	S1581*	1.79199
Apoptotic chromatin condensation inducer in the nucleus	ACIN1	S710*	1.79163
Myc box-dependent-interacting protein 1	BIN1	S331*	1.79126
Serine/arginine repetitive matrix protein 2	SRRM2	S2132	1.79092
TBC1 domain family member 10B	TBC1D10B	S657S661	1.79011
Nucleolar complex protein 2 homolog	NOC2L	S49*	1.78935
Epsin-1	EPN1	T416	1.78848
Mitogen-activated protein kinase kinase kinase kinase 5	MAP4K5	S433	1.78689
Protein FAM64A	FAM64A	S131	1.78535
Protocadherin-1	PCDH1	Y897	1.78218
Isoform J of Kinesin light chain 1	KLC1	S600	1.78202
Transmembrane and immunoglobulin domain-containing protein 2	TMIGD2	Y222	1.78192
Cyclin-Y-like protein 1	CCNYL1	S344*	1.78162
Retinoic acid receptor RXR-alpha	RXRA	S21	1.78153
SHC-transforming protein 3 (SHC3)	SHC3	S474	1.78015
Lamina-associated polypeptide 2, isoforms beta/gamma	TMPO	S184*	1.77975
DNA topoisomerase 2-beta	TOP2B	S1576*	1.77915
Tumor suppressor p53-binding protein 1	TP53BP1	S1028*	1.77869
Neuronal migration protein doublecortin	DCX	S415*	1.77722
Histone-lysine N-methyltransferase MLL2	MLL2	S1180	1.77356
Neuroblast differentiation-associated protein AHNAK	AHNAK	S135	1.77253
Serine/arginine repetitive matrix 1	SRRM1	S778S782S790*	1.77228
Opioid growth factor receptor	OGFR	T478	1.77027
Biorientation of chromosomes in cell division protein 1-like	BOD1L1	S659	1.76948
Myristoylated alanine-rich C-kinase substrate	MARCKS	T120*	1.76917
Chromodomain-helicase-DNA-binding protein 3	CHD3	S713*	1.76917
Rho guanine nucleotide exchange factor 2	ARHGEF2	T695*	1.76897
DNA replication licensing factor MCM2	MCM2	S26*	1.76738
Histone deacetylase 6	HDAC6	S22*	1.76443
RNA-binding motif protein, X-linked 2	RBMX2	S186*	1.76316
Neuroblast differentiation-associated protein AHNAK	AHNAK	S216	1.76225
Cleavage stimulation factor subunit 2	CSTF2	S524*	1.75916
TSC22 domain family protein 4	TSC22D4	S165	1.75778
Intracellular hyaluronan-binding protein 4	HABP4	S108	1.75778
Sec1 family domain-containing protein 1	SCFD1	S303*	1.75622
EEF1D protein	EEF1D	S138	1.75345
Serine/arginine repetitive matrix protein 2	SRRM2	S1179*	1.75117
Serine/arginine repetitive matrix 1	SRRM1	S458*	1.74448
Transcriptional repressor p66-beta	GATAD2B	S333S340	1.74438
RNA binding motif protein 15B	RBM15B	S109*	1.74329
Protein FAM54B	MTFR1L	S41	1.74065
YTH domain-containing protein 1	YTHDC1	S146T148*	1.74007
Inner centromere protein	INCENP	S312*	1.73921
Enhancer of mRNA-decapping protein 3	EDC3	S131*	1.73663
Myocyte-specific enhancer factor 2D	MEF2D	S231	1.73458
PAXIP1-associated protein 1	PAGR1	S237*	1.73306
SH3 and PX domain-containing protein 2A	SH3PXD2A	S1017	1.73282
Ubiquitin carboxyl-terminal hydrolase 10	USP10	S78	1.73163
H/ACA ribonucleoprotein complex subunit 4	DKC1	T496*	1.7289
Solute carrier family 35 member C2	SLC35C2	S335*	1.7276
Cyclin-dependent kinase 1	CDK1	T14Y15*	1.72605
Mediator of DNA damage checkpoint protein 1	MDC1	S168*	1.72602
Stathmin	STMN1	S25*	1.72587
ADP-ribosylation factor GTPase-activating protein 2	ARFGAP2	S146*	1.72384
AT-rich interactive domain-containing protein 1A	ARID1A	S1184	1.72379
Disintegrin and metalloproteinase domain-containing protein 9	ADAM9	Y769	1.7208
Forkhead box protein O3	FOXO3	S425	1.72072
RNA-binding protein 33	RBM33	S765	1.71925
Coilin	COIL	S271*	1.71749
Peroxisomal biogenesis factor 19	PEX19	S149	1.71668
Plakophilin-2	PKP2	S329	1.71595
Remodeling and spacing factor 1	RSF1	T1305	1.7158
Pogo transposable element with ZNF domain	POGZ	S1355*	1.71403
Zinc finger protein 828	CHAMP1	S443*	1.71257
Receptor tyrosine kinase-like orphan receptor 2	ROR2	S309*	1.71253
ATP-binding cassette sub-family F member 1	ABCF1	T108*	1.71249
Cyclin-dependent kinase 1	CDK1	T14Y15*	1.711
NHS-like protein 2	NHSL2	S1072	1.70694
Transcription elongation factor SPT5	SUPT5H	S666*	1.70496
MAP kinase-activating death domain protein	MADD	S829	1.70462
Protein scribble homolog	SCRIB	S1276	1.7045
Rap guanine nucleotide exchange factor 2	RAPGEF2	S585*	1.70387
Dual specificity mitogen-activated protein kinase kinase 2	MEK2	S222S226*	1.70333
Ankyrin repeat domain-containing protein 17	ANKRD17	S2401	1.70324
Transcription factor AP-4	TFAP4	S124*	1.70281
Tumor suppressor p53-binding protein 1	TP53BP1	S1460	1.70075
Tuberin	TSC2	S1155	1.6984
Centrosomal protein of 170 kDa	CEP170	S1112*	1.69685
ATP-binding cassette sub-family F member 1	ABCF1	S22*	1.69493
EIF4G3 protein	EIF4G3	S501*	1.69181
7SK snRNA methylphosphate capping enzyme	MEPCE	S60*	1.69113
Hematological and neurological expressed 1 protein	HN1	S88*	1.68906
Neuron navigator 1	NAV1	S1000	1.68841
Eukaryotic translation initiation factor 3 subunit G	EIF3G	S42*	1.68768
SAFB-like transcription modulator	SLTM	S1002*	1.68691
GARNL1 protein	GARNL1	S775*	1.68639
SAFB-like transcription modulator	SLTM	S999*	1.68587
RNA exonuclease 1 homolog	REXO1	S358*	1.68419
Protein SDA1 homolog	SDAD1	S585*	1.68292
Ubiquitin-conjugating enzyme E2 O	UBE2O	S839	1.68182
Galanin peptides	GAL	S116*	1.68137
HMG box transcription factor BBX	BBX	S481	1.68126
Coiled-coil domain-containing protein 6	CCDC6	S244*	1.6787
Cell division cycle 27, isoform CRA_b	CDC27	T372	1.67715
Eukaryotic translation initiation factor 4E transporter	EIF4ENIF1	S564*	1.67607
E3 ubiquitin-protein ligase RBBP6	RBBP6	S1179*	1.67533
Beta-2-syntrophin	SNTB2	S110*	1.67527
MAX gene-associated protein	MGA	S607	1.67422
Insulin-like growth factor 1 receptor/Insulin receptor	IGF-1R/INSR	Y1185*	1.67416
Negative elongation factor A	NELFA	T365*	1.67394
Transcription factor Sp2	SP2	S235	1.67292
Ubiquitin carboxyl-terminal hydrolase 10	USP10	S76	1.67171
Ubiquitin carboxyl-terminal hydrolase 10	USP10	T82	1.67122
Protein phosphatase 1 regulatory subunit 14A	PPP1R14A	S128	1.67114
Stathmin	STMN1	S16*	1.67064
AMP deaminase 2	AMPD2	S168*	1.66943
Forkhead box protein O3	FOXO3	T427	1.66873
Protein GRINL1A	POLR2M	S179	1.6648
Splicing factor, arginine/serine-rich 15	SCAF4	T138	1.66376
Lamina-associated polypeptide 2, isoform alpha	TMPO	S66*	1.66244
Cyclin-L1	CCNL1	S352*	1.66235
Telomerase Cajal body protein 1	WRAP53	S491*	1.66192
Cep170-like protein	CEP170P1	S224	1.65493
Ras-related protein Rab-8A	RAB8A	Y5	1.65064
Cleavage and polyadenylation specificity factor subunit 4	CPSF4	S202	1.65039
Bifunctional aminoacyl-tRNA synthetase	EPRS	S886*	1.65014
Serine/threonine-protein phosphatase PP1-beta catalytic subunit	PPP1CB	Y306*	1.6486
Lamina-associated polypeptide 2, isoform alpha	TMPO	S156T160*	1.64619
Protein Dos	DOS	T718S723	1.64573
ELM2 and SANT domain-containing protein 1	ELMSAN1	S461*	1.64286
Vinexin	SORBS3	S530*	1.6424
MAP7 domain-containing protein 1	MAP7D1	S741	1.64182
Cyclin-dependent kinase 1	CDK1	T14Y15*	1.64159
Isoform 1 of Tyrosine 3-monooxygenase	TYH	T55*	1.64118
Dedicator of cytokinesis protein 7	DOCK7	S946	1.64074
Stathmin	STMN1	S69	1.64041
Mediator of DNA damage checkpoint protein 1	MDC1	S780*	1.63943
Proline-rich protein 19	PRR19	T234	1.6373
Tetratricopeptide repeat protein 9A	TTC9	S6	1.6373
CCR4-NOT transcription complex subunit 4	CNOT4	T434	1.6372
DNA topoisomerase 2-beta	TOP2B	S1522S1524*	1.63706
Phytanoyl-CoA hydroxylase-interacting protein-like	PHYHIPL	S15	1.63668
Band 4.1-like protein 3	EPB41L3	S762	1.63611
Ankyrin repeat domain-containing protein 26	ANKRD26	Y296	1.63402
Histone-lysine N-methyltransferase, H3 lysine-79 specific	DOT1L	S1104	1.63401
Msx2-interacting protein	SPEN	S2101*	1.63378
Microtubule-associated protein 1B	MAP1B	S1396*	1.63313
TSC22 domain family protein 4	TSC22D4	S62	1.63013
NUMA1 protein	NUMA1	T864*	1.63006
E3 ubiquitin-protein ligase HUWE1	HUWE1	S2887*	1.62991
Serine/arginine repetitive matrix protein 2	SRRM2	S2426	1.62746
Zyxin	ZYX	S344*	1.62314
Neurosecretory protein VGF	VGF	T424	1.62117
G2 and S phase-expressed protein 1	GTSE1	S477	1.62099
Oxysterol-binding protein	OSBPL5	S658*	1.61945
Clavesin-2	CLVS2	S302	1.61922
Isoform 3 of Membrane cofactor protein	CD46	Y324	1.61887
Nuclear fragile X mental retardation-interacting protein 2	NUFIP2	S112*	1.61097
Tyrosine-protein kinase Lyn	LYN	Y508	1.61054
Serine/threonine-protein phosphatase 4 regulatory subunit 2	PPP4R2	S159	1.60873
FERM, RhoGEF and pleckstrin domain-containing protein 1	FARP1	S510	1.60774
AF4/FMR2 family member 4	AFF4	S1043	1.60686
Nucleolar protein 56	NOP56	S520*	1.60477
Protein PRRC2A	PRRC2A	S380*	1.60418
Structure-specific endonuclease subunit SLX4	SLX4	S884	1.60404
Trinucleotide repeat-containing gene 6B protein	TNRC6B	S1832	1.6038
Nuclear pore complex protein Nup98-Nup96	NUP98	S608*	1.60194
Rho guanine nucleotide exchange factor 11	ARHGEF11	S251S255*	1.60129
Kinase D-interacting substrate of 220 kDa	KIDINS220	S918*	1.60001
Microtubule-associated protein 1B	MAP1B	S1501*	1.5993
Myosin-10	MYH10	Y1415*	1.59861
Actin-binding LIM protein 1	ABLIM1	S655*	1.59649
Trans-acting T-cell-specific transcription factor GATA-3	GATA3	S115	1.59646
Cation-independent mannose-6-phosphate receptor	IGF2R	S2484	1.5903
Copper-transporting ATPase 1	ATP7A	S270	1.58978
Chromodomain-helicase-DNA-binding protein 3	CHD3	S712*	1.58944
Coilin	COIL	S566	1.58925
Stathmin	STMN1	S16S25*	1.58902
Calcium-regulated heat stable protein 1	CARHSP1	S30S32*	1.58586
Transcriptional repressor p66-beta	GATAD2B	T120S122S135*	1.58266
BTB/POZ domain-containing protein KCTD15	KCTD15	S35	1.58019
Suppressor of SWI4 1 homolog	PPAN	S185*	1.57975
NHS-like protein 2	NHSL2	S1061	1.57921
Nuclear ubiquitous casein and cyclin-dependent kinases substrate	NUCKS1	S58S61*	1.5791
NK-tumor recognition protein	NKTR	S613	1.57601
TRAF3-interacting JNK-activating modulator	TRAF3IP3	S110	1.57425
Microtubule-associated protein 1B	MAP1B	S1256S1260S1265*	1.57266
SH2 domain containing 3C	SH2D3C	Y158	1.57213
Pre-mRNA-splicing factor 38B	PRPF38B	S529*	1.57212
Transcriptional repressor p66-beta	GATAD2B	S334S340	1.57186
Cytoplasmic dynein 1 light intermediate chain 1	DYNC1LI1	S516	1.57035
Leucine-rich repeat and WD repeat-containing protein 1	LRWD1	S253*	1.56926
Proteinase-activated receptor 1	F2R	Y420*	1.56829
80 kDa MCM3-associated protein	MCM3AP	S529	1.5674
Histone-lysine N-methyltransferase MLL2	MLL2	S2726	1.56669
Remodeling and spacing factor 1	RSF1	Y1363S1375*	1.56659
Adenylate cyclase type 6	ADCY6	S54*	1.56579
Eukaryotic translation initiation factor 4 gamma 1	EIF4G1	S1231*	1.56385
TBC1 domain family member 4	TBC1D4	S570*	1.56326
Wings apart-like protein homolog	WAPAL	S221*	1.562
RNA binding protein (Fragment)		S342S363	1.56182
Ubiquitin-conjugating enzyme E2 O	UBE2O	T838	1.5608
Melanoma inhibitory activity protein 3	MIA3	S1678*	1.5604
RNA-binding protein MEX3A	MEX3A	S308	1.55964
Neurogranin	NRGN	S36*	1.55686
Putative ataxin-7-like protein 3B	ATXN7L3B	S92	1.55437
FK506-binding protein 15	FKBP15	S960	1.5535
Cell division cycle 27, isoform CRA_b	CDC27	S370	1.55285
SH3 and PX domain-containing protein 2A	SH3PXD2A	S421	1.54944
Tyrosine-protein kinase Lyn	LYN	Y194	1.54926
La-related protein 1	LARP1	S766*	1.54522
Microtubule-associated protein 1B	MAP1B	S1389*	1.54218
Tumor suppressor p53-binding protein 1	TP53BP1	S1462	1.53933
Tumor suppressor p53-binding protein 1	TP53BP1	S1460	1.53856
Kinesin-like protein KIF13B	KIF13B	S1644	1.53711
Interferon regulatory factor 2-binding protein-like	IRF2BPL	S547*	1.5349
Synaptic vesicle glycoprotein 2A	SV2A	S127	1.53455
Interferon regulatory factor 2-binding protein 2	IRF2BP2	S240*	1.53441
Spectrin alpha chain, brain	SPTAN1	S1323*	1.53313
Insulin-like growth factor 1 receptor/Insulin receptor	IGF-1R/INSR	Y1185Y1189*	1.5326
Transcriptional repressor p66-beta	GATAD2B	S122S135*	1.5278
Thioredoxin reductase 1	TXNRD1	Y281*	1.52572
Ankyrin repeat domain-containing protein 34A	ANKRD34A	S473	1.52371
Protein kinase C delta type	PRKCD	Y313*	1.5235
Microtubule-associated protein 1B	MAP1B	T1503*	1.52084
Transcription elongation factor SPT6	SUPT6H	T1530T1532*	1.52042
Poly(U)-binding-splicing factor PUF60	PUF60	T314	1.5197
Protein ELYS	AHCTF1	S1541*	1.51921
Disintegrin and metalloproteinase domain-containing protein 9	ADAM9	S758Y769*	1.51732
Leucine-rich repeat and calponin homology domain-containing protein 3	LRCH3	S415	1.51634
Calmodulin-regulated spectrin-associated protein 1	CAMSAP1	S563*	1.51561
Microtubule-associated protein 1B	MAP1B	T1813*	1.51373
CREB-regulated transcription coactivator 2	CRTC2	S456T462*	1.51327
ATP-citrate synthase	ACLY	S481*	1.51278
Cdc42 effector protein 1	CDC42EP1	S121*	1.51244
ATP-dependent RNA helicase DDX54	DDX54	S782*	1.5115
Centrosomal protein of 55 kDa	CEP55	S428*	1.51061
Protein IWS1 homolog	IWS1	S398S400*	1.50919
Stathmin	STMN1	S25*	1.50795
Mitochondrial import receptor subunit TOM70	TOMM70A	T85*	1.505
Protein Shroom1	SHROOM1	S133	1.50486
Neurabin-2	PPP1R9B	T191	1.50456
Isoform 2 of Transmembrane and immunoglobulin domain-containing protein 2	TMIGD2	Y188	1.50452
Vacuolar protein sorting-associated protein 26B	VPS26B	S302*	1.50411
Microtubule-associated protein	MAP2	S527S530S531S534*	1.50364
Eyes absent homolog 4	EYA4	S361	1.50133
Rho guanine nucleotide exchange factor 2	ARHGEF2	S886*	1.4993
Transporter	SLC6A1	S580	1.49836
Microtubule-associated protein	MAP2	S280*	1.49733
Heterogeneous nuclear ribonucleoprotein K	HNRNPK	S116*	1.49685
60S ribosomal protein L35a	RPL35A	Y34	1.49671
Phosphorylated CTD-interacting factor 1	PCIF1	S116	1.49634
AF4/FMR2 family member 4	AFF4	S836	1.49632
Nucleolin	NCL	S67*	1.49223
USP6 N-terminal-like protein	USP6NL	S716*	1.49177
Stathmin	STMN1	S16S25*	1.4908
Nuclear ubiquitous casein and cyclin-dependent kinases substrate	NUCKS1	T179S181*	1.49076
Microtubule-actin cross-linking factor 1, isoform 4	MACF1	S4136	1.49061
SH3 domain-binding protein 5-like	SH3BP5L	S362	1.49044
Serine/arginine repetitive matrix protein 2	SRRM2	S2382	1.48957
Telomerase Cajal body protein 1	WRAP53	S491*	1.48929
Cdc42 effector protein 4	CDC42EP4	S174*	1.48848
Mitogen-activated protein kinase 12	MAPK12	Y185*	1.48547
BTB/POZ domain-containing protein KCTD15	KCTD15	S35S38	1.48487
Eukaryotic translation initiation factor 3 subunit C	EIF3C	Y881	1.48473
Interferon regulatory factor 2-binding protein 2	IRF2BP2	S406*	1.48419
Wings apart-like protein homolog	WAPAL	S221S223*	1.48342
5'-3' exoribonuclease 2	XRN2	S471	1.48247
Receptor expression-enhancing protein 4	REEP4	S152*	1.48223
Pleckstrin homology domain-containing family O member 1	PLEKHO1	S271	1.48061
SAFB-like transcription modulator	SLTM	S551S553*	1.48034
Transcription factor AP-1 (JUN)	JUN	T62*	1.4782
AF4/FMR2 family member 4	AFF4	S549*	1.4771
Transforming acidic coiled-coil-containing protein 3	TACC3	S250	1.47504
Copper-transporting ATPase 1	ATP7A	S357	1.47418
Protein lin-9 homolog	LIN9	S309	1.47383
5'-3' exoribonuclease 2	XRN2	S448*	1.47324
Mitogen-activated protein kinase 1	ERK2	T185Y187*	1.47255
Zinc finger protein 652	ZNF652	T206	1.4711
Rho guanine nucleotide exchange factor 2	ARHGEF2	S151*	1.47025
Mitogen-activated protein kinase kinase kinase kinase 5	MAP4K5	Y31*	1.46998
Brain acid soluble protein 1	BASP1	S195*	1.46944
Poly(A)-specific ribonuclease PARN	PARN	S557	1.46633
Stathmin	STMN1	S25*	1.46594
La-related protein 1	LARP1	S75	1.46296
RalBP1-associated Eps domain-containing protein 1	REPS1	S143	1.462
EEF1D protein	EEF1D	S138*	1.46013
Protein NEDD1	NEDD1	S516	1.45973
Isoform 2B of Cytoplasmic dynein 1 intermediate chain 2	DYNC1I2	S83	1.45734
Lamin-B2	LMNB2	S399	1.45587
Lamin-B2	LMNB2	S400	1.45587
Insulin-like growth factor 1 receptor/Insulin receptor	IGF-1R/INSR	Y1189*	1.45543
Lamin A/C	LMNA	S314*	1.45492
La-related protein 1	LARP1	S766S774*	1.45452
SAM domain and HD domain-containing protein 1	SAMHD1	T592*	1.45398
Lamin A/C	LMNA	S311*	1.45334
Lamin A/C	LMNA	S309*	1.45323
Coiled-coil domain-containing protein 86	CCDC86	S91*	1.45304
Lamin-B2	LMNB2	S404	1.45097
Lamin-B2	LMNB2	S401	1.45004
Stathmin	STMN1	S16*	1.44817
Microtubule-associated protein 1B	MAP1B	S1501*	1.44808
Protein FAM110B	FAM110B	S301	1.44735
Stathmin	STMN1	S51*	1.44682
Lamina-associated polypeptide 2, isoform alpha	TMPO	S156S158*	1.44674
Casein kinase I isoform epsilon	CSNK1E	S363*	1.44642
DNA topoisomerase 2-beta	TOP2B	S1466*	1.44247
FK506-binding protein 15	FKBP15	S956	1.44232
Bcl-2-associated transcription factor 1	BCLAF1	S496*	1.44001
GTP-binding protein 1	GTPBP1	S25*	1.43791
RACK7 isoform l	ZMYND8	S401*	1.43786
Microtubule-associated protein	MAP2	S514S518S522	1.43646
GARNL1 protein	GARNL1	S873S874*	1.43251
Hematological and neurological expressed 1 protein	HN1	S88*	1.43174
Coiled-coil domain-containing protein 6	CCDC6	S240S244*	1.4312
NUP153 variant protein (Fragment)	NUP153	S356*	1.43064
E3 ubiquitin-protein ligase HUWE1	HUWE1	S2888*	1.43051
La-related protein 1	LARP1	S824	1.42559
Putative RNA-binding protein 15	RBM15	S294*	1.42467
Microtubule-associated protein 1S	MAP1S	S729	1.42403
Nuclear pore complex protein Nup88	NUP88	S50	1.42351
Protein delta homolog 1	DLK1	Y353	1.42321
5'-AMP-activated protein kinase subunit beta-1	PRKAB1	S108*	1.42241
Eukaryotic translation initiation factor 5B	EIF5B	S214*	1.42144
Protein SON	SON	S1556*	1.42093
Catenin delta-1	CTNND1	S47*	1.42022
Apoptosis inhibitor 5	API5	S464*	1.41987
Nucleophosmin	NPM	S254*	1.4182
Serine/arginine repetitive matrix 1	SRRM1	S397T401*	1.41541
Beta-arrestin-1	ARRB1	S412*	1.4137
Zinc finger protein 609	ZNF609	S560	1.41137
Drebrin	DBN1	S142*	1.41118
Coiled-coil domain-containing protein 111	CCDC111	S255	1.4106
Suppressor of SWI4 1 homolog	PPAN	S306*	1.40721
Centrosomal protein of 170 kDa	CEP170	S1160S1165*	1.40421
Heterogeneous nuclear ribonucleoprotein K	HNRNPK	T120*	1.40363
H/ACA ribonucleoprotein complex subunit 4	DKC1	S513	1.40346
Amyloid beta A4 protein	APP	Y757*	1.40174
Torsin-1A-interacting protein 1	TOR1AIP1	S315	1.4002
Condensin complex subunit 1	NCAPD2	S1285*	1.39737
E3 ubiquitin/ISG15 ligase TRIM25	TRIM25	S100	1.39643
Nipped-B-like protein	NIPBL	S274S280	1.3941
Adenomatous polyposis coli protein	APC	S2125	1.39297
RING finger protein unkempt homolog	UNK	Y232	1.3919
Lamin A/C	LMNA	S311*	1.39078
DNA topoisomerase 2	TOP2A	S1328*	1.38878
60S acidic ribosomal protein P2	RPLP2	S17*	1.38714
Zinc finger CCCH domain-containing protein 4	ZC3H4	S1114*	1.38667
Spectrin beta chain, brain 1	SPTBN1	S2138*	1.3859
Protein AF1q	MLLT11	S84	1.3855
Tensin-1	TNS1	S1177*	1.38477
Nuclear ubiquitous casein and cyclin-dependent kinases substrate	NUCKS1	S181*	1.38413
Protein FAM76B	FAM76B	S193*	1.38412
Heterogeneous nuclear ribonucleoprotein D0	HNRNPD	S190	1.38295
Tyrosine 3-monooxygenase	TYH	S118	1.3826
Zinc finger CCCH domain-containing protein 11A	ZC3H11A	S132*	1.38075
RAPGEF6 protein	RAPGEF6	S1102*	1.3804
Metal transporter CNNM3	CNNM3	Y301	1.37985
Nuclease-sensitive element-binding protein 1	YBX1	S314	1.37888
Zinc finger SWIM domain-containing protein 1	ZSWIM1	Y466	1.37756
Myc proto-oncogene protein	MYC	T58S62*	1.37739
Microtubule-associated protein 1A	MAP1A	S2019S2022	1.3759
Ephrin type-A receptor 2	EPHA2	Y772*	1.37576
Chromobox protein homolog 8	CBX8	S190*	1.37557
Mitogen-activated protein kinase kinase kinase 3	MAP3K3	S147	1.37488
AMP deaminase 2	AMPD2	S168*	1.3745
Dihydropyrimidinase-related protein 2	DPYSL2	T521	1.37361
Phosphorylase b kinase regulatory subunit beta	PHKB	S701	1.37317
R3H domain-containing protein 1	R3HDM1	S381*	1.37288
Transcriptional-regulating factor 1	TRERF1	S491*	1.37238
High mobility group protein HMG-I/HMG-Y	HMGA1	S36*	1.36987
Protein enabled homolog	ENAH	S125*	1.36971
Retinoic acid-induced protein 1	RAI1	S916	1.36931
Smad nuclear-interacting protein 1	SNIP1	S49S54*	1.36929
EP400 protein (Fragment)	EP400	S700	1.36672
Isoform of FGFR2	FGFR2	Y544	1.36607
Chromobox protein homolog 8	CBX8	S191*	1.36553
Microtubule-associated protein 1B	MAP1B	S1378*	1.36453
Lamin A/C	LMNA	S309*	1.36398
Transcription factor AP-1 (JUN)	JUN	S73*	1.3638
Cyclin-dependent kinase 2	CDK2	T14Y15*	1.36304
Tetratricopeptide repeat protein 28	TTC28	S28	1.36123
Transcription factor 4	TCF4	T483	1.35681
Cyclin-dependent kinase 11B	CDK11B	S589T595*	1.35669
CTNNA1 protein	CTNNA1	S285*	1.35575
ELAV-like protein 1	ELAVL1	S202*	1.35522
Centrosomal protein of 170 kDa	CEP170	S1165*	1.35433
Afadin	MLLT4	S1172S1182*	1.35373
Ragulator complex protein LAMTOR1	LAMTOR1	S56	1.35326
PH-interacting protein	PHIP	S676*	1.35321
Vimentin	VIM	S87*	1.35276
CAP-Gly domain-containing linker protein 1	CLIP1	S143	1.35253
Patatin-like phospholipase domain-containing protein 2	PNPLA2	S428	1.35203
Microtubule-associated protein 1S	MAP1S	S766*	1.35181
Alsin	ALS2	S1464	1.35031
Protein phosphatase Slingshot homolog 2	SSH2	S1218	1.35026
H/ACA ribonucleoprotein complex subunit 4	DKC1	S485S494*	1.3502
Cyclin-dependent kinase 1	CDK1	T14Y15*	1.34934
RAB11-FIP2 long isoform	RAB11FIP2	S150	1.3485
RNA-binding protein 33	RBM33	S741	1.3482
BCL-6 corepressor	BCOR	S1127*	1.34813
Alpha-endosulfine	ENSA	S109	1.34643
RNA-binding motif protein, X-linked 2	RBMX2	S188*	1.34577
Kinesin light chain 4	KLC4	S460*	1.34527
Nuclear ubiquitous casein and cyclin-dependent kinases substrate	NUCKS1	T179S181*	1.3447
PRKAR2A protein	PRKAR2A	S78S80*	1.34414
Heat shock protein beta-1	HSPB1	S15*	1.3436
LIM domain and actin-binding protein 1	LIMA1	S490*	1.34354
DENN domain-containing protein 4C	DENND4C	S1089	1.3435
Zinc finger protein 652	ZNF652	S204	1.34336
Tyrosine-protein kinase Lyn	LYN	S13*	1.34288
FERM, RhoGEF and pleckstrin domain-containing protein 1	FARP1	S514	1.34193
Isoform 1 of Tyrosine 3-monooxygenase	TYH	T53*	1.34137
HIRA-interacting protein 3	HIRIP3	S125*	1.3398
Microtubule-associated protein 1B	MAP1B	S1785	1.33971
Zinc finger CCCH domain-containing protein 13	ZC3H13	S242*	1.33834
Serine/arginine repetitive matrix protein 2	SRRM2	S2702S2706	1.33822
FERM, RhoGEF and pleckstrin domain-containing protein 1	FARP1	S510	1.33459
Afadin	MLLT4	S1173S1182*	1.33118
Chromobox protein homolog 3	CBX3	S95*	1.32993
Lamina-associated polypeptide 2, isoform alpha	TMPO	T160*	1.32954
Niban-like protein 1	FAM129B	S665*	1.32943
Chromosome-associated kinesin KIF4A	KIF4A	S1225	1.32925
Protein PAT1 homolog 1	PATL1	S179*	1.32624
Nucleoprotein TPR	TPR	S379*	1.32472
Nucleolar protein 58	NOP58	S502S514*	1.32372
DNA topoisomerase 2-beta	TOP2B	S1522S1524*	1.32086
Zinc finger protein 280D	ZNF280D	S545	1.3182
FERM, RhoGEF and pleckstrin domain-containing protein 1	FARP1	S427*	1.31358
BCL-6 corepressor	BCOR	S423*	1.31331
Enhancer of mRNA-decapping protein 4	EDC4	S734*	1.31326
CREB-regulated transcription coactivator 2	CRTC2	S613*	1.31177
Anthrax toxin receptor 1	ANTXR1	Y425*	1.31086
182 kDa tankyrase-1-binding protein	TNKS1BP1	S429*	1.30898
Neurofilament light polypeptide	NEFL	S61	1.30828
Thyroid hormone receptor-associated protein 3	THRAP3	S243*	1.3034
Ataxin-2-like protein	ATXN2L	S594*	1.30205
Apoptotic chromatin condensation inducer in the nucleus	ACIN1	S710*	1.30194
B-cell CLL/lymphoma 9 protein	BCL9	S153	1.30146
Serine/threonine-protein kinase PAK 4	PAK4	S474*	1.29976
Thyroid hormone receptor-associated protein 3	THRAP3	S240*	1.29968
Microtubule-associated protein 1B	MAP1B	S1400*	1.29933
Band 4.1-like protein 3	EPB41L3	T761	1.29759
Interferon regulatory factor 2-binding protein 2	IRF2BP2	S175*	1.29734
182 kDa tankyrase-1-binding protein	TNKS1BP1	S691*	1.29559
High mobility group protein HMG-I/HMG-Y	HMGA1	S102S103	1.2953
GC-rich sequence DNA-binding factor 1	PAXBP1	S557S558*	1.29485
YEATS domain-containing protein 2	YEATS2	S575	1.29426
cGMP-inhibited 3',5'-cyclic phosphodiesterase A	PDE3A	S312*	1.29345
Rho guanine nucleotide exchange factor 17	ARHGEF17	S461	1.29269
Neuromodulin	GAP43	S151	1.2922
Perilipin-5	PLIN5	S203*	1.29106
TGF-beta receptor type-2	TGFBR2	S352	1.29106
Microtubule-associated protein	MAP2	S188*	1.28994
Protocadherin-1	PCDH1	S962	1.28974
E3 SUMO-protein ligase RanBP2	RANBP2	T1396*	1.28972
Tetratricopeptide repeat protein 28	TTC28	S32	1.28724
Janus kinase 2	JAK2	Y421*	1.28718
Mitochondrial fission regulator 1	MTFR1	S119	1.28674
Microtubule-associated protein 1B	MAP1B	S1501*	1.28543
Putative RNA-binding protein Luc7-like 2	LUC7L2	S18*	1.28513
Forkhead box protein K2	FOXK2	S428	1.28494
Eukaryotic translation initiation factor 4 gamma 2	EIF4G2	S395*	1.2838
Histone H2B type 1-J	HIST1H2BJ	Y43	1.28254
Microtubule-associated protein 1B	MAP1B	S1396*	1.28205
MYC binding protein 2	MYCBP2	S3468	1.28172
Vimentin	VIM	S56*	1.28156
Tyrosine-protein kinase Lyn	LYN	Y397*	1.28106
SRC kinase signaling inhibitor 1	SRCIN1	Y268	1.2795
Acidic leucine-rich nuclear phosphoprotein 32 family member A	ANP32A	T15	1.27597
NADH dehydrogenase [ubiquinone] 1 beta subcomplex subunit 10	NDUFB10	Y56*	1.27511
Protein kinase, cAMP-dependent, catalytic, beta	PRKACB	T186*	1.27504
G patch domain-containing protein 8	GPATCH8	S1107*	1.27359
H/ACA ribonucleoprotein complex subunit 4	DKC1	S494*	1.27188
TBC1 domain family member 24	TBC1D24	T453	1.26787
Microtubule-associated protein 1B	MAP1B	S1779	1.2674
Tripartite motif-containing protein 3	TRIM3	S437*	1.26516
Scaffold attachment factor B1	SAFB	S604*	1.26496
SEC16A protein (Fragment)	SEC16A	S196	1.26469
Protein Smaug homolog 2	SAMD4B	S557*	1.26451
Nucleoporin 107kDa, isoform CRA_b	NUP107	S10*	1.26296
Oxysterol-binding protein-related protein 11	OSBPL11	S189*	1.26233
Nuclear-interacting partner of ALK	ZC3HC1	S344*	1.26229
TCF3 fusion partner	TFPT	S180*	1.26118
Trans-Golgi network integral membrane protein 2	TGOLN2	S70	1.26099
Tensin-like C1 domain-containing phosphatase	TENC1	Y483	1.25982
Syndecan	SDC2	Y155Y164	1.25856
Lamin A/C	LMNA	S309S311*	1.25844
Vinexin	SORBS3	S545*	1.25584
WD repeat-containing protein 75	WDR75	S796*	1.25577
RING finger protein unkempt homolog	UNK	Y236S240	1.25467
NEDD4-like E3 ubiquitin-protein ligase WWP2	WWP2	S211	1.25413
Transmembrane protein 100	TMEM100	S121	1.25287
Splicing factor 3B subunit 1	SF3B1	S194	1.25137
Epsin-1	EPN1	S454	1.24899
Microtubule-associated protein 1S	MAP1S	S759*	1.24887
Kinesin light chain 2	KLC2	S610*	1.24781
High mobility group protein HMG-I/HMG-Y	HMGA1	S102S103	1.24533
RNA-binding protein 14	RBM14	S627*	1.24532
TBC1 domain family member 22B	TBC1D22B	S154	1.24501
Protein KRI1 homolog	KRI1	S177*	1.24146
Chromatin assembly factor 1 subunit B	CHAF1B	S409*	1.24019
DNA topoisomerase 2-beta	TOP2B	S1522S1524*	1.24001
Serine/threonine-protein kinase PAK 4	PAK4	S474*	1.23888
Isoform 2 of Protocadherin-1	PCDH1	S1140	1.2382
Survival motor neuron protein	SMN1	S31*	1.23817
NEDD9-interacting protein with calponin homology and LIM domains	MICAL1	S810*	1.23613
Transcription factor AP-4	TFAP4	S124*	1.23566
RING finger protein unkempt homolog	UNK	Y236	1.23492
Forkhead box protein K2	FOXK2	S398*	1.23444
Microtubule-associated protein 1S	MAP1S	S592	1.23239
Protein Shroom3	SHROOM3	S910*	1.23201
Mitogen-activated protein kinase kinase kinase 1	MAP3K1	S923	1.23062
Microtubule-associated protein	MAP2	S179*	1.22985
Isoform 2 of Protocadherin-1	PCDH1	S1139	1.22952
Nuclear ubiquitous casein and cyclin-dependent kinases substrate	NUCKS1	S181*	1.22914
YTH domain family protein 3	YTHDF3	S385	1.22893
Nuclear ubiquitous casein and cyclin-dependent kinases substrate	NUCKS1	T179*	1.22734
Cyclin-dependent kinase 1	CDK1	Y15*	1.2257
La-related protein 4	LARP4	S597*	1.22534
Dual specificity mitogen-activated protein kinase kinase 2	MEK2	T13*	1.22144
Spindle and centriole-associated protein 1	SPICE1	S760S764*	1.2209
Zinc finger C3H1 domain-containing protein	ZFC3H1	S949*	1.22043
La-related protein 4	LARP4	S594*	1.21671
Cyclin-dependent kinase 1	CDK1	Y15*	1.21534
Drebrin	DBN1	S339*	1.21197
La-related protein 4	LARP4	T595*	1.21186
Histone-lysine N-methyltransferase SETD2	SETD2	S624	1.21127
RNA exonuclease 1 homolog	REXO1	T461	1.21045
Zinc finger protein 687	ZNF687	S253*	1.21026
TBC1 domain family member 5	TBC1D5	S522	1.2078
Scavenger receptor class F member 2	SCARF2	Y623	1.20739
Nucleoside diphosphate kinase	NME2	T19	1.20695
Junction plakoglobin	JUP	Y480	1.2066
Microtubule-associated protein 1B	MAP1B	T2305	1.2031
Protein Wiz	WIZ	S1151	1.2013
Krueppel-like factor 16	KLF16	S224	1.19733
Ras-related protein Rab-12	RAB12	S21	1.19579
Poly(rC)-binding protein 1	PCBP1	S189*	1.19576
60S acidic ribosomal protein P1	RPLP1	S101S104	1.19564
DNA-binding protein RFX7	RFX7	S1083*	1.19363
Transcription intermediary factor 1-beta	TRIM28	S501*	1.19275
Zinc finger C3H1 domain-containing protein	ZFC3H1	S354	1.19248
Thimet oligopeptidase	THOP1	S16	1.19173
Formin-like protein 2	FMNL2	S1016*	1.19123
B-cell CLL/lymphoma 9 protein	BCL9	T155	1.19075
Tumor suppressor p53-binding protein 1	TP53BP1	S366	1.19039
cGMP-inhibited 3',5'-cyclic phosphodiesterase A	PDE3A	S312*	1.18785
DNA-binding protein RFX7	RFX7	S1081*	1.18735
Transgelin-2	TAGLN2	S163	1.18664
Zinc finger CCCH domain-containing protein 4	ZC3H4	S1110*	1.1865
Chromodomain-helicase-DNA-binding protein 3	CHD3	S713*	1.18635
G-protein-signaling modulator 1	GPSM1	Y150	1.18399
Niban-like protein 1	FAM129B	S665*	1.1839
Transcriptional repressor p66-beta	GATAD2B	T120S122*	1.18344
ATP-citrate synthase	ACLY	S481*	1.18138
Poly(rC)-binding protein 1	PCBP1	S173*	1.18033
Centrosomal protein of 170 kDa	CEP170	S1165*	1.18015
YTH domain family protein 1	YTHDF1	S350	1.17844
Cyclin-dependent kinase 1	CDK1	Y19*	1.17795
Cyclin-dependent kinase 1	CDK1	Y15*	1.17795
Pygopus homolog 2	PYGO2	T302*	1.17778
Islet cell autoantigen 1	ICA1	Y262	1.17595
Scavenger receptor class F member 2	SCARF2	Y623	1.17511
CIZ1 protein	CIZ1	S777	1.17508
Protein Ag2 homolog	AG2	T368	1.17331
ETS-related transcription factor Elf-4	ELF4	T527	1.17312
NUMA1 protein	NUMA1	T718*	1.1728
Neuron navigator 1	NAV1	T1002	1.17236
Lamina-associated polypeptide 2, isoform alpha	TMPO	S67*	1.17152
Symplekin	SYMPK	S494	1.17105
Microtubule-associated protein 1B	MAP1B	S1779	1.171
Splicing factor, arginine/serine-rich 15	SCAF4	T138	1.1696
RACK7 isoform l	ZMYND8	S420	1.16921
Protein Dos	DOS	S719S723	1.16766
A-kinase anchor protein 12	AKAP12	S598*	1.16714
Deoxynucleotidyltransferase terminal-interacting protein 2	DNTTIP2	S117*	1.16618
RNA polymerase-associated protein LEO1	LEO1	T629*	1.16571
Transcription factor BTF3	BTF3	S158	1.16546
Zinc finger protein 295	ZBTB21	S435*	1.16446
E3 ubiquitin-protein ligase CBL	CBL	Y674*	1.16408
Lysine-specific demethylase 5C	KDM5C	S317*	1.16366
SRC kinase signaling inhibitor 1	SRCIN1	Y130	1.16352
Zinc finger protein 295	ZBTB21	S434*	1.16336
Drebrin	DBN1	S142*	1.16226
Chromobox protein homolog 1	CBX1	S89	1.16221
NCK-interacting protein with SH3 domain	NCKIPSD	S120	1.16182
Cation-independent mannose-6-phosphate receptor	IGF2R	S2409	1.16175
Cation-independent mannose-6-phosphate receptor	IGF2R	S2400	1.1614
GRB2-associated-binding protein 2	GAB2	S210	1.15935
Ubiquitin-conjugating enzyme E2 O	UBE2O	S839	1.15918
Neuron navigator 1	NAV1	S90	1.15835
Nucleolar protein 56	NOP56	S569S570	1.15664
CREB-regulated transcription coactivator 3	CRTC3	S370	1.15607
60S ribosomal protein L12	RPL12	S38*	1.15523
182 kDa tankyrase-1-binding protein	TNKS1BP1	S1385*	1.15312
Nuclear receptor corepressor 1	NCOR1	S2184*	1.15054
Nuclear receptor coactivator 7	NCOA7	S211*	1.14948
Uncharacterized protein	DDX20	S18	1.14939
Transcription factor 4	TCF4	S484	1.1486
Poly(rC)-binding protein 1	PCBP1	S190*	1.14709
CAD protein	CAD	S1859*	1.14442
Heterogeneous nuclear ribonucleoprotein G	RBMX	S88*	1.14316
RNA-binding protein 33	RBM33	S744	1.14235
Thyroid hormone receptor-associated protein 3	THRAP3	S672	1.13765
Secretory carrier-associated membrane protein 3	SCAMP3	S76*	1.13462
Forkhead box protein K1	FOXK1	S416S420*	1.13316
Serine/arginine repetitive matrix protein 2	SRRM2	S2272	1.13305
Histone-lysine N-methyltransferase MLL2	MLL2	S3130*	1.13264
WD repeat-containing protein 43	WDR43	S77	1.13233
Polypyrimidine tract-binding protein 1	PTBP1	S141*	1.13202
Uncharacterized protein	DDX20	S18*	1.12944
Lamin A/C	LMNA	S322S323*	1.1289
Bcl-2-associated transcription factor 1	BCLAF1	S648*	1.12859
Nucleophosmin (Nucleolar phosphoprotein B23, numatrin)	NPM1	S254*	1.12243
Proline-rich protein PRCC	PRCC	S267*	1.12197
DNA replication licensing factor MCM2	MCM2	S139*	1.12155
CTNNA1 protein	CTNNA1	Y249*	1.11989
SEC16A protein (Fragment)	SEC16A	S459	1.11985
Hepatoma-derived growth factor-related protein 2	HDGFRP2	S633	1.11759
ADD1 protein	ADD1	S358*	1.11682
DnaJ homolog subfamily C member 17	DNAJC17	S112*	1.11652
E3 ubiquitin-protein ligase HUWE1	HUWE1	S3919*	1.11553
Palmitoyltransferase ZDHHC18	ZDHHC18	S19	1.11283
Serine/arginine repetitive matrix protein 2	SRRM2	S1320S1329*	1.10958
Smith-Magenis syndrome chromosomal region candidate gene 7 protein-like	SMCR7L	S94	1.10925
Matrin-3	MATR3	S598*	1.10872
3-phosphoinositide-dependent protein kinase 1	PDK1	S241*	1.10664
Tyrosine-protein kinase Lyn	LYN	Y397*	1.10561
NCK-interacting protein with SH3 domain	NCKIPSD	S122	1.10295
Forkhead box protein K2	FOXK2	S428	1.10244
Smith-Magenis syndrome chromosomal region candidate gene 7 protein-like	SMCR7L	S59	1.10222
PCNX protein	PCNX	S1723	1.10174
Transcriptional repressor p66-beta	GATAD2B	S135*	1.10151
Histone-lysine N-methyltransferase EHMT2	EHMT2	T172	1.10116
High mobility group protein HMG-I/HMG-Y	HMGA1	S102	1.10108
Nucleolar protein 56	NOP56	S570	1.09957
NUP153 variant protein (Fragment)	NUP153	S356S360*	1.09952
Host cell factor 1	HCFC1	S598	1.09874
Msx2-interacting protein	SPEN	S1263	1.09856
High mobility group protein HMG-I/HMG-Y	HMGA1	S103	1.09758
Dystonin	DST	S1382	1.09622
Ribosomal protein L15	RPL15	Y59	1.09402
60S acidic ribosomal protein P2	RPLP2	S17*	1.09371
Nuclear receptor coactivator 2	NCOA2	S565	1.09305
Protein bicaudal D homolog 2	BICD2	S334	1.09151
Serine/threonine-protein kinase MARK2	MARK2	S456*	1.09147
Isoform 1 of Tyrosine 3-monooxygenase	TYH	T55*	1.09066
Mitogen-activated protein kinase 14	MAPK14	T180Y182*	1.09045
TBC1 domain family member 10B	TBC1D10B	S678*	1.08918
Tyrosine-protein kinase Lyn	LYN	Y193	1.08564
Tyrosine-protein kinase Lyn	LYN	Y194	1.08564
Calnexin	CANX	S554S564	1.08514
Spectrin alpha chain, brain	SPTAN1	S1029	1.08371
CREB-regulated transcription coactivator 3	CRTC3	S373	1.0837
Prospero homeobox protein 1	PROX1	S199	1.08307
Nuclear ubiquitous casein and cyclin-dependent kinases substrate	NUCKS1	S181*	1.07731
Neural Wiskott-Aldrich syndrome protein	WASL	Y256*	1.07681
Ataxin-2-like protein	ATXN2L	S335*	1.07588
HLA-B associated transcript 3	BAG6	S967*	1.07414
Transporter	SLC6A1	T596	1.07344
Nuclear ubiquitous casein and cyclin-dependent kinases substrate	NUCKS1	T179S181*	1.07337
Dual specificity mitogen-activated protein kinase kinase 2	MEK2	S222*	1.07237
Uncharacterized protein	DDX20	Y13	1.07234
Neural cell adhesion molecule 1	NCAM1	S784	1.07201
Importin subunit alpha-2	KPNA2	S62*	1.07165
Enhancer of mRNA-decapping protein 4	EDC4	T727*	1.07147
Protein Ag2 homolog	AG2	S399	1.07038
Regulating synaptic membrane exocytosis protein 1	RIMS1	S1147	1.0695
Msx2-interacting protein	SPEN	S727*	1.06898
Protein Ag2 homolog	AG2	S406	1.06888
Cdc42 effector protein 4	CDC42EP4	S174*	1.06439
Talin-2	TLN2	Y1665*	1.06227
Serine/arginine repetitive matrix 1	SRRM1	S409*	1.05768
TBC1 domain family member 4	TBC1D4	S341*	1.05735
Pre-mRNA-splicing factor SLU7	SLU7	S215*	1.05674
Inositol 1,4,5-trisphosphate receptor type 1	ITPR1	S1598*	1.05512
Interferon regulatory factor 2-binding protein 2	IRF2BP2	S175*	1.05508
Chromosome 9 open reading frame 25	FAM219A	S54	1.05474
Protein sprouty homolog 4	SPRY4	S125	1.05345
Coiled-coil domain-containing protein 86	CCDC86	S91*	1.05259
Protein Ag2 homolog	AG2	S399	1.05172
E3 ubiquitin-protein ligase NEDD4	NEDD4	S737	1.05162
H/ACA ribonucleoprotein complex subunit 4	DKC1	S494*	1.04749
Calmodulin-regulated spectrin-associated protein 2	CAMSAP2	S1021	1.04717
Zinc finger protein 316	ZNF316	S112	1.04588
Rho guanine nucleotide exchange factor 7	ARHGEF7	S518*	1.04508
ADP-ribosylation factor GTPase-activating protein 2	ARFGAP2	S146*	1.04468
Zinc finger CCCH domain-containing protein 11A	ZC3H11A	S495*	1.04424
Transcriptional repressor p66-beta	GATAD2B	S135*	1.04054
RING finger protein unkempt homolog	UNK	Y232S240	1.03943
RING finger protein unkempt homolog	UNK	Y236S240	1.03943
Afadin	MLLT4	S1107*	1.03932
Kinesin light chain 2	KLC2	S582*	1.03882
Myocyte-specific enhancer factor 2D	MEF2D	S231	1.03664
PH-interacting protein	PHIP	S911*	1.03653
Nuclear ubiquitous casein and cyclin-dependent kinases substrate	NUCKS1	S181*	1.03247
Dihydropyrimidinase-related protein 2	DPYSL2	S522	1.03241
Protein sprouty homolog 4	SPRY4	Y52	1.03218
Glucocorticoid-induced transcript 1 protein	GLCCI1	T175	1.03163
Insulin gene enhancer protein ISL-1	ISL1	S221	1.03141
Eyes absent homolog 1	EYA1	S314	1.03069
Heterogeneous nuclear ribonucleoprotein U	HNRNPU	S271*	1.02707
RACK7 isoform l	ZMYND8	S495*	1.02589
Ankyrin repeat domain-containing protein 26	ANKRD26	Y296	1.02475
Vesicle-associated membrane protein 4	VAMP4	S30*	1.0247
General transcription factor II-I	GTF2I	S668*	1.02053
Activity-dependent neuroprotector homeobox protein	ADNP	S98*	1.01819
Leucine-rich repeat and WD repeat-containing protein 1	LRWD1	S251S259*	1.0177
Eukaryotic translation initiation factor 3 subunit F	EIF3F	T270	1.01711
BTB/POZ domain-containing protein KCTD12	KCTD12	S185*	1.01688
Zinc finger protein 295	ZBTB21	S1003*	1.01634
Basic fibroblast growth factor receptor 1	FGFR1	Y653*	1.016
Insulin receptor substrate 2	IRS2	S1100*	1.01555
Cep170-like protein	CEP170P1	S238*	1.0145
Nucleoprotein TPR	TPR	S2155*	1.01447
WD repeat-containing protein 44	WDR44	T349	1.01239
Tyrosine 3-monooxygenase	TYH	S71*	1.01091
Nardilysin	NRD1	S94*	1.01027
Protein enabled homolog	ENAH	S125*	1.00613
Matrix-remodeling-associated protein 8	MXRA8	S423	1.0057
Calcium/calmodulin-dependent protein kinase kinase 1	CAMKK1	S74*	1.00521
Isoform 3 of Kinesin-like protein KIF1B	KIF1B	S1141	1.00414
CLK4-associating serine/arginine rich protein	CLASRP	T327*	1.00194
Eukaryotic translation initiation factor 4E-binding protein 1	EIF4EBP1	T68*	1.00063
Transcriptional repressor p66-beta	GATAD2B	T120S135*	0.998289
Spectrin alpha chain, brain	SPTAN1	S1029	0.997485
Septin-9	SEPT9,	S85*	0.996094
Nucleolar RNA helicase 2	DDX21	S121*	0.995921
WD repeat-containing protein 43	WDR43	S77	0.995246
Cyclin-dependent kinase 1	CDK1	Y15*	0.993636
PCBP2 protein	PCBP2	S241	0.990812
Beta-2-syntrophin	SNTB2	S389*	0.990074
Actin filament-associated protein 1	AFAP1	S283*	0.988156
Heat shock protein 75 kDa, mitochondrial	TRAP1	Y498	0.98805
Protein TANC2	TANC2	S26	0.982655
Regulatory-associated protein of mTOR (Raptor)	RAPTOR	S877*	0.98259
Mitogen-activated protein kinase 14	MAPK14	Y182*	0.981071
Coiled-coil domain-containing protein 86	CCDC86	S58	0.979381
Integrin-linked protein kinase	ILK	T181	0.979148
Phosphoglucomutase-2	PGM2	S165*	0.979015
Kinectin	KTN1	S75*	0.977937
ATPase WRNIP1	WRNIP1	S153*	0.97563
Single-stranded DNA-binding protein 3	SSBP3	T360*	0.975271
Host cell factor 1	HCFC1	T1485	0.975104
ATP-dependent RNA helicase DDX54	DDX54	S75*	0.974042
Actin related protein 10	ACTR10	Y4	0.973748
Dual specificity tyrosine-phosphorylation-regulated kinase 3	DYRK3	Y369*	0.973448
Leucine-rich repeat and fibronectin type-III domain-containing protein 2	LRFN2	S758	0.971864
Paralemmin-1	PALM	T141T145*	0.971473
NAD-dependent deacetylase sirtuin-2	SIRT2	S364*	0.971468
Ran-binding protein 9	RANBP9	S467	0.970801
Afadin	MLLT4	S216	0.970251
Pumilio homolog 1	PUM1	S124	0.969563
WAS/WASL-interacting protein family member 1	WIPF1	S340	0.968262
SEC31A protein	SEC31A	T1111*	0.968128
Niban-like protein 1	FAM129B	S665*	0.967812
Dedicator of cytokinesis protein 7	DOCK7	S862	0.966401
Ribosomal protein S6 kinase beta-1	RPS6KB1	S447	0.96408
Kinectin	KTN1	S75*	0.963968
High mobility group protein HMG-I/HMG-Y	HMGA1	S99S102S103	0.963727
Isoform 2 of Microtubule-associated protein RP/EB family member 3	MAPRE3	T146*	0.963515
La-related protein 1	LARP1	S521*	0.962361
Transcription factor EB	TFEB	S122	0.962326
Ubiquitin fusion degradation protein 1 homolog	UFD1L	S299	0.956942
Cyclin-dependent kinase 13	CDK13	S662	0.955099
Ras-related protein Rab-8A	RAB8A	S185*	0.954956
A-kinase anchor protein 17A	AKAP17A	S537	0.953901
CREB-regulated transcription coactivator 3	CRTC3	S62	0.950825
U1 small nuclear ribonucleoprotein 70 kDa	SNRNP70	Y126*	0.950572
Septin-9	SEPT9,	S30*	0.948506
RING finger protein 31	RNF31	S466	0.945879
U1 small nuclear ribonucleoprotein 70 kDa	SNRNP70	Y126*	0.94532
RAF proto-oncogene serine/threonine-protein kinase	RAF	S642*	0.942656
Nuclease-sensitive element-binding protein 1	YBX1	S167*	0.941906
Tyrosine-protein kinase Lyn	LYN	Y306	0.94179
G protein-regulated inducer of neurite outgrowth 1	GPRIN1	S452	0.941315
Disintegrin and metalloproteinase domain-containing protein 22	ADAM22	S834	0.93787
Protein Ag2 homolog	AG2	S431	0.937621
Stathmin	STMN1	S16*	0.936594
Tuberin	TSC2	S939*	0.935763
Pleckstrin homology domain-containing family A member 6	PLEKHA6	S777	0.934466
CLASP1 protein	CLASP1	S594	0.933044
Neural cell adhesion molecule 2	NCAM2	S453	0.932649
Ubiquitin-associated protein 2-like	UBAP2L	S471*	0.932529
NF-kappa-B-activating protein	NKAP	S149*	0.932174
Dihydropyrimidinase-related protein 2	DPYSL2	S522	0.931704
Glycogen phosphorylase, brain form	PYGB	Y197*	0.930677
Arf-GAP with GTPase, ANK repeat and PH domain-containing protein 1	AGAP1	S607	0.9281
Programmed cell death protein 4	PDCD4	S457*	0.925932
Protein Smaug homolog 2	SAMD4B	T263	0.925658
Mitogen-activated protein kinase 14	MAPK14	Y182*	0.924793
Protein Smaug homolog 2	SAMD4B	S275	0.924098
Nuclear ubiquitous casein and cyclin-dependent kinases substrate	NUCKS1	S181*	0.923014
Plectin	PLEC	S4374	0.92245
MAP kinase-activating death domain protein	MADD	T1237	0.921722
Arginine/serine-rich protein PNISR	PNISR	S211*	0.920877
MAP kinase-activating death domain protein	MADD	S1239	0.920736
RNA-binding protein 25	RBM25	S677*	0.920322
La-related protein 1	LARP1	T526*	0.91832
Nucleolar protein 58	NOP58	S502*	0.918068
Regulatory-associated protein of mTOR (Raptor)	RAPTOR	S863*	0.91748
Serine/arginine repetitive matrix protein 2	SRRM2	S1318S1320*	0.916676
E3 SUMO-protein ligase RanBP2	RANBP2	S1577	0.916546
Nuclear cap-binding protein subunit 1	NCBP1	S22*	0.916082
Zinc finger protein 292	ZNF292	S1159	0.91596
Pleckstrin homology domain-containing family A member 6	PLEKHA6	T779	0.914912
C-Jun-amino-terminal kinase-interacting protein 3	MAPK8IP3	S585*	0.914809
Histone-lysine N-methyltransferase MLL2	MLL2	S4738*	0.914312
Apoptotic chromatin condensation inducer in the nucleus	ACIN1	S825	0.912769
RAP1 short isoform	RAP1	T305	0.912524
Neuron navigator 1	NAV1	S1181	0.909583
Serine/threonine-protein phosphatase 6 regulatory subunit 3	PPP6R3	S617*	0.909321
A-kinase anchor protein 1, mitochondrial	AKAP1	S592	0.908864
SEC16A protein (Fragment)	SEC16A	T202	0.908561
Chromobox protein homolog 1	CBX1	S89	0.90565
Anthrax toxin receptor 2	ANTXR2	Y380	0.90321
Isoform J of Kinesin light chain 1	KLC1	S600	0.901167
Smad nuclear-interacting protein 1	SNIP1	S52S54*	0.898298
Serine/arginine repetitive matrix protein 2	SRRM2	S2272	0.896266
RAP1 short isoform	RAP1	S306	0.896109
Neuroblast differentiation-associated protein AHNAK	AHNAK	S3426	0.896069
Protein Wiz	WIZ	T1153	0.895833
Cyclin-dependent kinase 12	CDK12	S383S385*	0.895717
Zinc finger CCCH domain-containing protein 11A	ZC3H11A	S494*	0.895505
Protein scribble homolog	SCRIB	T1342S1348*	0.895178
FERM, RhoGEF and pleckstrin domain-containing protein 1	FARP1	T24*	0.895007
FERM, RhoGEF and pleckstrin domain-containing protein 1	FARP1	S23*	0.895007
Hepatoma-derived growth factor	HDGF	S132S133*	0.894434
Transcription factor 4	TCF4	Y375	0.892506
Transcription factor 4	TCF4	S372	0.892332
T-box transcription factor TBX3	TBX3	S435	0.892167
Catenin beta-1	CTNNB1	S191	0.891777
Pinin	PNN	S100	0.890548
GTPase-activating protein and VPS9 domain-containing protein 1	GAPVD1	S902	0.88953
Calponin-3	CNN3	Y261*	0.88881
DmX-like protein 2	DMXL2	S958	0.885254
Serum response factor	SRF	T232*	0.884398
Sphingosine-1-phosphate phosphatase 1	SGPP1	T114*	0.884165
Protein SMG8	SMG8	S742	0.8839
Zinc finger CCCH domain-containing protein 13	ZC3H13	S1208*	0.883864
LIM domain-binding protein 1	LDB1	T306	0.883332
UPF0663 transmembrane protein C17orf28	HID1	S593	0.88297
Interferon regulatory factor 2-binding protein-like	IRF2BPL	S215	0.882531
Serine/arginine repetitive matrix protein 2	SRRM2	S2121S2123	0.881268
Repressor of RNA polymerase III transcription MAF1 homolog	MAF1	S68	0.88065
Calcium-regulated heat stable protein 1	CARHSP1	S52*	0.88039
Nuclear ubiquitous casein and cyclin-dependent kinases substrate	NUCKS1	S19*	0.87989
Tumor suppressor p53-binding protein 1	TP53BP1	S1317	0.878352
SH3 and PX domain-containing protein 2A	SH3PXD2A	S406	0.877447
Repressor of RNA polymerase III transcription MAF1 homolog	MAF1	S70	0.876666
CTNNA1 protein	CTNNA1	Y49	0.876487
Repressor of RNA polymerase III transcription MAF1 homolog	MAF1	T64	0.876105
Nuclear pore complex protein Nup98-Nup96	NUP98	S1064	0.875542
Heterogeneous nuclear ribonucleoproteins A2/B1	HNRNPA2B1	S259	0.874707
CTP synthase 1	CTPS1	S562*	0.873825
40S ribosomal protein S6	RPS6	S209*	0.873242
Histone deacetylase	HDAC2	S364*	0.872054
General transcription factor II-I	GTF2I	S823	0.871123
LIM domain-binding protein 1	LDB1	S305	0.871077
Tyrosine-protein kinase Fer	FER	Y402*	0.870918
B-cell lymphoma/leukemia 11A	BCL11A	S625	0.867855
Serine/threonine-protein kinase A-Raf	ARAF	S186*	0.86692
Sister chromatid cohesion protein PDS5 homolog B	PDS5B	S1162S1166*	0.86657
Sialic acid synthase	NANS	T277	0.866508
Thyroid hormone receptor-associated protein 3	THRAP3	S682*	0.86579
Paralemmin-1	PALM	S124	0.862024
CTNNA1 protein	CTNNA1	S285T288*	0.861749
Protein Wiz	WIZ	S1146S1151	0.861584
Girdin	CCDC88A	S1702*	0.854352
Polypyrimidine tract-binding protein 1	PTBP1	S141*	0.852796
Zinc finger CCCH domain-containing protein 13	ZC3H13	S1208*	0.850491
Zinc finger CCCH domain-containing protein 13	ZC3H13	S1210*	0.848577
Kinesin-like protein KIF26B	KIF26B	T1522	0.847281
Protein ELYS	AHCTF1	S528	0.847081
Serine/threonine-protein kinase Chk1	CHK1	S280*	0.846522
MAGUK p55 subfamily member 6	MPP6	S106	0.846321
Lysine-specific demethylase PHF2	PHF2	S537*	0.844581
LIM domain-binding protein 1	LDB1	S305	0.844177
LIM domain-binding protein 1	LDB1	S302	0.844177
LIM domain-binding protein 1	LDB1	T306	0.844177
Ena/VASP-like protein	EVL	S331*	0.842641
Secretogranin-2	SCG2	S521	0.842084
UPF0663 transmembrane protein C17orf28	HID1	T591	0.84115
Sialic acid synthase	NANS	S275	0.840786
E3 SUMO-protein ligase PIAS1	PIAS1	S503	0.839665
Heterogeneous nuclear ribonucleoprotein G	RBMX	S88*	0.838072
Survival motor neuron protein	SMN1	S28*	0.837808
Patatin-like phospholipase domain-containing protein 2	PNPLA2	S404	0.837544
Serine/arginine repetitive matrix protein 2	SRRM2	T1003*	0.837495
Ubiquitin carboxyl-terminal hydrolase	USP8	S1212	0.836209
Chromobox protein homolog 8	CBX8	S311	0.835386
Amyloid beta A4 precursor protein-binding family A member 2	APBA2	S478	0.834812
FK506-binding protein 15	FKBP15	S1114	0.83449
E3 ubiquitin-protein ligase HUWE1	HUWE1	S1907*	0.833743
E3 SUMO-protein ligase RanBP2	RANBP2	S1575	0.833577
Microtubule-associated protein 1B	MAP1B	S1256*	0.833487
Nucleoprotein TPR	TPR	S379*	0.832278
Heterogeneous nuclear ribonucleoprotein G	RBMX	S352*	0.829391
DNA topoisomerase 2-beta	TOP2B	S1522S1524*	0.829354
3-phosphoinositide-dependent protein kinase 1	PDK1	S241*	0.825926
GARNL1 protein	GARNL1	S795	0.824669
Rho guanine nucleotide exchange factor 12	ARHGEF12	S1288*	0.824465
Ankyrin repeat domain-containing protein 11	ANKRD11	S276*	0.823578
Glucocorticoid-induced transcript 1 protein	GLCCI1	T170	0.823189
Cyclin-dependent kinase 13	CDK13	S340S342S349*	0.822572
ADD1 protein	ADD1	S12	0.822196
Vacuolar protein sorting-associated protein 26B	VPS26B	S304*	0.820487
Pre-mRNA cleavage complex 2 protein Pcf11	PCF11	S777	0.820071
Apoptotic chromatin condensation inducer in the nucleus	ACIN1	T840	0.81872
Pumilio homolog 1	PUM1	S209*	0.816248
ATP-binding cassette sub-family F member 1	ABCF1	S109*	0.816239
Drebrin	DBN1	S341*	0.815643
Abl interactor 2	ABI2	S227*	0.815447
Protein Wiz	WIZ	S1146	0.814958
Interferon regulatory factor 2-binding protein 1	IRF2BP1	S436*	0.813287
Serine/threonine-protein kinase BRSK2	BRSK2	S489	0.813227
Amyloid beta A4 precursor protein-binding family A member 2	APBA2	S480	0.812719
GARNL1 protein	GARNL1	S797	0.812563
Ubiquitin-associated protein 2-like	UBAP2L	S609*	0.811896
Girdin	CCDC88A	Y1799	0.811187
Kin of IRRE-like protein 1	KIRREL	Y625*	0.810754
Myotubularin-related protein 5	SBF1	T1137	0.809663
Cdc42-interacting protein 4	TRIP10	S296*	0.808491
Plasma membrane calcium-transporting ATPase 1	ATP2B1	Y1167*	0.808312
Centrosomal protein of 170 kDa	CEP170	S1165	0.808166
Nuclear receptor subfamily 2 group C member 2	NR2C2	T352	0.807524
La-related protein 7	LARP7	S298*	0.807184
FERM, RhoGEF and pleckstrin domain-containing protein 1	FARP1	S427*	0.804102
Abelson tyrosine-protein kinase 2	ABL2	S631*	0.804066
Nuclear-interacting partner of ALK	ZC3HC1	S408	0.803582
Myelin protein zero-like 1	MPZL1	Y113*	0.803489
Nucleophosmin	NPM	S254*	0.800229
TBC1 domain family member 25	TBC1D25	S506	0.799545
Zinc finger protein 609	ZNF609	S358	0.799438
YTH domain-containing protein 1	YTHDC1	S146T148*	0.799295
Histone deacetylase	HDAC2	S392S394*	0.797232
Bromodomain adjacent to zinc finger domain protein 2A	BAZ2A	S135*	0.796463
Vinexin	SORBS3	S530*	0.794553
Homeodomain-interacting protein kinase 3	HIPK3	Y359S362*	0.794349
Stathmin	STMN1	S16*	0.793588
Alsin	ALS2	S483S492*	0.792312
Formin-binding protein 4	FNBP4	S18*	0.792166
GTP-binding protein 1	GTPBP1	S580	0.791953
Tyrosine hydroxylase	TH	T3	0.791861
Zinc finger and BTB domain-containing protein 7A	ZBTB7A	S526*	0.791642
Arginine/serine-rich protein PNISR	PNISR	S211*	0.791049
Zinc finger CCCH domain-containing protein 13	ZC3H13	S877*	0.791043
ATP-binding cassette sub-family F member 1	ABCF1	S20*	0.790494
Septin 6	SEPT6,	S416*	0.789511
Glucose 1,6-bisphosphate synthase	PGM2L1	S175*	0.784817
Mitogen-activated protein kinase kinase kinase 7	MAP3K7	S439*	0.784681
Cysteine-rich protein 2	CRIP2	S114	0.783338
Zinc finger protein 638	ZNF638	S605*	0.783148
Protein KRI1 homolog	KRI1	S177*	0.782131
GIGYF2 protein	GIGYF2	S26S30*	0.780558
Transcription factor BTF3	BTF3	S158	0.779715
Spectrin alpha chain, brain	SPTAN1	S1217	0.779382
E3 ubiquitin-protein ligase HUWE1	HUWE1	S3757*	0.777818
Tubulin alpha-1B chain	TUBA1B	S340	0.777516
Dedicator of cytokinesis protein 7	DOCK7	S863	0.776782
GIGYF2 protein	GIGYF2	T25S30*	0.776258
UPF0485 protein C1orf144	SZRD1	S107	0.775739
Microtubule-associated protein 1S	MAP1S	S759*	0.77451
182 kDa tankyrase-1-binding protein	TNKS1BP1	S672*	0.774298
PC4 and SFRS1-interacting protein	PSIP1	T272S275*	0.773468
Gamma-interferon-inducible protein 16	IFI16	S153*	0.771897
General transcription factor II-I	GTF2I	S823*	0.771243
DNA topoisomerase 2	TOP2A	S1328*	0.770273
Thyroid hormone receptor-associated protein 3	THRAP3	S243S248*	0.76999
Cytospin-A	SPECC1L	S385	0.769959
Autophagy-related protein 16-1	ATG16L1	S287	0.769853
Calmodulin	CALM1	Y100*	0.769082
Protein Wiz	WIZ	S1146	0.768337
Translocon-associated protein subunit alpha	SSR1	S268*	0.763526
PC4 and SFRS1-interacting protein	PSIP1	S273S275*	0.763476
Serine/arginine repetitive matrix protein 2	SRRM2	S2123	0.763399
Pinin	PNN	S96	0.761954
RING finger protein unkempt homolog	UNK	Y236	0.761677
Histone-lysine N-methyltransferase EHMT2	EHMT2	T171	0.760912
Protein Ag2 homolog	AG2	S425	0.760165
Homeodomain-interacting protein kinase 3	HIPK3	Y359*	0.759935
GTP-binding protein 1	GTPBP1	S24*	0.75966
Microtubule-associated protein RP/EB family member 3	MAPRE3	T164*	0.758572
Heterogeneous nuclear ribonucleoprotein K	HNRNPK	S216*	0.758141
Afadin	MLLT4	S1107*	0.757976
G-protein-signaling modulator 1	GPSM1	Y150	0.756666
Zinc finger CCCH domain-containing protein 13	ZC3H13	S198*	0.755905
Amyloid-like protein 2	APLP2	Y750*	0.755859
Ataxin-2-like protein	ATXN2L	S684	0.755555
Serine/threonine-protein phosphatase 1 regulatory subunit 10	PPP1R10	S313*	0.754409
Tyrosine hydroxylase	TH	T8	0.753038
Histone-lysine N-methyltransferase, H3 lysine-79 specific	DOT1L	S374	0.752201
Girdin	CCDC88A	S1675*	0.750894
Formin-binding protein 1	FNBP1	S359	0.750608
Adenosine 3'-phospho 5'-phosphosulfate transporter 1	SLC35B2	S427*	0.748481
Homeodomain interacting protein kinase 1	HIPK1	Y352S355*	0.747963
Homeodomain interacting protein kinase 1	HIPK1	S350Y352*	0.747963
Lamina-associated polypeptide 2, isoform alpha	TMPO	T74*	0.745504
Pinin	PNN	S66	0.744208
Zinc finger MYM-type protein 2	ZMYM2	S624	0.742549
Serine/arginine-rich splicing factor 3	SRSF3	S138S140*	0.739445
Heterochromatin protein 1-binding protein 3	HP1BP3	S156*	0.738865
Forkhead box protein K1	FOXK1	S445*	0.737863
Serine/arginine-rich splicing factor 9	SRSF9	S211*	0.737666
Spectrin beta chain, brain 1	SPTBN1	Y1680	0.7371
La-related protein 1	LARP1	S824	0.735942
Bromodomain adjacent to zinc finger domain protein 2A	BAZ2A	S134*	0.735644
Neuronal migration protein doublecortin	DCX	S415*	0.735169
Alsin	ALS2	S492*	0.729015
ATP-binding cassette sub-family F member 1	ABCF1	T108*	0.72804
Isoform 2 of HBS1-like protein	HBS1L	S246	0.726885
BUD13 homolog	BUD13	S271*	0.72627
Spectrin alpha chain, brain	SPTAN1	S1322*	0.725334
Spectrin alpha chain, brain	SPTAN1	S1323*	0.724707
Spectrin alpha chain, brain	SPTAN1	S1217	0.723759
Microtubule-associated protein 1B	MAP1B	S1501*	0.723247
Microtubule-associated protein 1B	MAP1B	T1503*	0.723247
Heterogeneous nuclear ribonucleoprotein A1	HNRNPA1	Y341*	0.722537
Formin-binding protein 1-like	FNBP1L	S501*	0.720105
Vacuolar protein sorting-associated protein 26B	VPS26B	S302*	0.718659
Vacuolar protein sorting-associated protein 26B	VPS26B	S304*	0.718659
Kleisin beta, isoform CRA_f	NCAPH2	S284*	0.717569
Serine/arginine repetitive matrix protein 2	SRRM2	S1404*	0.71337
Afadin	MLLT4	S1182*	0.711976
La-related protein 7	LARP7	S299*	0.711478
Nestin	NES	S842	0.710601
Homeodomain interacting protein kinase 1	HIPK1	Y352*	0.710164
E3 ubiquitin-protein ligase UBR4	UBR4	S620*	0.710087
E3 ubiquitin-protein ligase UBR4	UBR4	S619*	0.710087
Mitotic-spindle organizing protein 2B	MZT2B	S139	0.710067
Protein polybromo-1	PBRM1	S1453	0.709929
Serine/threonine-protein kinase D3	PRKD3	S735*	0.70902
Metastasis-associated protein MTA1	MTA1	S522	0.708365
Uncharacterized protein	DDX20	S498	0.707888
Coiled-coil domain-containing protein 86	CCDC86	S113*	0.704442
Ribonucleases P/MRP protein subunit POP1	POP1	S730*	0.702326
Phosphatidylinositol 4-kinase beta	PI4KB	S428*	0.701055
AP2-associated protein kinase 1	AAK1	T620/S624	0.70069
Protein LYRIC	MTDH	S298*	0.699223
E3 ubiquitin-protein ligase UBR5	UBR5	S1549*	0.698945
Vacuolar protein sorting-associated protein 26B	VPS26B	S304*	0.698334
RNA-binding protein 8A	RBM8A	S42*	0.696643
Eukaryotic translation initiation factor 4E transporter	EIF4ENIF1	S951*	0.696258
Helicase SKI2W	SKIV2L	S256*	0.696201
Casein kinase 1, gamma 3, isoform CRA_f	CSNK1G3	T368	0.693768
Heterogeneous nuclear ribonucleoprotein U-like protein 1	HNRNPUL1	S718*	0.692833
Serine/threonine-protein kinase PRP4 homolog	PRPF4B	Y849*	0.692119
Nucleosome-remodeling factor subunit BPTF	BPTF	S216*	0.6908
Thyroid hormone receptor-associated protein 3	THRAP3	S119*	0.68987
Serine/threonine-protein phosphatase 1 regulatory subunit 10	PPP1R10	S313*	0.687041
Acetyl-CoA carboxylase 1	ACACA	S80*	0.687009
Serine/threonine-protein kinase PAK 4	PAK4	S258*	0.685442
Nuclear cap-binding protein subunit 1	NCBP1	S22*	0.684191
Catenin delta-1	CTNND1	S268*	0.682938
Neuron navigator 1	NAV1	S199	0.682718
Zinc finger CCCH domain-containing protein 18	ZC3H18	S534*	0.682037
Partitioning defective 3 homolog	PARD3	S873*	0.681459
Palladin	PALLD	S893*	0.679157
Echinoderm microtubule-associated protein-like 3	EML3	S176	0.678471
Polyadenylate-binding protein 2	PABPN1	S150	0.678042
Calmodulin	CALM1	Y100*	0.677273
Trinucleotide repeat-containing gene 6B protein	TNRC6B	S1816	0.676746
Heterogeneous nuclear ribonucleoprotein M	HNRNPM	S637	0.676616
Mitogen-activated protein kinase 3	ERK1	T202Y204*	0.675169
Zinc finger CCCH domain-containing protein 13	ZC3H13	S1601	0.674917
CREB-regulated transcription coactivator 3	CRTC3	S62	0.67355
Placenta derived apoptotic factor	PDAF	S36*	0.672357
[truncated: 600 more rows]
