# Supplementary material for: Quantitative Phosphoproteomic Analysis Identifies Activation of the RET and IGF-1R/IR Signaling Pathways in Neuroblastoma
Source: PLoS One. 2013 Dec 11;8(12):e82513. doi: 10.1371/journal.pone.0082513 (PMC3859635; doi:10.1371/journal.pone.0082513)
Supplement: Table S2 — Identified protein kinase phosphopeptides in the NB10 and NPC cell lines. Phosphorylation sites of all identified protein kinase phosphopeptides with their corresponding protein names and gene symbols. The ratio was calculated as the log {NB10 SIC peak area ÷ NPC SIC peak area}. Values greater than 0 indicate a relative increase in phosphopeptide abundance for each individual phosphopeptide in the NB10 cells, while values less than 0 indicate a relative increase in the NPC cells. (XLSX) [file pone.0082513.s003.xlsx]

## Sheet: Sheet1
Table S2 Phosphopeptides from protein kinases identified in the NB10 and NPC phosphoproteomic analysis.
Protein Name	Gene Symbol	Phosphorylation Site	Ratio NB10/NPC (Log)
Calcium/calmodulin-dependent protein kinase type IV	CAMK4	S360*	3.13426
Thymidine kinase, cytosolic	TK1	S231	2.97158
Bromodomain-containing protein 4	BRD4	S470*	2.90347
Triple functional domain protein	TRIO	S2492	2.87119
cAMP-dependent protein kinase type II-alpha regulatory subunit	PRKAR2A	S99*	2.83828
Mitogen-activated protein kinase kinase kinase 1	MAP3K1	S21	2.82633
Serine/threonine-protein kinase A-Raf	ARAF	S222	2.73516
Tyrosine-protein kinase BAZ1B	BAZ1B	S1468*	2.54125
RAF proto-oncogene serine/threonine-protein kinase	RAF	S259*	2.52327
Serine/threonine-protein kinase ULK1	ULK1	S623	2.42199
P21 protein (Cdc42/Rac)-activated kinase 2	PAK2	S141*	2.40809
Triple functional domain protein	TRIO	T1903*	2.38879
Bromodomain-containing protein 3	BRD3	S263*	2.31849
Serine/threonine-protein kinase 10	STK10	S438*	2.31572
Serine/threonine-protein kinase greatwall	MASTL	S370	2.26353
RET proto-oncogene tyrosine-protein kinase	RET	Y687*	2.23275
Glycogen synthase kinase-3 beta	GSK3B	T392*	2.16793
Serine/threonine-protein kinase N1	PKN1	S562*	2.15337
cAMP-dependent protein kinase type II-beta regulatory subunit	PRKAR2B	S83S85	2.15133
Cyclin-dependent kinase 12	CDK12	S681S685	2.12975
Mitogen-activated protein kinase kinase kinase kinase 4	MAP4K4	S639	2.11263
Cyclin-dependent kinase 5	CDK5	Y15*	2.10318
Phosphatidylinositol 4-kinase type 2-alpha	PI4K2A	S47S51*	2.06283
Abelson tyrosine-protein kinase 2	ABL2	S620	2.0622
Tyrosine-protein kinase Lyn	LYN	Y508	2.04412
Triple functional domain protein	TRIO	S2455S2459S2477	2.04161
Cyclin-dependent kinase 2	CDK2	Y15*	2.02579
Discoidin domain-containing receptor 2	DDR2	Y736Y740*	2.0214
Mitogen-activated protein kinase kinase kinase kinase 5	MAP4K5	S434	1.99296
Serine/threonine-protein kinase PRP4 homolog	PRPF4B	S277*	1.9854
Calcium/calmodulin-dependent protein kinase type IV	CAMK4	S341*	1.84678
Serine/threonine-protein kinase WNK1	WNK1	S2012*	1.79848
Mitogen-activated protein kinase kinase kinase kinase 5	MAP4K5	S433	1.78689
Receptor tyrosine kinase-like orphan receptor 2	ROR2	S309*	1.71253
Mitogen-activated protein kinase kinase 2	MEK2	S222S226*	1.70333
Insulin-like growth factor 1 receptor/Insulin receptor	IGF-1R/INSR	Y1185*	1.67416
Insulin-like growth factor 1 receptor/Insulin receptor	IGF-1R/INSR	Y1185Y1189*	1.5326
Protein kinase C delta type	PRKCD	Y313*	1.5235
Mitogen-activated protein kinase 12	MAPK12	Y185*	1.48547
Mitogen-activated protein kinase 1	ERK2	T185Y187*	1.47255
Mitogen-activated protein kinase kinase kinase kinase 5	MAP4K5	Y31*	1.46998
Insulin-like growth factor 1 receptor/Insulin receptor	IGF-1R/INSR	Y1189*	1.45543
Casein kinase 1, isoform epsilon	CSNK1E	S363*	1.44642
5'-AMP-activated protein kinase subunit beta-1	PRKAB1	S108*	1.42241
Ephrin type-A receptor 2	EPHA2	Y772*	1.37576
Mitogen-activated protein kinase kinase kinase 3	MAP3K3	S147	1.37488
Phosphorylase b kinase regulatory subunit beta	PHKB	S701	1.37317
Fibroblast growth factor receptor 2	FGFR2	Y544	1.36607
Cyclin-dependent kinase 2	CDK2	T14Y15*	1.36304
Cyclin-dependent kinase 11B	CDK11B	S589T595*	1.35669
Cyclin-dependent kinase 1	CDK1	T14Y15*	1.34934
cAMP-dependent protein kinase type II-alpha regulatory subunit	PRKAR2A	S78S80*	1.34414
Tyrosine-protein kinase Lyn	LYN	S13*	1.34288
P21 protein (Cdc42/Rac)-activated kinase 4	PAK4	S474*	1.29976
TGF-beta receptor type-2	TGFBR2	S352	1.29106
Janus kinase 2	JAK2	Y421*	1.28718
cAMP-dependent protein kinase beta catalytic subunit	PRKACB	T186*	1.27504
Mitogen-activated protein kinase kinase kinase 1	MAP3K1	S923	1.23062
Mitogen-activated protein kinase kinase 2	MEK2	T13*	1.22144
Nucleoside diphosphate kinase	NME2	T19	1.20695
Cyclin-dependent kinase 1	CDK1	Y19*	1.17795
Tyrosine-protein kinase Lyn	LYN	Y397*	1.10561
MAP/microtubule affinity-regulating kinase 2	MARK2	S456*	1.09147
Mitogen-activated protein kinase 14	MAPK14	T180Y182*	1.09045
Tyrosine-protein kinase Lyn	LYN	Y193	1.08564
Tyrosine-protein kinase Lyn	LYN	Y194	1.08564
Mitogen-activated protein kinase kinase 2	MEK2	S222*	1.07237
Fibroblast growth factor receptor 1	FGFR1	Y653*	1.016
Calcium/calmodulin-dependent protein kinase kinase 1	CAMKK1	S74*	1.00521
Cyclin-dependent kinase 1	CDK1	Y15*	0.993636
Integrin-linked protein kinase	ILK	T181	0.979148
Dual specificity tyrosine-phosphorylation-regulated kinase 3	DYRK3	Y369*	0.973448
Ribosomal protein S6 kinase beta-1 (p70S6K)	RPS6KB1	S447	0.96408
Cyclin-dependent kinase 13	CDK13	S662	0.955099
RAF proto-oncogene serine/threonine-protein kinase	RAF	S642*	0.942656
Tyrosine-protein kinase Lyn	LYN	Y306	0.94179
Mitogen-activated protein kinase 14	MAPK14	Y182*	0.924793
Cyclin-dependent kinase 12	CDK12	S383S385*	0.895717
Tyrosine-protein kinase Fer	FER	Y402*	0.870918
Serine/threonine-protein kinase A-Raf	ARAF	S186*	0.86692
Checkpoint kinase 1	CHK1	S280*	0.846522
3-phosphoinositide-dependent protein kinase 1	PDK1	S241*	0.825926
Cyclin-dependent kinase 13	CDK13	S340S342S349*	0.822572
Serine/threonine-protein kinase BRSK2	BRSK2	S489	0.813227
Abelson tyrosine-protein kinase 2	ABL2	S631*	0.804066
Homeodomain-interacting protein kinase 3	HIPK3	Y359S362*	0.794349
Mitogen-activated protein kinase kinase kinase 7	MAP3K7	S439*	0.784681
Homeodomain-interacting protein kinase 3	HIPK3	Y359*	0.759935
Homeodomain interacting protein kinase 1	HIPK1	Y352S355*	0.747963
Homeodomain interacting protein kinase 1	HIPK1	S350Y352*	0.747963
Serine/threonine-protein kinase D3	PRKD3	S735*	0.70902
Phosphatidylinositol 4-kinase beta	PI4KB	S428*	0.701055
AP2-associated protein kinase 1	AAK1	T620S624	0.70069
Casein kinase 1, isoform gamma 3	CSNK1G3	T368	0.693768
Serine/threonine-protein kinase PRP4 homolog	PRPF4B	Y849*	0.692119
P21 protein (Cdc42/Rac)-activated kinase 4	PAK4	S258*	0.685442
Mitogen-activated protein kinase 3	ERK1	T202Y204*	0.675169
Dual specificity tyrosine-phosphorylation-regulated kinase 1A	DYRK1A	S758	0.65891
Mitogen-activated protein kinase kinase 2	MEK2	T394*	0.6556
Mitogen-activated protein kinase 3	ERK1	Y204*	0.65107
Serine/threonine-protein kinase PRP4 homolog	PRPF4B	T847*	0.645274
Casein kinase 1, isoform gamma 3	CSNK1G3	S367	0.642847
Glycogen synthase kinase-3 alpha	GSK3A	S21*	0.64095
cAMP-dependent protein kinase type II-beta regulatory subunit	PRKAR2B	S114*	0.617462
Ephrin type-A receptor 7	EPHA7	Y791	0.604642
Fibroblast growth factor receptor 1	FGFR1	Y583	0.596466
P21 protein (Cdc42/Rac)-activated kinase 1	PAK1	T229*	0.587875
Mammalian target of rapamycin	MTOR	S1261	0.567443
Dual specificity tyrosine-phosphorylation-regulated kinase 1A	DYRK1A	Y321*	0.560649
Nucleoside diphosphate kinase	NME2	S45*	0.541778
Phosphatidylinositol 3-kinase regulatory subunit beta (PI3K)	PIK3R2	Y464*	0.537106
Ephrin type-B receptor 3	EPHB3	Y600*	0.525163
RAF proto-oncogene serine/threonine-protein kinase	RAF	S43*	0.524633
Homeodomain interacting protein kinase 1	HIPK1	Y352*	0.516401
Serine/threonine-protein kinase A-Raf	ARAF	S582*	0.442422
Ribosomal protein S6 kinase alpha-3	RPS6KA3	S715*	0.368001
Mitogen-activated protein kinase 1	ERK2	Y187*	0.345013
Serine/threonine-protein kinase B-Raf	BRAF	S447*	0.299189
Fibroblast growth factor receptor 1	FGFR1	Y653Y654*	0.29319
Glycogen synthase kinase-3 beta	GSK3B	Y216*	0.258388
Glycogen synthase kinase-3 beta	GSK3B	S9*	0.226599
Serine/threonine-protein kinase D3	PRKD3	S41*	-0.195959
Fyn tyrosine kinase	FYN	Y185	-0.316745
TRAF2 and NCK-interacting protein kinase	TNIK	S688	-0.419637
Mitogen-activated protein kinase kinase kinase kinase 4	MAP4K4	S855	-0.443363
Serine/threonine-protein kinase D3	PRKD3	S391*	-0.45152
Phosphatidylinositol 3-kinase regulatory subunit alpha (PI3K)	PIK3R1	Y467*	-0.455277
Mitogen-activated protein kinase kinase kinase kinase 4	MAP4K4	S852	-0.459699
Cyclin-dependent kinase inhibitor 1B	CDKN1B	S10*	-0.477737
Lymphocyte-specific protein tyrosine kinase	LCK	Y394*	-0.619669
Cyclin-dependent kinase 16	CDK16	S119*	-0.645695
Ribosomal protein S6 kinase delta-1	RPS6KC1	S281	-0.664534
Serine/threonine-protein kinase WNK1	WNK1	S31	-0.666917
Mitogen-activated protein kinase 1	ERK2	T185*	-0.69984
Mitogen-activated protein kinase kinase kinase kinase 4	MAP4K4	S631*	-0.709576
Fibroblast growth factor receptor 3	FGFR3	Y647*	-0.719002
TRAF2 and NCK-interacting protein kinase	TNIK	S707	-0.752687
Serine/threonine-protein kinase WNK1	WNK1	S34	-0.754019
Fyn tyrosine kinase	FYN	Y213*	-0.780065
Doublecortin-like kinase 1	DCLK1	S352	-0.87092
Ephrin type-B receptor 3	EPHB3	Y792	-0.98632
Epidermal growth factor receptor	EGFR	Y824*	-1.15758
Fyn tyrosine kinase	FYN	Y440*	-1.16466
Discoidin domain-containing receptor 1	DDR1	Y792Y796*	-1.30936
TRAF2 and NCK-interacting protein kinase	TNIK	S640*	-1.36347
Discoidin domain-containing receptor 1	DDR1	Y792*	-1.46776
Doublecortin-like kinase 2	DCLK2	S362S375	-1.52801
Doublecortin-like kinase 2	DCLK2	S360	-1.66164
Protein kinase C beta type	PRKCB	T641*	-1.89215
Doublecortin-like kinase 2	DCLK2	S362	-2.16175
Doublecortin-like kinase 2	DCLK2	S375	-2.6405
