# Supplementary material for: Quantitative Phosphoproteomic Analysis Identifies Activation of the RET and IGF-1R/IR Signaling Pathways in Neuroblastoma
Source: PLoS One. 2013 Dec 11;8(12):e82513. doi: 10.1371/journal.pone.0082513 (PMC3859635; doi:10.1371/journal.pone.0082513)
Supplement: Table S3 — Highly abundant tyrosine phosphopeptides in NB10 relative to NPC cells. Tyrosine phosphopeptides with the greatest differential in abundance in NB10 relative to NPC as determined from the IAP analysis. The ratio was calculated as the log {NB10 SIC peak area ÷ NPC SIC peak area}. (XLSX) [file pone.0082513.s004.xlsx]

## Sheet: Sheet1
Table S3 Tyrosine phosphopeptides with increased abundance in NB10 (IAP)
Protein Name	Gene Symbol	Phosphorylation Site	Ratio NB10/NPC (Log)
Cyclin-dependent kinase 1	CDK1	T14Y15*	2.94183
Tyrosine-protein kinase Lyn	LYN	Y397*	2.91492
Catenin delta-1	CTNND1	Y96*	2.65917
Vimentin	VIM	Y61*	2.65616
Glycogen synthase kinase-3 beta	GSK3B	Y216*	2.63337
Proto-oncogene tyrosine-protein kinase receptor Ret	RET	Y687*	2.27546
Girdin	CCDC88A	Y1799	2.23314
Myelin protein zero-like 1	MPZL1	Y113*	2.23275
Heterogeneous nuclear ribonucleoprotein G	RBMX	Y255	2.22217
Cyclin-dependent kinase 5	CDK5	Y15*	2.20236
Syndecan	SDC2	Y155	2.20162
Extended synaptotagmin-1	ESYT1	Y822*	2.18568
Cyclin-dependent kinase 2	CDK2	Y15*	2.10318
Discoidin domain-containing receptor 2	DDR2	Y736Y740*	2.04132
Sprouty-related, EVH1 domain-containing protein 2	SPRED2	Y251	2.03886
SHC-transforming protein 3	SHC3	Y406	2.02579
Insulin-like growth factor receptor 1/Insulin receptor	IGF-1R/INSR	Y1185Y1189*	2.0214
Heterogeneous nuclear ribonucleoprotein M	HNRNPM	Y64	2.01243
Talin-2	TLN2	Y72	1.93766
Phospholipase D3	PLD3	Y7	1.90956
Disintegrin and metalloproteinase domain-containing protein 9	ADAM9	Y736	1.90869
Protocadherin-1	PCDH1	Y897	1.88658
Transmembrane and immunoglobulin domain-containing protein 2	TMIGD2	Y222	1.88314
Ras-related protein Rab-8A	RAB8A	Y5	1.80068
Serine/threonine-protein phosphatase PP1-beta catalytic subunit	PPP1CB	Y306*	1.79999
Ankyrin repeat domain-containing protein 26	ANKRD26	Y296	1.78218
Isoform 3 of Membrane cofactor protein	CD46	Y324	1.78192
Myosin-10	MYH10	Y1415*	1.72605
SH2 domain containing 3C	SH2D3C	Y158	1.7208
Proteinase-activated receptor 1	F2R	Y420*	1.711
Thioredoxin reductase 1	TXNRD1	Y281*	1.65064
Protein kinase C delta type	PRKCD	Y313*	1.6486
Isoform 2 of Transmembrane and immunoglobulin domain-containing protein 2	TMIGD2	Y188	1.64159
60S ribosomal protein L35a	RPL35A	Y34	1.63402
Mitogen-activated protein kinase 12	MAPK12	Y185*	1.61887
Eukaryotic translation initiation factor 3 subunit C	EIF3C	Y881	1.61054
Mitogen-activated protein kinase kinase kinase kinase 5	MAP4K5	Y31*	1.59861
Amyloid beta A4 protein	APP	Y757*	1.57213
RING finger protein unkempt homolog	UNK	Y232	1.56829
Metal transporter CNNM3	CNNM3	Y301	1.54926
Ephrin type-A receptor 2	EPHA2	Y772*	1.5326
Isoform of FGFR2	FGFR2	Y544	1.52572
Anthrax toxin receptor 1	ANTXR1	Y425*	1.5235
Janus kinase 2	JAK2	Y421*	1.51732
Histone H2B type 1-J	HIST1H2BJ	Y43	1.50452
SRC kinase signaling inhibitor 1	SRCIN1	Y268	1.49671
NADH dehydrogenase [ubiquinone] 1 beta subcomplex subunit 10	NDUFB10	Y56*	1.48547
Tensin-like C1 domain-containing phosphatase	TENC1	Y483	1.48473
Scavenger receptor class F member 2	SCARF2	Y623	1.46998
Junction plakoglobin	JUP	Y480	1.2066
