# Supplementary material for: Quantitative Phosphoproteomic Analysis Identifies Activation of the RET and IGF-1R/IR Signaling Pathways in Neuroblastoma
Source: PLoS One. 2013 Dec 11;8(12):e82513. doi: 10.1371/journal.pone.0082513 (PMC3859635; doi:10.1371/journal.pone.0082513)
Supplement: Dataset S1 — Quantitative and statistical analysis of all identified phosphopeptides from the TiO protocol. Sequence and phosphorylation site assignments of all identified phosphopeptides with their corresponding SIC peak areas and statistics (standard deviation, p-values and q-values) in both the NPC and NB10 cell lines. (XLS) [file pone.0082513.s005.xls]

## Sheet: Proteomic Data
Dataset S1. Quantitative and statistical analysis of all identified phosphopeptides from the TiO protocol.
Counter	Protein Name	Assigned Sequence	Phosphosite Annotated	Average Peakarea NPC	Average Peakarea NB10	Peakarea NPC Rep1	Peakarea NB10 Rep1	Peakarea NPC Rep2	Peakarea NB10 Rep2	Peakarea NPC Rep3	Peakarea NB10 Rep3	Peakarea NPC Rep4	Peakarea NB10 Rep4	Peakarea NPC Rep5	Peakarea NB10 Rep5	Heatmap qvalues NPC	Heatmap qvalues NB10	Isolated Mass NPC	Isolated Mass NB10	Mass Error NPC	Mass Error NB10	xcorr NPC	xcorr NB10	Ascore NPC	Ascore NB10	Spectral Score NPC	Spectral Score NB10	Charge State NPC	Charge State NB10	delta cn NPC	delta cn NB10	gi species adjust	gi name species adjust	IPI accession number	hprd accession	string accession	swissprot accession	mass error minimum across timepoints	reversed databse direction	xcorr max across timepoints	Go location unique index	Go bio process unqiue index	Go mol process unique index	Kegg unique index
2006917	3-phosphoinositide-dependent protein kinase 1	R.ANS*FVGTAQYVSPELLTEK.S	S241*	6.52172e+06	4.36806e+07	9905629	50715004	4664309	41822272	3100878	75229760	7181511	32633578	7756267	18002288		0.000496308	712.008	712.009	0.247421	0.932047	59.41	54.24	23.4698	19.1379	0.930154	0.88628	3	3	0	0	17380162	3-phosphoinositide dependent protein kinase-1 (hPDK1)	O15530	05556_2	324271	PDPK2_HUMAN	0.163073	F	59.41	membrane cytoplasm intracellular nucleus	protein amino acid phosphorylation	protein binding ATP binding	Aldosterone-regulated sodium reabsorption PPAR signaling pathway Insulin signaling pathway Focal adhesion mTOR signaling pathway Endometrial cancer Prostate cancer Non-small cell lung cancer
2006923	3-phosphoinositide-dependent protein kinase 1	R.ANS*FVGTAQYVSPELLTEK.S	S241*	2.32507e+06	2.97215e+07	398586	23183582		20273761	1450896	41435168	3834058	29647887	5941804	34067163		0.0015716	1067.51	1067.51	0.375818	0.30834	88.32	93.98	42.5357	58.1329	0.842685	0.908004	2	2	0	0	17380162	3-phosphoinositide dependent protein kinase-1 (hPDK1)	O15530	05556_2	324271	PDPK2_HUMAN	0.083411	F	93.98	membrane cytoplasm intracellular nucleus	protein amino acid phosphorylation	protein binding ATP binding	Aldosterone-regulated sodium reabsorption PPAR signaling pathway Insulin signaling pathway Focal adhesion mTOR signaling pathway Endometrial cancer Prostate cancer Non-small cell lung cancer
2007409	5'-3' exoribonuclease 2	R.NS*PGSQVASNPR.Q	S448*	66408	1.97453e+06	10155	1343297	69002	1254449	229440	1530641	8406	4104312	15037	1639959		0.00042956		647.283		0.07576		64.55		67.701		0.847791		2		0	30173484	5'-3' exoribonuclease 2	Q9H0D6	10309_1	310516	XRN2_HUMAN	0.0170074	F	64.55	nucleus	regulation of transcription	protein binding	RNA degradation
2008399	5'-3' exoribonuclease 2	R.MQNNSSPSIS*PNTSFTSDGSPSPLGGIKR.K	S475	22920	1.151e+07	51423	11439283		9853244		13733597	63177	20581605		1942469		0.000827503		1015.13		0.400541		38.07		6.06859		0.581328		3		0	30173484	5'-3' exoribonuclease 2	Q9H0D6	10309_1	310516	XRN2_HUMAN	0.400541	F	38.07	nucleus	regulation of transcription	protein binding	RNA degradation
2008893	5'-3' exoribonuclease 2	R.KAEDS*DS*EPEPEDNVR.L	S499S501*	170357	709258	312483	463814	416314	615584	66403	1011221	56586	1455670				0.0137086		988.862		0.0495772		27.46		100		0.288157		2		0	30173484	5'-3' exoribonuclease 2	Q9H0D6	10309_1	310516	XRN2_HUMAN	0.0495772	F	27.46	nucleus	regulation of transcription	protein binding	RNA degradation
2009175	5'-3' exoribonuclease 2	R.MQNNSSPSIS*PNTSFTSDGSPSPLGGIKR.K	S475	23114.3	4.17379e+06		5477041		6689711		5336313	20536	3305794	95035	60080		0.0249447		761.601		0.145233		22.29		23.3117		0.34363		4		0	30173484	5'-3' exoribonuclease 2	Q9H0D6	10309_1	310516	XRN2_HUMAN	0.145233	F	22.29	nucleus	regulation of transcription	protein binding	RNA degradation
2009205	5'-3' exoribonuclease 2	R.MQNNS*SPSISPNTSFTSDGSPSPLGGIK.R	S470	49674.5	1.091e+07		3260044		7564428	62319	7803022	66893	28345227	119160	7577251		0.000173742		963.099		0.197764		20.61		5.55408		0.519149		3		0	30173484	5'-3' exoribonuclease 2	Q9H0D6	10309_1	310516	XRN2_HUMAN	0.197764	F	20.61	nucleus	regulation of transcription	protein binding	RNA degradation
2009622	5'-3' exoribonuclease 2	R.MQNNSS*PSISPNTSFTSDGSPSPLGGIKR.K	S471	133515	4.0551e+06	338186	2114102		3396407		10118086	255192	4499527	74198	147356		0.0237402		1020.46		0.00947905		59.86		12.1748		0.827735		3		0	30173484	5'-3' exoribonuclease 2	Q9H0D6	10309_1	310516	XRN2_HUMAN	0.00947905	F	59.86	nucleus	regulation of transcription	protein binding	RNA degradation
2010334	5'-3' exoribonuclease 2	R.DQPAFTPSGILTPHALGSRNS*PGSQVASNPR.Q	S448*	43785.8	5.53528e+06		3642996	95908	737301		8009449	43825	12293157	79196	2993509		0.00106777		810.645		0.119152		20.65		10.2603		0.421446		4		0	30173484	5'-3' exoribonuclease 2	Q9H0D6	10309_1	310516	XRN2_HUMAN	0.119152	F	20.65	nucleus	regulation of transcription	protein binding	RNA degradation
2010345	5'-3' exoribonuclease 2	R.MQNNSSPS*ISPNTSFTSDGSPSPLGGIK.R	S473	49448.7	1.091e+07		3260044		7564428	62319	7803022	88357	28345227	96567	7577251		0.000160474		963.098		0.326605		28.02		9.12045		0.667653		3		0	30173484	5'-3' exoribonuclease 2	Q9H0D6	10309_1	310516	XRN2_HUMAN	0.326605	F	28.02	nucleus	regulation of transcription	protein binding	RNA degradation
2010440	5'-3' exoribonuclease 2	K.RKAEDS*DS*EPEPEDNVR.L	S499S501*	301854	743476	261922	979179	735920	729556	57398		258878	1350489	195152	658158		0.0130557	711.611		0.42057		25.36		100		0.651691		3		0		30173484	5'-3' exoribonuclease 2	Q9H0D6	10309_1	310516	XRN2_HUMAN	0.42057	F	25.36	nucleus	regulation of transcription	protein binding	RNA degradation
2008857	A-kinase anchor protein 1, mitochondrial	K.KTES*FQNAQAGSNPK.K	S592	71563.1	580167	4186	629090	248373	340671		787901	12373	657959	92883	485216		0.00728206		562.921		0.185564		34.96		6.86636		0.567807		3		0	8134304	A kinase anchor protein 1, mitochondrial precursor (Protein kinase A anchoring protein 1) (PRKA1) (A-kinase anchor protein 149 kDa) (AKAP 149) (Dual specificity A-kinase anchoring protein 1) (D-AKAP-1) (Spermatid A-kinase anchor protein 84) (S-AKAP84)	Q92667	03905_1	322566	AKAP1_HUMAN	0.185564	F	34.96	integral to membrane mitochondrion	ion transport signal transduction	protein binding nucleic acid binding
2007796	A-kinase anchor protein 12	K.GLAEVQQDGEAEEGATS*DGEKKR.E	S598*	50741.1	745589	71336	1313603	159126	673817		745102	12572	672734	10671	322690		0.00201101		621.778		0.181153		30.7		15.617		0.561541		4		0	317373554	RecName: Full=A-kinase anchor protein 12; Short=AKAP-12; AltName: Full=A-kinase anchor protein 250 kDa; Short=AKAP 250; AltName: Full=Gravin; AltName: Full=Myasthenia gravis autoantigen	Q02952	05263_2	309116	AKA12_HUMAN	0.181153	F	30.7	nucleus	G-protein coupled receptor protein signaling pathway signal transduction	protein binding
2007840	A-kinase anchor protein 13	K.FLSHSTDS*LNK.I	S1932*	1.04814e+06	2.9845e+06	1415429	2495631	1909990	921853	501513	2381569	802632	5391795	611157	3731636		0.0152971		443.534		0.246879		24.41		7.69288		0.510469		3		0	134048676	A-kinase anchor protein 13 (AKAP 13) (Protein kinase A-anchoring protein 13) (Breast cancer nuclear receptor-binding auxiliary protein) (Human thyroid-anchoring protein 31) (Guanine nucleotide exchange factor Lbc) (AKAP-Lbc) (P47) (Lymphoid blast crisis oncogene) (LBC oncogene) (Non-oncogenic Rho GTPase-specific GTP exchange factor)	Q12802	05253_3	327796	LBC_HUMAN	0.246879	F	24.41	nucleus intracellular	apoptosis intracellular signaling cascade	protein binding zinc ion binding
2006980	Serine/threonine-protein kinase A-Raf	R.STSTPNVHMVS*TTAPMDSNLIQLTGQSFSTDAAGSR.G	S222	4689.21	2.54837e+06		3186313	18168	3328070		5415543	5278	101733		710203		0.00723171		948.182		1.21434		20.93		16.2176		0.723178		4		0	1730068	A-Raf proto-oncogene serine/threonine-protein kinase (A-raf-1) (Proto-oncogene Pks)	P10398	02405_1	313809	ARAF_HUMAN	1.21434	F	20.93	cellular_component mitochondrion	protein amino acid phosphorylation	protein binding	Pathways in cancer Insulin signaling pathway Bladder cancer Regulation of actin cytoskeleton Vascular smooth muscle contraction ErbB signaling pathway Natural killer cell mediated cytotoxicity Progesterone-mediated oocyte maturation Colorectal cancer Renal cell carcinoma Pancreatic cancer Endometrial cancer Glioma Prostate cancer Melanoma Chronic myeloid leukemia Acute myeloid leukemia Non-small …
2010877	Serine/threonine-protein kinase A-Raf	R.QHEAPSNRPLNELLTPQGPS*PR.T	S186*	408823	3.00922e+06	881593	1087299	284435	1992713	345211	1074477	246128	4887159	286745	6004474		0.00214845		630.31		0.131045		24.75		56.3762		0.682199		4		0	1730068	A-Raf proto-oncogene serine/threonine-protein kinase (A-raf-1) (Proto-oncogene Pks)	P10398	02405_1	313809	ARAF_HUMAN	0.131045	F	24.75	cellular_component mitochondrion	protein amino acid phosphorylation	protein binding	Pathways in cancer Insulin signaling pathway Bladder cancer Regulation of actin cytoskeleton Vascular smooth muscle contraction ErbB signaling pathway Natural killer cell mediated cytotoxicity Progesterone-mediated oocyte maturation Colorectal cancer Renal cell carcinoma Pancreatic cancer Endometrial cancer Glioma Prostate cancer Melanoma Chronic myeloid leukemia Acute myeloid leukemia Non-small …
2007162	Abl interactor 1	R.LGSQHS*PGR.T	S225*	83690.6	307398	140819	193889		350189	158455	456953	90570	348632	28609	187327		0.010932	509.727	509.727	0.302421	0.424176	35.94	40.59	20.6912	25.3523	0.704759	0.78735	2	2	0	0	7839526	Abl-interactor protein 1 long [Homo sapiens]	Q8IZP0	04336_4	325255	ABI1_HUMAN	0.11979	F	40.59	nucleus cytoplasm	somitogenesis negative regulation of cell proliferation cell differentiation carbohydrate metabolic process metabolic process regulation of transcription	protein binding hydrolase activity transferase activity ATP binding kinase activity
2007580	Abl interactor 2	R.NMAPSQQS*PVRTASVNQR.N	S227*	69353.1	453433	75129	778468	16668	299708	140502	621192	33799	554163	80668	13635		0.0403774		689.652		0.596049		23.8		33.9852		0.478882		3		0	7839524	Abl-interactor protein 2b [Homo sapiens]	Q9NYB9	07338_2	314536	ABI2_HUMAN	0.596049	F	23.8	cytoplasm	cell migration cytoskeleton organization mitotic metaphase/anaphase transition metabolic process peptidyl-tyrosine phosphorylation regulation of transcription	protein binding DNA binding binding cytokine activity calcium ion binding	Regulation of actin cytoskeleton
2007011	Acetyl-CoA carboxylase 1	R.FIIGSVSEDNS*EDEISNLVK.L	S29*	1.45389e+06	6.11924e+06	6848963	6133929	413776	10766566		13345913	2709		3988	349792		0.0395837	759.018	759.018	0.4523	0.130547	52.47	46.21	23.346	29.1752	0.948351	0.963382	3	3	0	0	118601083	Acetyl-CoA carboxylase 1 (ACC-alpha) [Includes: Biotin carboxylase ]	Q13085	01938_7	324415	COA1_HUMAN	0.130547	F	52.47	cytoplasm	metabolic process	protein binding	Pyruvate metabolism Propanoate metabolism Fatty acid biosynthesis Insulin signaling pathway
2008161	Acetyl-CoA carboxylase 1	R.SSMS*GLHLVK.Q	S80*	768871	3.73992e+06	1561620	4585091	795541	2422683	409239	4404477		5765250	1077955	1522112		0.00548167		380.182		0.129992		22.07		38.9437		0.680135		3		0	118601083	Acetyl-CoA carboxylase 1 (ACC-alpha) [Includes: Biotin carboxylase ]	Q13085	01938_7	324415	ACACA_HUMAN	0.129992	F	22.07	cytoplasm	metabolic process	protein binding	Pyruvate metabolism Propanoate metabolism Fatty acid biosynthesis Insulin signaling pathway
2010464	N-acetylserotonin O-methyltransferase-like protein	R.VVLASAS*PR.R	S21	832641	404695	1027104	396891	1285913	275326	887459	138292	383266	861702	579463	351265	0.0258274		490.252		0.645229		36.84		11.3033		0.852549		2		0		115502355	N-acetylserotonin O-methyltransferase-like protein (ASMTL) [MASS=68856]	O95671	02156_1	324358	ASML_HUMAN	0.645229	F	36.84	cytoplasm	melatonin biosynthetic process regulation of cell cycle	O-methyltransferase activity protein binding
2011042	N-acetylserotonin O-methyltransferase-like protein	R.VVLAS*ASPR.R	S19	832641	410606	1027104	396891	1285913	294194	887459	148978	383266	861702	579463	351265	0.02608		490.252		0.522717		38.61				0.836524		2		0		115502355	N-acetylserotonin O-methyltransferase-like protein (ASMTL) [MASS=68856]	O95671	02156_1	324358	ASML_HUMAN	0.522717	F	38.61	cytoplasm	melatonin biosynthetic process regulation of cell cycle	O-methyltransferase activity protein binding
2007587	Apoptotic chromatin condensation inducer in the nucleus	R.TAQVPS*PPRGK.I	S1004*	1.97816e+06	7.1631e+06	2329295	8804533	3122892	8773252	434275	10069724	1904675	3882775	2099686	4285195		0.00567402	406.54	406.539	0.393395	0.13387	20.68	33.04	68.9665	115.793	0.292522	0.636202	3	3	0	0	308153407	RecName: Full=Apoptotic chromatin condensation inducer in the nucleus; Short=Acinus	Q9UKV3	05191_1	310586	ACINU_HUMAN	0.0599538	F	33.04	nucleus nucleolus intracellular	apoptosis erythrocyte differentiation response to protein stimulus protein amino acid dephosphorylation	nucleotide binding nucleic acid binding	Spliceosome
2007593	Apoptotic chromatin condensation inducer in the nucleus	R.RLS*QPESAEKHVTQR.L	S710*	368450	7.38446e+06	335219	16602002	1144973	4285027	294065	7524999	31162	6183396	36831	2326861		0.00154476		462.23		0.152771		21.76		37.278		0.810635		4		0	308153407	RecName: Full=Apoptotic chromatin condensation inducer in the nucleus; Short=Acinus	Q9UKV3	05191_1	310586	ACINU_HUMAN	0.152771	F	21.76	nucleus intracellular	apoptosis protein amino acid dephosphorylation	nucleotide binding nucleic acid binding	Spliceosome
2007602	Apoptotic chromatin condensation inducer in the nucleus	R.RLS*QPESAEKHVTQR.L	S710*	11440.7	1.5929e+06		3400011	27000	1115378	4790	1840163	22759	754609	2654	854343		0.000164782		615.97		0.109974		31.34		15.2782		0.546774		3		0	308153407	RecName: Full=Apoptotic chromatin condensation inducer in the nucleus; Short=Acinus	Q9UKV3	05191_1	310586	ACINU_HUMAN	0.109974	F	31.34	nucleus intracellular	apoptosis protein amino acid dephosphorylation	nucleotide binding nucleic acid binding	Spliceosome
2007617	Apoptotic chromatin condensation inducer in the nucleus	R.TAQVPS*PPRGK.I	S1004*	1.22168e+06	2.52148e+06	1290207	2564737	1656802	2679448	367631	2575473	1333325	1906591	1460448	2881147		0.0108175		609.306		0.105124		25.68		58.7781		0.587007		2		0	308153407	RecName: Full=Apoptotic chromatin condensation inducer in the nucleus; Short=Acinus	Q9UKV3	05191_1	310586	ACINU_HUMAN	0.105124	F	25.68	nucleus nucleolus intracellular	apoptosis erythrocyte differentiation response to protein stimulus protein amino acid dephosphorylation	nucleotide binding nucleic acid binding	Spliceosome
2008824	Apoptotic chromatin condensation inducer in the nucleus	K.SSSISEEKGDS*DDEKPR.K	S216*	2.87239e+06	3.54143e+06	14346654	291225	4284	192555	5499	268103	3521	16625605	1983	329683		0.0395339		649.272		0.0580737		24.67		22.6054		0.329594		3		0	308153407	RecName: Full=Apoptotic chromatin condensation inducer in the nucleus; Short=Acinus	Q9UKV3	05191_1	310586	ACINU_HUMAN	0.0344331	F	24.67	nucleus intracellular	apoptosis protein amino acid dephosphorylation	nucleotide binding nucleic acid binding	Spliceosome
2008845	Apoptotic chromatin condensation inducer in the nucleus	R.RLS*QPESAEK.H	S710*	158023	9.78027e+06	4443	8322452	488041	2792351	1945	5210111	147524	19101776	148163	13474664		0.00157366		612.785		0.382177		60		58.0006		0.720774		2		0	308153407	RecName: Full=Apoptotic chromatin condensation inducer in the nucleus; Short=Acinus	Q9UKV3	05191_1	310586	ACINU_HUMAN	0.017149	F	60	nucleus intracellular	apoptosis protein amino acid dephosphorylation	nucleotide binding nucleic acid binding	Spliceosome
2008914	Apoptotic chromatin condensation inducer in the nucleus	R.RLSQPES*AEKHVTQR.L	S714*	10456.3	1.51134e+06		3400011	27000	1115378	4790	1840163	17837	356392	2654	844731		0.000249042		615.97		0.704807		21.57		2.16354		0.506597		3		0	308153407	RecName: Full=Apoptotic chromatin condensation inducer in the nucleus; Short=Acinus	Q9UKV3	05191_1	310586	ACINU_HUMAN	0.704807	F	21.57	nucleus intracellular	apoptosis protein amino acid dephosphorylation	nucleotide binding nucleic acid binding	Spliceosome
2009269	Apoptotic chromatin condensation inducer in the nucleus	K.ASLVALPEQTASEEET*PPPLLTK.E	T414*	58663.9	1.98655e+07	223393	21075240		32715003		38216647	49096	5852760	20831	1468089		0.00154476		834.419		0.618892		23.08		20.3778		0.903336		3		0	308153407	RecName: Full=Apoptotic chromatin condensation inducer in the nucleus; Short=Acinus	Q9UKV3	05191_1	310586	ACINU_HUMAN	0.618892	F	23.08	nucleus intracellular	apoptosis protein amino acid dephosphorylation	nucleotide binding nucleic acid binding	Spliceosome
2009275	Apoptotic chromatin condensation inducer in the nucleus	K.ASLVALPEQTAS*EEETPPPLLTK.E	S410*	60707.6	2.17671e+07	223393	21075240		32715003		38216647	49096	5852760	31050	10975921		0.000253067		834.42		0.838383		30.86		4.77121		0.721924		3		0	308153407	RecName: Full=Apoptotic chromatin condensation inducer in the nucleus; Short=Acinus	Q9UKV3	05191_1	310586	ACINU_HUMAN	0.838383	F	30.86	nucleus intracellular	apoptosis protein amino acid dephosphorylation	nucleotide binding nucleic acid binding	Spliceosome
2009412	Apoptotic chromatin condensation inducer in the nucleus	K.GVPAGNSDT*EGGQPGR.K	T840	83187.1	547994	99212	722479	237868	545464		931367	51974	429054	26881	111605		0.0108447		526.89		0.790546		31.77				0.4336		3		0	308153407	RecName: Full=Apoptotic chromatin condensation inducer in the nucleus; Short=Acinus	Q9UKV3	05191_1	310586	ACINU_HUMAN	0.790546	F	31.77	nucleus intracellular	apoptosis protein amino acid dephosphorylation	nucleotide binding nucleic acid binding	Spliceosome
2009455	Apoptotic chromatin condensation inducer in the nucleus	R.KIS*VVSATK.G	S825	39568.3	323680	30446	170326		214173	4779	582423	72544	339073	90072	312404		0.00614675		506.776		0.071108		24.99		25.3523		0.18657		2		0	308153407	RecName: Full=Apoptotic chromatin condensation inducer in the nucleus; Short=Acinus	Q9UKV3	05191_1	310586	ACINU_HUMAN	0.071108	F	24.99	nucleus nucleolus intracellular	apoptosis erythrocyte differentiation response to protein stimulus protein amino acid dephosphorylation	nucleotide binding nucleic acid binding	Spliceosome
2010936	Apoptotic chromatin condensation inducer in the nucleus	K.AES*PAEKVPEESVLPLVQK.S	S490*	22871.2	1.70776e+06		61447	27716	193896		145101	13779	332742	72861	7805595		0.0341752		710.696		0.294825		25.41		62.1604		0.779176		3		0	308153407	RecName: Full=Apoptotic chromatin condensation inducer in the nucleus; Short=Acinus	Q9UKV3	05191_1	310586	ACINU_HUMAN	0.294825	F	25.41	nucleus intracellular	apoptosis protein amino acid dephosphorylation	nucleotide binding nucleic acid binding	Spliceosome
2007898	Actin-binding LIM protein 1	K.TAS*LPGYGR.N	S655*	71707.4	2.83177e+06	14377	3049006	99489	2257563	30462	3674740	130351	4174990	83857	1002552		0.000134223		501.226		1.09043		37.77		27.8076		0.917339		2		0	206729924	RecName: Full=Actin-binding LIM protein 1; AltName: Full=Actin-binding LIM protein family member 1; Short=abLIM-1; AltName: Full=Actin-binding double zinc finger protein; AltName: Full=LIMAB1; AltName: Full=Limatin	O14639	03819_5	322636	ABLM1_HUMAN	0.00798846	F	37.77	cytoplasm actin cytoskeleton soluble fraction intracellular intermediate filament integral to membrane	visual perception positive regulation of transcription from RNA polymerase II promoter cytoskeleton organization	protein binding zinc ion binding actin binding	Axon guidance
2008480	Actin-binding LIM protein 1	R.GVS*MPNMLEPK.I	S706*	17314.6	2.08656e+07		11643716	52464	13385127		20018292	34109	39541221		19739605		6.92711e-05		641.782		0.349302		57.58		100		0.868872		2		0	206729924	RecName: Full=Actin-binding LIM protein 1; AltName: Full=Actin-binding LIM protein family member 1; Short=abLIM-1; AltName: Full=Actin-binding double zinc finger protein; AltName: Full=LIMAB1; AltName: Full=Limatin	O14639	03819_5	322636	ABLM1_HUMAN	0.0686129	F	57.58	cytoplasm actin cytoskeleton soluble fraction intracellular intermediate filament integral to membrane	visual perception positive regulation of transcription from RNA polymerase II promoter cytoskeleton organization	protein binding zinc ion binding actin binding	Axon guidance
2009627	Actin-binding LIM protein 1	R.MDRGVS*MPNMLEPK.I	S706*	21014.7	3.02272e+06		2283276	35263	1217207		7128137	69811	4439883		45095		0.0338204		567.578		0.753211		21.02		100		0.468548		3		0	206729924	RecName: Full=Actin-binding LIM protein 1; AltName: Full=Actin-binding LIM protein family member 1; Short=abLIM-1; AltName: Full=Actin-binding double zinc finger protein; AltName: Full=LIMAB1; AltName: Full=Limatin	O14639	03819_5	322636	ABLM1_HUMAN	0.753211	F	21.02	cytoplasm actin cytoskeleton soluble fraction intracellular intermediate filament integral to membrane	visual perception positive regulation of transcription from RNA polymerase II promoter cytoskeleton organization	protein binding zinc ion binding actin binding	Axon guidance
2007997	Actin filament-associated protein 1	K.LSSERPSS*DGEGVVENGITTCNGK.E	S283*	314796	3.06327e+06	47382	3019531		98222	383561	3608124	478156	4718889	664882	3871572		0.0387651		858.378		0.144572		29.43		7.78151		0.121415		3		0	166919564	Actin filament-associated protein 1 (110 kDa actin filament-associated protein) (AFAP-110)	Q8N556	09747_2	327306	AFAP1_HUMAN	0.144572	F	29.43	cytoplasm actin filament	transport regulation of signal transduction	actin binding protein binding
2009875	MTSS1-like protein	R.ALS*SAGPIPIRPPIVPVK.T	S579	3.93947e+06	743722	3945191	52958	5401181	139652	1827525	616092	4339679		4183764	2909910	0.0111428		631.364		0.160142		24.74		25.4218		0.0635799		3		0		74727332	MTSS1-like protein (Actin-bundling with BAIAP2 homology protein 1) (ABBA-1)	Q765P7	14289_1	323415	MTSSL_HUMAN	0.160142	F	24.74	cytoplasm	signal transduction	actin binding
2007175	ATF2 protein	K.NCEEVGLFNELAS*PFENEFK.K	S32*	5370.51	1.20995e+06		5161487		266039		65595	3557	528718	23296	27916		0.0356244		818.35		0.746422		42.79		100		0.979754		3		0	215274241	RecName: Full=Cyclic AMP-dependent transcription factor ATF-2; Short=cAMP-dependent transcription factor ATF-2; AltName: Full=Activating transcription factor 2; AltName: Full=cAMP response element-binding protein CRE-BP1; AltName: Full=HB16; AltName: Full=Cyclic AMP-responsive element-binding protein 2; Short=cAMP-responsive element-binding protein 2; Short=CREB-2	Q3B7B7	00443_1	311031	Q3B7B7_HUMAN	0.147165	F	42.79	nucleus membrane fraction intracellular	regulation of transcription, DNA-dependent cell-cell adhesion	protein binding zinc ion binding	MAPK signaling pathway
2009567	Activating transcription factor 7-interacting protein 1	K.NKQDDDLNCEPLS*PHNITPEPVSK.L	S113*	12001.3	3.93849e+06		3920420	13873	5122835		7177117	31362		14772	3472072		4.45313e-05		707.571		0.000707399		25.03		16.5461		0.931304		4		0	317373420	RecName: Full=Activating transcription factor 7-interacting protein 1; AltName: Full=ATF-interacting protein; Short=ATF-IP; AltName: Full=ATF7-interacting protein; AltName: Full=ATFa-associated modulator; Short=hAM; AltName: Full=MBD1-containing chromatin-associated factor 1; AltName: Full=P621	Q6VMQ6	09811_1	327403	MCAF1_HUMAN	0.000707399	F	25.03	nucleus	regulation of transcription G-protein coupled receptor protein signaling pathway	protein binding receptor activity
2010846	Activating transcription factor 7-interacting protein 1	K.NKQDDDLNCEPLS*PHNITPEPVSK.L	S113*	6386.89	1.25374e+06		24364		133971		123762	13338	2616489	18596	3370101		0.0452856		943.091		0.429037		26.87		28.1556		0.888743		3		0	317373420	RecName: Full=Activating transcription factor 7-interacting protein 1; AltName: Full=ATF-interacting protein; Short=ATF-IP; AltName: Full=ATF7-interacting protein; AltName: Full=ATFa-associated modulator; Short=hAM; AltName: Full=MBD1-containing chromatin-associated factor 1; AltName: Full=P621	Q6VMQ6	09811_1	327403	MCAF1_HUMAN	0.429037	F	26.87	nucleus	regulation of transcription G-protein coupled receptor protein signaling pathway	protein binding receptor activity
2007604	Activity-dependent neuroprotector homeobox protein	R.NVHS*EDFENR.I	S98*	148738	1.55098e+06	355816	1873522	378219	884211	7212	2459351		2401870	2441	135952		0.0189389		442.842		0.0625702		23.67		100		0.937611		3		0	12043937	activity-dependent neuroprotective protein [Homo sapiens]	Q9H2P0	09793_2	310548	ADNP_HUMAN	0.0625702	F	23.67	nucleus	regulation of transcription, DNA-dependent	protein binding
2007921	Disintegrin and metalloproteinase domain-containing protein 22	R.SNS*WQGNLGGNK.K	S834	157912	1.36862e+06	718897	1509999	52929	791937		1720810	9652	2728815	8080	91549		0.0158075		671.283		0.0163988		32.12		16.4427		0.758614		2		0	5882220	metalloproteinase-disintegrin ADAM22-3 [Homo sapiens]	Q9P0K1	04751_5	311482	ADA22_HUMAN	0.0163988	F	32.12	integral to membrane	proteolysis	protein binding
2007572	ADD1 protein	R.SPGS*PVGEGTGSPPK.W	S358*	127633	1.67025e+06	240618	957867	199381	530006	17435	1565148	108839	3719354	71892	1578876		0.00145436		717.319		0.403172		82.41		27.3658		0.8115		2		0	12644231	Alpha adducin (Erythrocyte adducin alpha subunit)	Q86XM2	00036_4	311217	ADDA_HUMAN	0.0292962	F	82.41	nucleus apical junction complex	actin cytoskeleton organization proteolysis	metal ion binding
2007584	ADD1 protein	R.AAVVTS*PPPTTAPHKER.Y	S12	1.44188e+06	9.57468e+06		13056827	1506019	6489159	983383	8837141	2064063	14297504	2655919	5192792		0.000861582	613.644	613.643	0.340962	0.556306	40.07	38.31	22.4115	19.8227	0.547267	0.459428	3	3	0	0	12644231	Alpha adducin (Erythrocyte adducin alpha subunit)	Q86XM2	00036_4	311217	ADDA_HUMAN	0.0424163	F	40.07	nucleus membrane apical junction complex	actin cytoskeleton organization ion transport in utero embryonic development proteolysis	metal ion binding
2007812	ADD1 protein	R.WLNSGRGDEASEEGQNGSS*PK.S	S465*	126882	3.62542e+07	180063	25429154	452226	8468791	2118	12318049		109414281		25640568		0.00318747		762.32		0.249896		59.89		29.0327		0.897631		3		0	12644231	Alpha adducin (Erythrocyte adducin alpha subunit)	Q86XM2	00036_4	311217	ADDA_HUMAN	0.00962823	F	59.89	nucleus apical junction complex	actin cytoskeleton organization proteolysis	metal ion binding
2008981	ADD1 protein	R.WLNSGRGDEASEEGQNGSS*PK.S	S465*	52380.5	3.32657e+06	102150	1221494	76351	6298043	7810	6818571	39330	2260611	36262	34114		0.00684616		571.992		0.35887		29.42		13.7946		0.60687		4		0	12644231	Alpha adducin (Erythrocyte adducin alpha subunit)	Q86XM2	00036_4	311217	ADDA_HUMAN	0.285346	F	29.42	nucleus apical junction complex	actin cytoskeleton organization proteolysis	metal ion binding
2009244	ADD1 protein	K.YSDVEVPASVTGYSFASDGDSGTCS*PLR.H	S431*	14898.1	3.40813e+06		2793743	17542	5595825		6648203	30867	1921025	26081	81863		0.00494895		1002.09		0.0905382		40.07		8.1068		0.898903		3		0	12644231	Alpha adducin (Erythrocyte adducin alpha subunit)	Q86XM2	00036_4	311217	ADDA_HUMAN	0.0306232	F	40.07	nucleus apical junction complex	actin cytoskeleton organization proteolysis	metal ion binding
2010706	ADD1 protein	R.AAVVTS*PPPTTAPHK.E	S12	3.22362e+06	888052	6756401	255395	5708898	21273	530209	59148	1352974	1562086	1769635	2542357	0.031623		777.389	777.391	0.438932	0.976976	37.77	59.14	13.8917	21.214	0.728522	0.838105	2	2	0	0	12644231	Alpha adducin (Erythrocyte adducin alpha subunit)	Q86XM2	00036_4	311217	ADDA_HUMAN	0.438932	F	59.14	nucleus membrane apical junction complex	actin cytoskeleton organization ion transport in utero embryonic development proteolysis	metal ion binding
2010255	Beta-adducin	K.KLELDGEKETAPEEPGS*PAK.S	S592	803623	2.32743e+06	1349084	828127	690345	1446684	185975	1389422	778303	4689782	1014406	3283138		0.0244834		735.683		0.915632		53.71		96.0119		0.721882		3		0	543774	Beta adducin (Erythrocyte adducin beta subunit)	P35612	00037_7	311135	ADDB_HUMAN	0.420402	F	53.71	membrane chromosome	ion transport DNA metabolic process	metal ion binding
2008306	Double-stranded RNA-specific adenosine deaminase	R.TMLLLSRS*PEAQPK.T	S825*	6.16006e+07	1.55612e+07	54640095	9496009	76276375	10401103	15512042	12637206	84509778	15972251	77064713	29299461	0.00540079			550.947		0.831099		27.27		17.1241		0.723258		3		0	313104303	RecName: Full=Double-stranded RNA-specific adenosine deaminase; Short=DRADA; AltName: Full=136 kDa double-stranded RNA-binding protein; Short=p136; AltName: Full=Interferon-inducible protein 4; Short=IFI-4; AltName: Full=K88DSRBP	P55265	07528_4	313996	DSRAD_HUMAN	0.277436	F	27.27	nucleus	mRNA processing	zinc ion binding	Cytosolic DNA-sensing pathway
2008613	AMP deaminase 2	R.QIS*QDVKLEPDILLR.A	S168*	575124	1.36227e+07	1509542	10670988		15967316	178482	12295938	839066	13759882	348531	15419392		0.000239537		923.987		0.547926		52.54		100		0.869073		2		0	12644375	AMP deaminase 2 (AMP deaminase isoform L)	Q01433	11808_3	309478	AMPD2_HUMAN	0.442888	F	52.54	cellular_component extracellular region cytosol	nucleotide metabolic process purine ribonucleoside monophosphate biosynthetic process	hydrolase activity hydrolase activity, acting on carbon-nitrogen (but not peptide) bonds, in cyclic amidines	Purine metabolism
2009272	AMP deaminase 2	R.QIS*QDVKLEPDILLR.A	S168*	1.83676e+06	8.57984e+07	4350323	103942512	374243	125370083	2067882	112333397	11368	15864762	2379981	71481407		0.00269547		616.328		0.534389		34.01		100		0.912056		3		0	12644375	AMP deaminase 2 (AMP deaminase isoform L)	Q01433	11808_3	309478	AMPD2_HUMAN	0.334602	F	34.01	cellular_component extracellular region cytosol	nucleotide metabolic process purine ribonucleoside monophosphate biosynthetic process	hydrolase activity hydrolase activity, acting on carbon-nitrogen (but not peptide) bonds, in cyclic amidines	Purine metabolism
2008937	Adenylate cyclase type 6	R.DAEPPS*PTPAGPPR.C	S54*	30399.6	1.11855e+06	16034	983244		1222230		1182883	9984	1613473	125980	590900		0.00106404		734.827		0.512036		25.1		22.4115		0.468686		2		0	12644065	Adenylate cyclase, type VI (ATP pyrophosphate-lyase) (Ca(2+)-inhibitable adenylyl cyclase)	O43306	02621_2	317419	ADCY6_HUMAN	0.512036	F	25.1	integral to membrane	intracellular signaling cascade	ATP binding	Purine metabolism Melanogenesis Vascular smooth muscle contraction Chemokine signaling pathway Progesterone-mediated oocyte maturation GnRH signaling pathway Oocyte meiosis Gap junction Dilated cardiomyopathy Vasopressin-regulated water reabsorption Taste transduction
2008769	Poly [ADP-ribose] polymerase 2	R.VNNGNTAPEDSS*PAKK.T	S34	810013	3.12815e+06	1074577	4784373	1895174	2247856	111589	5038471	472945	2051609	495777	1518461		0.00966145		570.256		0.316605		24.93		7.78151		0.603733		3		0	17380230	Poly [ADP-ribose] polymerase-2 (PARP-2) (NAD(+) ADP-ribosyltransferase-2) (Poly[ADP-ribose] synthetase-2) (pADPRT-2) (hPARP-2)	Q9UGN5	09660_3	308812	PARP2_HUMAN	0.316605	F	24.93	nucleus intracellular	DNA repair protein amino acid ADP-ribosylation	protein binding NAD+ ADP-ribosyltransferase activity	Base excision repair
2007142	Protein AF1q	R.APIASIHS*FELDLL.-	S84	83637.9	2.03189e+06	3709	5781176		220301		1922709	235428	1915780	95414	319485		0.019079		803.4		0.356211		28.45		15.9852		0.594179		2		0	7531036	Protein AF1q	Q13015	05251_1		AF1Q_HUMAN	0.356211	F	28.45	cellular_component	inflammatory response	molecular_function
2007629	AF4/FMR2 family member 4	R.TIS*QSSSLK.S	S836	60632.6	1.90118e+06		2138985	277748	791152		1979371	10984	3224783	14430	1371628		0.00261851		515.744		0.467743		25.23		22.6067		0.776952		2		0	74720814	AF4/FMR2 family member 4 (ALL1-fused gene from chromosome 5q31) (Major CDK9 elongation factor-associated protein)	Q9UHB7	09187_1	311390	AFF4_HUMAN	0.467743	F	25.23	nucleus	regulation of transcription	transcription factor activity
2007785	AF4/FMR2 family member 4	K.NSYNNSQAPS*PGLGSK.A	S1043	27498.7	1.11218e+06	10035	1101468	125231	472678		1051453		2145110	2227	790168		0.00288929		850.867		0.406885		86.42		42.783		0.886991		2		0	74720814	AF4/FMR2 family member 4 (ALL1-fused gene from chromosome 5q31) (Major CDK9 elongation factor-associated protein)	Q9UHB7	09187_1	311390	AFF4_HUMAN	0.406885	F	86.42	nucleus	regulation of transcription	transcription factor activity
2009300	AF4/FMR2 family member 4	R.QKS*PAQSDSTTQR.R	S549*	1408.35	42248		28090	3391	70471	2321	89898	1197	22585				0.0013718		505.226		0.0680468		24.26		13.0121		0.595782		3		0	74720814	AF4/FMR2 family member 4 (ALL1-fused gene from chromosome 5q31) (Major CDK9 elongation factor-associated protein)	Q9UHB7	09187_1	311390	AFF4_HUMAN	0.0680468	F	24.26	nucleus	regulation of transcription spermatid development	DNA binding transcription factor activity protein transporter activity
2006966	Afadin	K.QGAIYHGLATLLNQPS*PMMQR.I	S1107*	4.907e+06	2.81055e+07	17450920	25760151	1706314	24095158	3783300	36903846	617749	16334763	976696	37433802		0.00300497	802.72	802.72	0.289675	0.166657	35.31	45.14	138.152	148.941	0.918573	0.905287	3	3	0	0	288558835	RecName: Full=Afadin; AltName: Full=ALL1-fused gene from chromosome 6 protein; Short=Protein AF-6	P55196	01164_3	324675	AFAD_HUMAN	0.0291206	F	45.14	cytosol cytoplasm membrane membrane coat	signal transduction	protein binding	Leukocyte transendothelial migration Tight junction Adherens junction
2007475	Afadin	R.ADHRSS*PNVANQPPS*PGGK.S	S1173S1182*	44390.4	951626	63476	1484754	85688	573099		1595268	71826	855695		249316		0.00188852		692.628		0.506776		30.26		76.8555		0.780499		3		0	288558835	RecName: Full=Afadin; AltName: Full=ALL1-fused gene from chromosome 6 protein; Short=Protein AF-6	P55196	01164_3	324675	AFAD_HUMAN	0.506776	F	30.26	cytosol cytoplasm membrane membrane coat	signal transduction	protein binding	Leukocyte transendothelial migration Tight junction Adherens junction
2007534	Afadin	R.SSPNVANQPPS*PGGK.S	S1182*	63941.8	329428	38971	305691	141816	522211	113961	321455	6452	452676	18509	45110		0.0153014		758.843		0.502414		54.44		77.1736		0.794564		2		0	288558835	RecName: Full=Afadin; AltName: Full=ALL1-fused gene from chromosome 6 protein; Short=Protein AF-6	P55196	01164_3	324675	AFAD_HUMAN	0.0210987	F	54.44	cytosol cytoplasm membrane membrane coat	signal transduction	protein binding	Leukocyte transendothelial migration Tight junction Adherens junction
2008102	Afadin	R.TIS*NPEVVMK.R	S216	533318	4.98009e+06	815551	5540223	857554	2795943	310514	5755821	123330	10540514	559642	267963		0.0151003		599.283		0.131935		35.75		35.0978		0.743305		2		0	288558835	RecName: Full=Afadin; AltName: Full=ALL1-fused gene from chromosome 6 protein; Short=Protein AF-6	P55196	01164_3	324675	AFAD_HUMAN	0.0317312	F	35.75	cytosol cytoplasm membrane membrane coat	signal transduction	protein binding	Leukocyte transendothelial migration Tight junction Adherens junction
2008636	Afadin	K.QGAIYHGLATLLNQPS*PMMQR.I	S1107*	321034	3.51454e+06	1514940	3655161	4679	3228926		9551646	78318	1075826	7233	61141		0.0249211		602.292		0.256842		25.14		61.7094		0.737548		4		0	288558835	RecName: Full=Afadin; AltName: Full=ALL1-fused gene from chromosome 6 protein; Short=Protein AF-6	P55196	01164_3	324675	AFAD_HUMAN	0.256842	F	25.14	cytosol cytoplasm membrane membrane coat	signal transduction	protein binding	Leukocyte transendothelial migration Tight junction Adherens junction
2008855	Afadin	R.ADHRS*SPNVANQPPS*PGGK.S	S1172S1182*	42293.6	955002	58925	1484754	78520	573099		1595268	72239	877317	1783	244573		0.00508717		692.628		0.506776		41.56		87.7544		0.646316		3		0	288558835	RecName: Full=Afadin; AltName: Full=ALL1-fused gene from chromosome 6 protein; Short=Protein AF-6	P55196	01164_3	324675	AFAD_HUMAN	0.506776	F	41.56	cytosol cytoplasm membrane membrane coat	signal transduction	protein binding	Leukocyte transendothelial migration Tight junction Adherens junction
2009553	Afadin	R.LFS*QGQDVSNKVK.A	S1799	9758.37	2.24762e+06		3533161	35531	929812		2997734	13260	2698977		1078409		0.000540126		510.584		0.351041		24.85		51.9814		0.816743		3		0	288558835	RecName: Full=Afadin; AltName: Full=ALL1-fused gene from chromosome 6 protein; Short=Protein AF-6	P55196	01164_3		AFAD_HUMAN	0.351041	F	24.85				Leukocyte transendothelial migration Tight junction Adherens junction
2010318	Afadin	K.ITS*VSTGNLCTEEQTPPPRPEAYPIPTQTYTR.E	S1199*	31695.8	7.3946e+06		3447016		4957625		7399124	62514	17751308	95965	3417915		0.000582217		921.937		0.229596		20.52				0.849883		4		0	288558835	RecName: Full=Afadin; AltName: Full=ALL1-fused gene from chromosome 6 protein; Short=Protein AF-6	P55196	01164_3	324675	AFAD_HUMAN	0.229596	F	20.52	cytosol membrane membrane coat	signal transduction	protein binding	Leukocyte transendothelial migration Tight junction Adherens junction
2008041	Neuroblast differentiation-associated protein AHNAK	R.LPSGSGAAS*PTGSAVDIR.A	S216	132949	7.69011e+06		4249315	22808	143213	108563	629346	405088	23406417	128287	10022281		0.015966		861.907		0.15556		94.03		19.8227		0.442927		2		0	160332335	Neuroblast differentiation-associated protein AHNAK (Desmoyokin) [MASS=629097]	Q09666	14684_2		AHNK_HUMAN	0.15556	F	94.03	nucleus	nervous system development	protein binding
2008098	Neuroblast differentiation-associated protein AHNAK	R.LPS*GSGAASPTGSAVDIR.A	S210	132949	8.85944e+06		4249315	22808	2622174	108563	3997024	405088	23406417	128287	10022281		0.000711532		861.906		0.343626		65.31		27.6809		0.677821		2		0	160332335	Neuroblast differentiation-associated protein AHNAK (Desmoyokin) [MASS=629097]	Q09666	14684_2		AHNK_HUMAN	0.343626	F	65.31	nucleus	nervous system development	protein binding
2008437	Neuroblast differentiation-associated protein AHNAK	K.TVIRLPS*GSGAAS*PTGSAVDIR.A	S210S216	3.40938e+06	1.33216e+07	3761602	12405505	2491399	5285801	1324210	22084433	4253910	19953986	5215798	6878253		0.0052802		758.029		0.515389		23.09		11.8357		0.638741		3		0	160332335	Neuroblast differentiation-associated protein AHNAK (Desmoyokin) [MASS=629097]	Q09666	14684_2		AHNK_HUMAN	0.515389	F	23.09	nucleus	nervous system development	protein binding
2008539	Neuroblast differentiation-associated protein AHNAK	K.ISMQDVDLSLGS*PK.L	S511	141102	1.03112e+07		12142028	261211	3740555	79111	10804378	93434	22966662	271753	1902312		0.000432387		785.366		0.826897		81.08		76.7252		0.829853		2		0	160332335	Neuroblast differentiation-associated protein AHNAK (Desmoyokin) [MASS=629097]	Q09666	14684_2	308422	AHNK_HUMAN	0.51474	F	81.08	nucleus	nervous system development	protein binding
2009500	Neuroblast differentiation-associated protein AHNAK	R.LKS*EDGVEGDLGETQSR.T	S135	26045.7	1.54265e+06	22073	1703852		854327	34530	1631678	19289	1738075	54335	1785308		1.90394e-05		950.42		0.111589		72.03		172.106		0.825744		2		0	160332335	Neuroblast differentiation-associated protein AHNAK (Desmoyokin) [MASS=629097]	Q09666	14684_2		AHNK_HUMAN	0.111589	F	72.03	nucleus	nervous system development	protein binding
2010230	AHNAK nucleoprotein	R.KGDRS*PEPGQTWTR.E	S93*	31760.9	4.71696e+06	11286	8542884	29822	5136213	109680	29522	8017	6236708		3639487		0.00726487		565.593		0.496824		26.84		101.305		0.54019		3		0	160332335	Neuroblast differentiation-associated protein AHNAK (Desmoyokin) [MASS=629097]	A1A586	14684_2	309559	AHNK_HUMAN	0.496824	F	26.84	nucleus membrane coat	nervous system development regulation of transcription	protein binding
2010340	Neuroblast differentiation-associated protein AHNAK	K.ISMPDLDLHLKS*PK.A	S2397	31089.8	3.95423e+06		1260908	95678	894296		3835833	11125	11259675	48042	2520430		0.0013495		558.616		0.0937967		25.72		80.1169		0.795672		3		0	160332335	Neuroblast differentiation-associated protein AHNAK (Desmoyokin) [MASS=629097]	Q09666	14684_2		AHNK_HUMAN	0.0937967	F	25.72	nucleus	nervous system development	protein binding
2007081	Proline-rich AKT1 substrate 1	K.S*LPVSVPVWGFK.E	S183	136010	1.59115e+07	49639	74186		5660296		18311620	243480	18437438	250920	37074023		0.0251697		698.357		0.249336		51.6		52.2549		0.919079		2		0	74731194	Proline-rich AKT1 substrate 1 (40 kDa proline-rich AKT substrate)	Q96B36	12441_3		AKTS1_HUMAN	0.0702153	F	51.6	cytoplasm	negative regulation of protein kinase activity	protein binding
2009832	DCC-interacting protein 13-alpha	R.VNQSALEAVTPS*PSFQQR.H	S401*	1.68513e+07	7.03102e+06	23574173	829254	15874270	3076793	13787416	1378068	14696341	20181054	16324180	9689923	0.0181241		680.325	680.325	0.194707	0.162828	47.12	35.22	19.3323	6.0656	0.947576	0.860298	3	3	0	0	61213025	DCC-interacting protein 13 alpha (Dip13 alpha) (Adapter protein containing PH domain, PTB domain and leucine zipper motif 1)	Q9UKG1	05053_1	313633	DP13A_HUMAN	0.162828	F	47.12	nucleus	cell cycle signal transduction	protein binding	Pathways in cancer Colorectal cancer
2010061	DCC-interacting protein 13-alpha	R.VNQSALEAVTPS*PSFQQR.H	S401*	5.36787e+06	2.48748e+06	4916775	45555	3616360	232466	2554683	549522	6792111	4188680	8959410	7421169	0.0332986		1019.98	1019.98	0.082395	0.334484	93.28	51.4	22.4115	10.8814	0.921486	0.82728	2	2	0	0	61213025	DCC-interacting protein 13 alpha (Dip13 alpha) (Adapter protein containing PH domain, PTB domain and leucine zipper motif 1)	Q9UKG1	05053_1	313633	DP13A_HUMAN	0.0235414	F	93.28	nucleus	cell cycle signal transduction	protein binding	Pathways in cancer Colorectal cancer
2010593	Aladin	R.IAHIPLYFVNAQFPRFS*PVLGR.A	S495	13318	3.40688e+06	32851	103025				229197	8114	10686223	12307	6015937		0.0147014		874.796		0.225368		27.05		52.6172		0.870254		3		0	9295335	GL003 [Homo sapiens]	Q9NRG9	05646_1	306459	AAAS_HUMAN	0.225368	F	27.05	nuclear pore	learning	molecular_function
2010136	Fructose-bisphosphate aldolase	K.RLS*QIGVENTEENRR.L	S45	4.36296e+06	265048	1017860	30921	2440940		2417472	33586	6803623	982945	9134918	277787	0.00510625		627.637		0.0249881		33.87		65.4896		0.588041		3		0		113613	Fructose-bisphosphate aldolase C (Brain-type aldolase)	A8MVZ9	02386_1	307331	ALDOC_HUMAN	0.0249881	F	33.87	cytoplasm Golgi apparatus integral to membrane	metabolic process	protein binding catalytic activity	Glycolysis / Gluconeogenesis Fructose and mannose metabolism Carbon fixation in photosynthetic organisms Pentose phosphate pathway
2006932	Alsin	R.RLSLPGLLSQVS*PR.L	S492*	1.49569e+06	2.58318e+06	2506417	4809231		4440004	765786	1462495	1296100		1414468	2204150		0.0381941		534.962		0.594558		31.29		53.3332		0.781361		3		0	296434394	RecName: Full=Alsin; AltName: Full=Amyotrophic lateral sclerosis 2 chromosomal region candidate gene 6 protein; AltName: Full=Amyotrophic lateral sclerosis 2 protein	Q96Q42	05893_1	311091	ALS2_HUMAN	0.594558	F	31.29	membrane cytoplasm	response to oxidative stress	protein binding	Amyotrophic lateral sclerosis (ALS)
2007001	Alsin	R.RLS*LPGLLSQVS*PR.L	S483S492*	2.17756e+06	1.34984e+07	5309765	21324533	536079	13306741	686831	28847526				4013075		0.0154488	561.618	561.618	0.326234	0.326234	37.48	29.36	63.3161	60.4822	0.863484	0.934804	3	3	0	0	296434394	RecName: Full=Alsin; AltName: Full=Amyotrophic lateral sclerosis 2 chromosomal region candidate gene 6 protein; AltName: Full=Amyotrophic lateral sclerosis 2 protein	Q96Q42	05893_1	311091	ALS2_HUMAN	0.0017827	F	37.48	membrane cytoplasm	response to oxidative stress	protein binding	Amyotrophic lateral sclerosis (ALS)
2007031	Alsin	R.LSLPGLLSQVS*PR.L	S492*	2.47777e+06	1.32763e+07	10568105	2583308	1343570	10224120	52948	13017655	100176	33253648	324041	7302551		0.0111136	723.89	723.89	0.883345	0.295831	65.38	63.51	71.6986	71.6986	0.921057	0.929678	2	2	0	0	296434394	RecName: Full=Alsin; AltName: Full=Amyotrophic lateral sclerosis 2 chromosomal region candidate gene 6 protein; AltName: Full=Amyotrophic lateral sclerosis 2 protein	Q96Q42	05893_1	311091	ALS2_HUMAN	0.295831	F	65.38	membrane cytoplasm	response to oxidative stress	protein binding	Amyotrophic lateral sclerosis (ALS)
2009332	Alsin	R.SES*PEPGYVVTSSGLLLPVLLPR.L	S1464	40365.1	904299	153759	95309		1656323		2422961	4841	346905	2861			0.0181675		830.768		0.450952		44.95				0.71402		3		0	296434394	RecName: Full=Alsin; AltName: Full=Amyotrophic lateral sclerosis 2 chromosomal region candidate gene 6 protein; AltName: Full=Amyotrophic lateral sclerosis 2 protein	Q96Q42	05893_1	311091	ALS2_HUMAN	0.450952	F	44.95	membrane cytoplasm	response to oxidative stress	protein binding	Amyotrophic lateral sclerosis (ALS)
2007740	TCF3 fusion partner	R.RTPAPPEPGS*PAPGEGPSGR.K	S180*	154076	2.81137e+06	165148	2803428	23923	1489984	30561	1989263	271797	5248464	278950	2525694		0.000632757		665.309		0.848082		28.24		46.1293		0.453146		3		0	126352246	TCF3 fusion partner (Protein FB1)	P0C1Z6	10266_1	324303	TFPT_HUMAN	0.0205626	F	28.24
2008014	Myc box-dependent-interacting protein 1	R.VNHEPEPAGGATPGATLPKS*PSQLR.K	S331*	23599.7	4.78951e+07		42360654	33159	38262893	63193	11091474	7569	71987683	14077	75773009		2.92615e-05		648.571		0.674575		45.76		8.94257		0.866627		4		0	14916535	Myc box dependent interacting protein 1 (Bridging integrator 1) (Amphiphysin-like protein) (Amphiphysin II) (Box-dependent myc-interacting protein-1)	O00499	03150_6	318374	BIN1_HUMAN	0.111143	F	45.76	nucleus	multicellular organismal development	protein binding
2008018	Myc box-dependent-interacting protein 1	R.VNHEPEPAGGATPGATLPKS*PSQLR.K	S331*	334952	2.07131e+07	311034	12561902	232932	13623732	214145	2405863	317118	29834275	599531	45139579		0.00020864		864.426		0.563046		39.97		12.1312		0.721917		3		0	14916535	Myc box dependent interacting protein 1 (Bridging integrator 1) (Amphiphysin-like protein) (Amphiphysin II) (Box-dependent myc-interacting protein-1)	O00499	03150_6	318374	BIN1_HUMAN	0.0737093	F	39.97	nucleus	multicellular organismal development	protein binding
2009543	Myc box-dependent-interacting protein 1	R.VNHEPEPAGGATPGATLPKS*PSQLR.K	S331*	6092.7	2.12385e+06		2004868		2792841	14472	3876634	15992	1912246		32678		0.0169407		519.058		0.153979		24.06		9.13789		0.756402		5		0	14916535	Myc box dependent interacting protein 1 (Bridging integrator 1) (Amphiphysin-like protein) (Amphiphysin II) (Box-dependent myc-interacting protein-1)	O00499	03150_6	318374	BIN1_HUMAN	0.153979	F	24.06	nucleus	multicellular organismal development	protein binding
2008559	5'-AMP-activated protein kinase subunit beta-1	R.S*HNNFVAILDLPEGEHQYK.F	S108*	771971	2.04178e+07	1613482	8442659	435933	10685975	575799	12222910	570184	47840389	664456	22897062		0.000112376		764.355		0.911372		32.87		137.404		0.948307		3		0	14194425	5'-AMP-activated protein kinase, beta-1 subunit (AMPK beta-1 chain) (AMPKb)	Q9Y478	04116_1	307483	AAKB1_HUMAN	0.0445211	F	32.87	nucleus	signal transduction	protein binding	Insulin signaling pathway Adipocytokine signaling pathway Hypertrophic cardiomyopathy (HCM)
2008597	Cell division cycle 27, isoform CRA_b	R.EVTPILAQTQSSGPQTSTTPQVLSPTIT*SPPNALPR.R	T374	29631	1.79609e+07	137091	22532104		14132336		26210357		13003147	11064	13926719		0.000506268		949.487		1.69437		21.27		4.02488		0.914143		4		0	12644198	Protein CDC27Hs (Cell division cycle protein 27 homolog) (H-NUC)	G3V1C4	00304_1	306120	CDC27_HUMAN	1.69437	F	21.27	nucleus	cell proliferation	protein binding	Progesterone-mediated oocyte maturation Meiosis - yeast Cell cycle Oocyte meiosis Cell cycle - yeast Ubiquitin mediated proteolysis
2009263	Cell division cycle 27, isoform CRA_b	R.EVTPILAQTQSSGPQTSTTPQVLS*PTITSPPNALPR.R	S370	513086	1.83248e+07	126033	22532104		10769951	1929510	26210357		23267197	509888	8844204		0.00157569		949.486		0.0869583		45.24		11.0721		0.810902		4		0	12644198	Protein CDC27Hs (Cell division cycle protein 27 homolog) (H-NUC)	G3V1C4	00304_1	306120	CDC27_HUMAN	0.0869583	F	45.24	nucleus	cell proliferation	protein binding	Progesterone-mediated oocyte maturation Meiosis - yeast Cell cycle Oocyte meiosis Cell cycle - yeast Ubiquitin mediated proteolysis
2009672	Cell division cycle 27, isoform CRA_b	R.EVTPILAQTQSSGPQTSTTPQVLSPT*ITSPPNALPR.R	T372	399526	1.89972e+07	57057	22532104		14132336	1929510	26210357		23267197	11064	8844204		0.0033052		949.485		0.427414		27.23		2.78754		0.77		4		0	12644198	Protein CDC27Hs (Cell division cycle protein 27 homolog) (H-NUC)	G3V1C4	00304_1	306120	CDC27_HUMAN	0.427414	F	27.23	nucleus	cell proliferation	protein binding	Progesterone-mediated oocyte maturation Meiosis - yeast Cell cycle Oocyte meiosis Cell cycle - yeast Ubiquitin mediated proteolysis
2008967	Sister chromatid cohesion protein PDS5 homolog B	R.METVSNASSSS*NPSS*PGRIK.G	S1162S1166*	86761.2	638109	67055	1365461	299750	611608		662953	11595	550522	55405			0.00708457		732.639		0.707226		26.43		11.8642		0.322951		3		0	74725312	Sister chromatid cohesion protein PDS5 homolog B (Androgen-induced proliferation inhibitor) (Androgen-induced prostate proliferative shutoff-associated protein AS3)	Q9NTI5	05624_1	317862	PDS5B_HUMAN	0.707226	F	26.43	nucleus	cell cycle	DNA binding protein binding
2010463	Sister chromatid cohesion protein PDS5 homolog B	R.AESPESS*AIESTQSTPQK.G	S1362*	6.9227e+06	1.21936e+06	6206467	12945	14933431	6063437	2607067	20403	5190682		5675829		0.0187881		652.953		0.0955621		21.99		3.20331		0.668037		3		0		74725312	Sister chromatid cohesion protein PDS5 homolog B (Androgen-induced proliferation inhibitor) (Androgen-induced prostate proliferative shutoff-associated protein AS3)	Q9NTI5	05624_1	317862	PDS5B_HUMAN	0.0955621	F	21.99	nucleus	cell cycle	protein binding
2007128	Ankyrin repeat and zinc finger domain-containing protein 1	R.VLSLLSAPLGS*GGFTLLHAAAAAGR.G	S533*	13412.4	1.13595e+06	16699	5247543		92833		339358	23538					0.0461824		810.768		0.782212		40.94		23.4374		0.755132		3		0	74761542	Ankyrin repeat and zinc finger domain-containing protein 1 (Zinc finger protein 744)	Q9H8Y5	07673_2	319244	ANKZ1_HUMAN	0.0448506	F	40.94	intracellular	male gonad development	zinc ion binding
2007071	Ankyrin repeat domain-containing protein 11	K.VANS*PTMVNLLLGK.G	S276*	698845	4.65542e+06	2914140	5078170	580085	2043009		3556333		8961133		3638435		0.0419562	768.897	768.897	0.584336	0.187404	37.01	37.46	22.4115	35.3857	0.74688	0.600223	2	2	0	0	296439440	RecName: Full=Ankyrin repeat domain-containing protein 11; AltName: Full=Ankyrin repeat-containing cofactor 1	Q6UB99	12456_1	315486	ANR11_HUMAN	0.187404	F	37.46	nucleus membrane	in utero embryonic development	receptor activity nucleotide binding ATP binding
2007468	Ankyrin repeat domain-containing protein 34A	R.RHS*MQTEQIR.L	S473	6517.53	217666	29861	328678		146997		127147	1593	478444	1134	7061		0.0165615		455.875		0.385908		34.24		28.8472		0.921902		3		0	172045718	Ankyrin repeat domain-containing protein 34A [MASS=52635]	Q69YU3	19079_1	317908	AN34A_HUMAN	0.385908	F	34.24
2009027	Ankyrin repeat domain-containing protein 17	R.APS*PAPSSVPLGSEKPSNVSQDR.K	S2401	163569	8.25925e+06	237390	5937560	220641	3132386		5700679	124009	13193631	235806	13332017		6.94214e-05		796.38		0.447819		35.98		56.0904		0.808079		3		0	160019013	Ankyrin repeat domain-containing protein 17 (Gene trap ankyrin repeat protein) (Serologically defined breast cancer antigen NY-BR-16) [MASS=274256]	O75179	10648_2	326603	ANR17_HUMAN	0.29701	F	35.98	nucleus	mismatch repair	ATP binding
2008270	Antigen KI-67	K.AQSLVISPPAPS*PR.K	S584*	62860.4	6.3953e+06	204822	9952429		3065226	24184	8685388		10061634	85296	211808		0.00748827		750.385		0.33872		40.8		41.1944		0.563804		2		0	118572663	Antigen KI-67	P46013	08902_1	312731	KI67_HUMAN	0.33872	F	40.8	nucleus	cell cycle	protein binding
2007773	AP2-associated protein kinase 1	K.VGSLT*PPSS*PKTQR.A	T620S624*	838769	4.21049e+06	918940	7234148	2794423	2609875	408719	7469747	45066	3455229	26695	283435		0.0269645		538.914		0.509064		25.74		11.8033		0.810929		3		0	300669613	RecName: Full=AP2-associated protein kinase 1; AltName: Full=Adaptor-associated kinase 1	Q2M2I8	10620_1	327438	AAK1_HUMAN	0.509064	F	25.74	membrane	protein amino acid phosphorylation	ATP binding
2007633	Amyloid beta A4 precursor protein-binding family A member 2	R.SAS*QDCIETTPGAQEGKK.Q	S480	437272	2.84099e+06	400668	3836415	818013		375927	2972471	301967	6931683	289786	464407		0.00839359		662.954		0.564714		39.08		20.8518		0.773029		3		0	6226950	Amyloid beta A4 precursor protein-binding family A member 2 (Neuron-specific X11L protein) (Neuronal Munc18-1-interacting protein 2) (Mint-2) (Adapter protein X11beta)	Q99767	04090_1	306915	APBA2_HUMAN	0.170622	F	39.08	plasma membrane	transport	protein binding
2010451	Amyloid beta A4 precursor protein-binding family A member 2	R.S*ASQDCIETTPGAQEGKK.Q	S478	359986	2.46092e+06		3836415	818013	1569326	380717		311412	6243594	289786	655255		0.0120668	662.954		0.564714		35.41				0.85273		3		0		6226950	Amyloid beta A4 precursor protein-binding family A member 2 (Neuron-specific X11L protein) (Neuronal Munc18-1-interacting protein 2) (Mint-2) (Adapter protein X11beta)	Q99767	04090_1	306915	APBA2_HUMAN	0.564714	F	35.41	plasma membrane	transport	protein binding
2010982	Adenomatous polyposis coli protein	K.AIQEGANSIVSSLHQAAAAACLS*R.Q	S2125	107931	2.66755e+06	416615	1524809	5350	443722		992145	29683	4320501	88006	6056553		0.00526623		835.736		1.23623		34.91		15.798		0.885049		3		0	97535708	Adenomatous polyposis coli protein (Protein APC) (Deleted in polyposis 2.5)	P25054	01439_1	309578	APC_HUMAN	1.23623	F	34.91	nucleus	cell adhesion	protein binding	Wnt signaling pathway Pathways in cancer Basal cell carcinoma Regulation of actin cytoskeleton Colorectal cancer Endometrial cancer
2008158	Autophagy-related protein 16-1	R.S*VSSFPVPQDNVDTHPGSGK.E	S287	879614	5.1778e+06	2821836	387464	146892	966498	1305890	892630	45605	11048127	77849	12594304		0.0390485		712.32		0.0622967		27.28		45.4218		0.830048		3		0	62510482	Autophagy protein 16-like (APG16-like) (UNQ9393/PRO34307) [MASS=68265]	Q676U5	16498_2	313586	APG16_HUMAN	0.0622967	F	27.28	membrane	transport	protein binding
2007103	Apoptosis inhibitor 5	K.RASEDTTSGS*PPKK.S	S464*	4347.01	114305		166966	19593	116921	1929	220026		37394		30219		0.016517		514.239		0.966443		37.65		24.2815		0.703886		3		0	62510459	Apoptosis inhibitor 5 (API-5) (Fibroblast growth factor 2-interacting factor) (FIF) (XAGL protein) (AAC-11) [MASS=57561]	Q9BZZ5	16500_1	315185	API5_HUMAN	0.129162	F	37.65	nucleus intracellular spliceosomal complex	apoptosis transcription regulation of Rho protein signal transduction anti-apoptosis	binding
2007337	Arginine/serine-rich coiled-coil protein 2	R.ERLNS*SENGEDR.H	S104	39801.3	132028	101476	127822	48204	66303	28886	147424	4775	216667	15665	101924		0.0120064		743.303		1.12951		33.78		10.7918		0.487118		2		0	74739167	Arginine/serine-rich coiled-coil protein 2	Q7L4I2	13342_2	320947	RSRC2_HUMAN	1.12951	F	33.78
2008429	Rho guanine nucleotide exchange factor 11	R.NSVLSDPGLDSPRT*SPVIMAR.V	T254*	37682.4	1.19913e+07		7513882	31335	15231878	16181	18571561	74560	15942085	66335	2697099		6.23032e-05		764.707		0.195017		32.05		10.8814		0.716764		3		0	34395516	Rho guanine nucleotide exchange factor 11 (PDZ-RhoGEF)	O15085	09302_2	327986	ARHGB_HUMAN	0.11256	F	32.05	nucleus	G-protein coupled receptor protein signaling pathway regulation of Rho protein signal transduction	protein binding	Vascular smooth muscle contraction
2009152	Rho guanine nucleotide exchange factor 11	R.NSVLSDPGLDSPRTS*PVIMAR.V	S255*	27662.9	2.35909e+06		873345	14550	3414103		3840067	84023	3496574	39741	171348		0.00424838		770.038		0.17027		23.28		22.4677		0.466112		3		0	34395516	Rho guanine nucleotide exchange factor 11 (PDZ-RhoGEF)	O15085	09302_2	327986	ARHGB_HUMAN	0.17027	F	23.28	nucleus	G-protein coupled receptor protein signaling pathway regulation of Rho protein signal transduction	protein binding	Vascular smooth muscle contraction
2010332	Rho guanine nucleotide exchange factor 11	R.NSVLSDPGLDS*PRTS*PVIMAR.V	S251S255*	285825	1.14128e+07	593729	4909659	420966	1374602	86965	11768091	261806	28496216	65660	10515449		0.000805488		791.361		1.02569		30.39		17.5427		0.824769		3		0	34395516	Rho guanine nucleotide exchange factor 11 (PDZ-RhoGEF)	O15085	09302_2	327986	ARHGB_HUMAN	1.02569	F	30.39	nucleus	G-protein coupled receptor protein signaling pathway regulation of Rho protein signal transduction	protein binding	Vascular smooth muscle contraction
2007905	Splicing regulator SRrp37	R.S*AGEEEDGPVLTDEQK.S	S252*	6107.17	5.28702e+06		3232608		4888206	8201	5284125	13083	10693365	9251	2336802		2.59207e-05		892.367		0.155853		79.71		117.555		0.845079		2		0	74736329	ADP-ribosylation factor-like protein 6-interacting protein 4 (ARL-6-interacting protein 4) (Aip-4) (SR-15) (SRp25) (SR-25) (HSP-975) (HSVI-binding protein)	B3V0L0	09640_4	315451	B3V0L0_HUMAN	0.155853	F	79.71	nucleus microtubule	RNA splicing signal transduction	protein binding
2007993	Tether containing UBX domain for GLUT4	R.AAGS*PSPLPAPDPAPK.S	S500	4736.01	5.51757e+06		20683	13708	633828		6623328	9972	11780459		8529537		0.0259262		776.874		0.32974		47.09		25.8003		0.65859		2		0	74717746	Tether containing UBX domain for GLUT4 (Alveolar soft part sarcoma chromosomal region candidate gene 1 protein) (Alveolar soft part sarcoma locus) (Renal papillary cell carcinoma protein 17)	Q9BZE9	06947_1	316535	ASPC1_HUMAN	0.0141685	F	47.09	membrane	biological_process	protein binding
2009750	Astrotactin 1	R.VQGHNS*SGTLSIR.E	S227	1.04131e+06	320534	1820649	158920	1904716	17978	918877	54091	243119	1135929	319200	235750	0.0287614		479.228		0.541211		27.64		12.3145		0.696898		3		0		83287911	Astrotactin-1 precursor [MASS=144912]	B1AJS1	09019_2	313066	ASTN1_HUMAN	0.541211	F	27.64	integral to membrane	cell adhesion	protein binding
2008176	AT-rich interactive domain-containing protein 1A	R.NPQMPQYSSPQPGSALS*PR.Q	S772*	57942.2	1.12153e+07	229379	18293439	19613	34786			40719	31493282		6254932		0.0364887		707.986		0.65883		40.59		39.1824		0.951847		3		0	73920185	AT-rich interactive domain-containing protein 1A (ARID domain-containing protein 1A) (SWI/SNF-related, matrix-associated, actin-dependent regulator of chromatin subfamily F member 1) (SWI-SNF complex protein p270) (B120) (SWI-like protein) (Osa homolog 1) (hOSA1) (hELD) (BRG1-associated factor 250) (BAF250) (BRG1-associated factor 250a) (BAF250A)	O14497	04319_3	322469	ARI1A_HUMAN	0.65883	F	40.59	nucleus intracellular	regulation of transcription chromatin organization	protein binding DNA binding
2008368	AT-rich interactive domain-containing protein 1A	R.SNS*VGIQDAFNDGSDSTFQKR.N	S1184	124820	6.60809e+06	387448	6925947	140433	7226088		8219986	31872	8572223	64346	2096225		0.00029204		785.008		0.708879		39.05		13.8039		0.916921		3		0	73920185	AT-rich interactive domain-containing protein 1A (ARID domain-containing protein 1A) (SWI/SNF-related, matrix-associated, actin-dependent regulator of chromatin subfamily F member 1) (SWI-SNF complex protein p270) (B120) (SWI-like protein) (Osa homolog 1) (hOSA1) (hELD) (BRG1-associated factor 250) (BAF250) (BRG1-associated factor 250a) (BAF250A)	O14497	04319_3	322469	ARI1A_HUMAN	0.302166	F	39.05	nucleus intracellular	regulation of transcription chromatin organization	protein binding DNA binding
2007375	Ataxin-2-like protein	K.STSTPTS*PGPR.T	S684	636808	3.62713e+06	1075763	3760509	1518807	1605957	354368	2713166	131567	9002351	103537	1053679		0.00954932	584.256	584.256	0.0702353	0.340898	37.2	45.06	12.0862	12.0862	0.789703	0.77857	2	2	0	0	52000729	Ataxin-2-like protein (Ataxin-2 domain protein) (Ataxin-2 related protein) [MASS=113373]	Q8WWM7	06394_6	320136	ATX2L_HUMAN	0.0702353	F	45.06	membrane	positive regulation of transcription from RNA polymerase II promoter biological_process	protein binding molecular_function
2007479	Ataxin-2-like protein	R.MYPPRS*PK.S	S449*	453835	1.39756e+06	558026	1875878	1298197	836094	89448	870080	28858	2512430	294645	893297		0.0196141		528.24		0.987235		33.65		33.224		0.778261		2		0	52000729	Ataxin-2-like protein (Ataxin-2 domain protein) (Ataxin-2 related protein) [MASS=113373]	Q8WWM7	06394_6	320136	ATX2L_HUMAN	0.168645	F	33.65	membrane	positive regulation of transcription from RNA polymerase II promoter biological_process	protein binding molecular_function
2007532	Ataxin-2-like protein	R.QGS*GRESPSLASR.E	S335*	1.29008e+06	1.53639e+07	3459128	12625208		14734161	2970857	21853193	15530	26452200	4900	1154619		0.0190746		471.216		0.0517132		22.03		23.224		0.653046		3		0	52000729	Ataxin-2-like protein (Ataxin-2 domain protein) (Ataxin-2 related protein) [MASS=113373]	Q8WWM7	06394_6	320136	ATX2L_HUMAN	0.0517132	F	22.03	membrane	biological_process	molecular_function
2008333	Ataxin-2-like protein	K.EKEVDGLLTSEPMGS*PVSSK.T	S594*	71898.5	2.13004e+07	34715	17578400	24079	12664123	16626	18744027	91780	34587946	192292	22927355		1.97917e-05		724.004		0.356222		50.74		37.6506		0.807558		3		0	52000729	Ataxin-2-like protein (Ataxin-2 domain protein) (Ataxin-2 related protein) [MASS=113373]	Q8WWM7	06394_6	320136	ATX2L_HUMAN	0.0682028	F	50.74	membrane	biological_process	molecular_function
2008498	Ataxin-2-like protein	K.LQPSSS*PENSLDPFPPR.I	S559*	19518.9	3.51166e+07		11792361		18887671		26328350	85994	51981739	11601	66593001		0.000420148		974.445		0.796762		40.32		23.8995		0.916316		2		0	52000729	Ataxin-2-like protein (Ataxin-2 domain protein) (Ataxin-2 related protein) [MASS=113373]	Q8WWM7	06394_6	320136	ATX2L_HUMAN	0.142719	F	40.32	membrane	biological_process	molecular_function
2008561	Ataxin-2-like protein	R.RPPGGT*SPPNGGLPGPLATSAAPPGPPAAASPCLGPVAAAGSGLR.R	T31*	44934.2	3.21713e+07		17355097		26072989	150254	42238055	51039	39395282	23378	35795299		4.92168e-05		1026.77		0.00194929		42.24				0.24553		4		0	52000729	Ataxin-2-like protein (Ataxin-2 domain protein) (Ataxin-2 related protein) [MASS=113373]	Q8WWM7	06394_6	320136	ATX2L_HUMAN	0.00194929	F	42.24	membrane	biological_process	molecular_function
2009201	Ataxin-2-like protein	K.LQPSSS*PENSLDPFPPR.I	S559*	292956	2.31711e+07	1155013	6995225	204383	24977744	11898	33260468	93487	27999429		22622704		0.000867368		649.967		0.163767		48.63		10.8814		0.837271		3		0	52000729	Ataxin-2-like protein (Ataxin-2 domain protein) (Ataxin-2 related protein) [MASS=113373]	Q8WWM7	06394_6	320136	ATX2L_HUMAN	0.163767	F	48.63	membrane	biological_process	molecular_function
2010213	Ataxin-2-like protein	R.QGSGRES*PSLASR.E	S339*	8016.16	4.19959e+06	19976	4142046	2095	1399781	12115	3772658	4180	6352778	1716	5330682		2.39718e-05		471.216		0.115469		22.3		13.1336		0.651656		3		0	52000729	Ataxin-2-like protein (Ataxin-2 domain protein) (Ataxin-2 related protein) [MASS=113373]	Q8WWM7	06394_6	320136	ATX2L_HUMAN	0.115469	F	22.3	membrane	biological_process	molecular_function
2010898	Ataxin-2-like protein	K.EKEVDGLLTSEPMGS*PVSSK.T	S594*	335754	6.73095e+06	825443	4278451		4582010	323269	8186924	118443	10404779	411617	6202592		0.000288984		1085.5		0.0451613		57.67		23.3806		0.669093		2		0	52000729	Ataxin-2-like protein (Ataxin-2 domain protein) (Ataxin-2 related protein) [MASS=113373]	Q8WWM7	06394_6	320136	ATX2L_HUMAN	0.0451613	F	57.67	membrane	biological_process	molecular_function
2007999	ATP-binding cassette sub-family F member 1	K.KLSVPT*SDEEDEVPAPKPR.G	T108*	1.73759e+06	9.2894e+06	1506304	8105757	1484900	2117002	850572	7589440	4680465	14543887	165709	14090894		0.009537		725.35		0.70422		30.36		4.02739		0.602908		3		0	56417894	ATP-binding cassette, sub-family F, member 1 (ATP-binding cassette 50) (TNF-alpha stimulated ABC protein) [MASS=95925]	Q8NE71	09139_2	317822	ABCF1_HUMAN	0.70422	F	30.36	ribosome cytoskeleton	translation cell-matrix adhesion	ATP binding
2008157	ATP-binding cassette sub-family F member 1	K.QQPPEPEWIGDGESTS*PSDKVVKK.G	S22*	32786.5	1.62413e+06		2014609		714595	21841	1077392	34904	3608555	107187	705499		0.000902561		906.76		0.0592289		35.85		5.79317		0.224594		3		0	56417894	ATP-binding cassette, sub-family F, member 1 (ATP-binding cassette 50) (TNF-alpha stimulated ABC protein) [MASS=95925]	Q8NE71	09139_2	317822	ABCF1_HUMAN	0.0592289	F	35.85	ribosome cytoplasm cytoskeleton	translation actin filament bundle formation cell-matrix adhesion	ATP binding
2009075	ATP-binding cassette sub-family F member 1	K.LSVPT*SDEEDEVPAPKPR.G	T108*	643550	3.3195e+07	1184014	47209297	404319	27258438	150325	50812782	653088	40295727	826005	398626		0.00585726		682.652		0.367068		52.85		36.6082		0.813131		3		0	56417894	ATP-binding cassette, sub-family F, member 1 (ATP-binding cassette 50) (TNF-alpha stimulated ABC protein) [MASS=95925]	Q8NE71	09139_2	317822	ABCF1_HUMAN	0.19111	F	52.85	ribosome cytoskeleton	translation cell-matrix adhesion	ATP binding
2009083	ATP-binding cassette sub-family F member 1	K.LSVPT*S*DEEDEVPAPKPR.G	T108S109*	152645	1.27652e+07	245140	20547021	438125	14415984	44586	17119601	13105	11023916	22267	719459		0.000925389		709.308		0.26718		23.64		22.8711		0.914841		3		0	56417894	ATP-binding cassette, sub-family F, member 1 (ATP-binding cassette 50) (TNF-alpha stimulated ABC protein) [MASS=95925]	Q8NE71	09139_2	317822	ABCF1_HUMAN	0.26718	F	23.64	ribosome cytoskeleton	translation cell-matrix adhesion	ATP binding
2009153	ATP-binding cassette sub-family F member 1	K.QQPPEPEWIGDGES*TSPSDKVVK.K	S20*	1.86854e+06	1.15345e+07	96574	14493674	6354526	7701682	2808582	13070063	71507	17377697	11529	5029147		0.00954932		864.061		0.467537		32.68		6.76694		0.606227		3		0	56417894	ATP-binding cassette, sub-family F, member 1 (ATP-binding cassette 50) (TNF-alpha stimulated ABC protein) [MASS=95925]	Q8NE71	09139_2	317822	ABCF1_HUMAN	0.467537	F	32.68	ribosome cytoplasm cytoskeleton	translation actin filament bundle formation cell-matrix adhesion	ATP binding
2009531	ATP-binding cassette sub-family F member 1	K.KLSVPTS*DEEDEVPAPKPR.G	S109*	1.42254e+06	9.31759e+06	1433011	8182708	1607383	2178068	815818	7777768	993065	14558814	2263429	13890608		0.00174646		725.351		0.303123		33.43		9.0759		0.498614		3		0	56417894	ATP-binding cassette, sub-family F, member 1 (ATP-binding cassette 50) (TNF-alpha stimulated ABC protein) [MASS=95925]	Q8NE71	09139_2	317822	ABCF1_HUMAN	0.303123	F	33.43	ribosome cytoskeleton	translation cell-matrix adhesion	ATP binding
2010832	ATP-binding cassette sub-family F member 1	K.KLS*VPT*S*DEEDEVPAPKPR.G	S105T108S109*	19217.9	6.17781e+06				678130		170076	43633	6641891	52456	23398965		0.0353548		778.661		0.151244		22.35		100		0.64679		3		0	56417894	ATP-binding cassette, sub-family F, member 1 (ATP-binding cassette 50) (TNF-alpha stimulated ABC protein) [MASS=95925]	Q8NE71	09139_2	317822	ABCF1_HUMAN	0.151244	F	22.35	ribosome cytoskeleton	translation cell-matrix adhesion	ATP binding
2007818	ATP-citrate synthase	K.AKPAMPQDSVPS*PR.S	S481*	663084	2.15948e+07	2079492	19061096		13843466	997946	24067640	214606	33773528	23375	17228457		0.00197437	520.913	520.913	0.58114	0.122379	33.14	33.96	37.3043	42.0419	0.598514	0.561343	3	3	0	0	116241237	ATP-citrate synthase (ATP-citrate (pro-S-)-lyase) (Citrate cleavage enzyme)	P53396	00155_1	309168	ACLY_HUMAN	0.00704801	F	33.96	cytoplasm intracellular	metabolic process acetyl-CoA biosynthetic process	ATP binding protein binding	Citrate cycle (TCA cycle) Reductive carboxylate cycle (CO2 fixation)
2008962	ATP-citrate synthase	R.TAS*FSESRADEVAPAKK.A	S455*	2.6384e+06	8.90115e+06	2670789	13292916	4026382	3640175	1275932	11570445	2477239	12487581	2741640	3514642		0.00859773	625.294	625.294	0.193183	0.193183	33.62	27.91	28.7695	19.2768	0.603491	0.478597	3	3	0	0	116241237	ATP-citrate synthase (ATP-citrate (pro-S-)-lyase) (Citrate cleavage enzyme)	P53396	00155_2	309168	ACLY_HUMAN	0.00106731	F	33.62	cytoplasm intracellular integral to membrane intrinsic to membrane	metabolic process acetyl-CoA biosynthetic process	ATP binding protein binding binding	Citrate cycle (TCA cycle) Reductive carboxylate cycle (CO2 fixation)
2010743	ATP-citrate synthase	K.AKPAMPQDSVPS*PR.S	S481*	375302	5.69845e+06	300695	4053400	534931	3272949	74982	4505658	302228	10132375	663676	6527889		0.000283206		780.866		0.588188		45.13		15.617		0.708345		2		0	116241237	ATP-citrate synthase (ATP-citrate (pro-S-)-lyase) (Citrate cleavage enzyme)	P53396	00155_1	309168	ACLY_HUMAN	0.588188	F	45.13	cytoplasm intracellular	metabolic process acetyl-CoA biosynthetic process	ATP binding protein binding	Citrate cycle (TCA cycle) Reductive carboxylate cycle (CO2 fixation)
2009791	ATPase, Na+/K+ transporting, alpha 2 (+) polypeptide	K.CIELSCGS*VR.K	S464	3.9894e+06	9614.3	2416195	18014	6271112		3027360		3531818		4700511	30057	6.91322e-05		630.759		0.0380798		48.45		76.7252		0.985461		2		0		1703467	Sodium/potassium-transporting ATPase alpha-2 chain precursor (Sodium pump 2) (Na+/K+ ATPase 2)	B1AKY9	01665_1	308868	AT1A2_HUMAN	0.0380798	F	48.45	integral to membrane	transport	protein binding ATP binding	Proximal tubule bicarbonate reclamation Aldosterone-regulated sodium reabsorption Cardiac muscle contraction
2009963	ATPase, Na+/K+ transporting, alpha 2 (+) polypeptide	K.AGQENIS*VSKR.D	S439	2.17592e+06	7895.92	936744	5030	5835457	6987	1076194	10699	1478782	16764	1552398		4.10605e-05		423.538		0.874192		30.02		9.42795		0.659597		3		0		1703467	Sodium/potassium-transporting ATPase alpha-2 chain precursor (Sodium pump 2) (Na+/K+ ATPase 2)	B1AKY9	01665_1	308868	AT1A2_HUMAN	0.135583	F	30.02	integral to membrane	transport	protein binding ATP binding	Proximal tubule bicarbonate reclamation Aldosterone-regulated sodium reabsorption Cardiac muscle contraction
2010118	ATPase, Na+/K+ transporting, alpha 2 (+) polypeptide	K.AGQENIS*VSKR.D	S439	934449	3634.32	375746		1943112		453582	8662	851810		1047993	9509	0.00043215		634.803		0.104052		39.43		29.8287		0.254643		2		0		1703467	Sodium/potassium-transporting ATPase alpha-2 chain precursor (Sodium pump 2) (Na+/K+ ATPase 2)	B1AKY9	01665_1	308868	AT1A2_HUMAN	0.00945925	F	39.43	integral to membrane	transport	protein binding ATP binding	Proximal tubule bicarbonate reclamation Aldosterone-regulated sodium reabsorption Cardiac muscle contraction
2008131	Copper-transporting ATPase 1	R.VSITSEVESTSNS*PSSSSLQK.I	S357	416876	1.24219e+07	777188	13911644	127945	10731344	350985	11087351	299903	19913435	528362	6465796		5.28535e-05		745.341		0.0165622		44.64		36.7575		0.889347		3		0	223590241	RecName: Full=Copper-transporting ATPase 1; AltName: Full=Copper pump 1; AltName: Full=Menkes disease-associated protein	Q04656	02054_1	324643	ATP7A_HUMAN	0.0165622	F	44.64	integral to membrane membrane	transport ATP biosynthetic process	protein binding ATP binding
2009249	Copper-transporting ATPase 1	R.S*PSYTNDSTATFIIDGMHCK.S	S270	393223	1.52904e+07	1247279	5774768	94209	11654346	294073	11248866	159536	32951970	171015	14822204		0.000161367		775.657		0.11097		40.33		21.0266		0.944092		3		0	223590241	RecName: Full=Copper-transporting ATPase 1; AltName: Full=Copper pump 1; AltName: Full=Menkes disease-associated protein	Q04656	02054_1	324643	ATP7A_HUMAN	0.11097	F	40.33	integral to membrane membrane	transport ATP biosynthetic process	protein binding ATP binding
2007573	Lupus La protein	K.FAS*DDEHDEHDENGATGPVKR.A	S366*	16974.5	2.20589e+07	6601	22088605	71928	17716743		26333456	1583	25083034	4761	19072765		5.46762e-05		602.246		0.182879		23.93		92.7926		0.777359		4		0	125985	Lupus La protein (Sjogren syndrome type B antigen) (SS-B) (La ribonucleoprotein) (La autoantigen)	P05455	00168_1	310092	LA_HUMAN	0.0847893	F	23.93	nucleus	RNA processing	protein binding	Systemic lupus erythematosus
2008927	Lupus La protein	K.FAS*DDEHDEHDENGATGPVK.R	S366*	5701.08	1.00088e+06		639003	20166	502552		597794	8339	1559738		1705311		0.000510248		750.625		0.885833		28.1		51.6714		0.90534		3		0	125985	Lupus La protein (Sjogren syndrome type B antigen) (SS-B) (La ribonucleoprotein) (La autoantigen)	P05455	00168_1	310092	LA_HUMAN	0.00755602	F	28.1	nucleus	RNA processing	protein binding	Systemic lupus erythematosus
2007089	Enhancer of mRNA-decapping protein 4	K.GPGQVPTATSALSLELQEVEPLGLPQAS*PSR.T	S723*	74796.1	2.11625e+07	207611	711573		38376987		62450758	85732	3553757	5842	719364		0.0108958		803.159		1.32041		37.81		5.00602		0.906408		4		0	74758241	Enhancer of mRNA-decapping protein 4 (Human enhancer of decapping large subunit) (Hedls) (Autoantigen Ge-1) (Autoantigen RCD-8)	Q6P2E9	06911_1	326753	EDC4_HUMAN	0.580133	F	37.81	nucleus	biological_process	protein binding	RNA degradation
2007125	Enhancer of mRNA-decapping protein 4	R.T*RSPDVISSASTALSQDIPEIASEALSR.G	T727*	441499	5.20477e+06	2067879	20452414	70698	334469	60843	1959807	5633	3212900	2442	64267		0.0258823	994.487	994.486	0.188499	0.557783	90.95	68.21	8.23909	14.7712	0.75307	0.499195	3	3	0	0	74758241	Enhancer of mRNA-decapping protein 4 (Human enhancer of decapping large subunit) (Hedls) (Autoantigen Ge-1) (Autoantigen RCD-8)	Q6P2E9	06911_1	326753	EDC4_HUMAN	0.188499	F	90.95	nucleus	immune response biological_process transport	protein binding	RNA degradation
2007129	Enhancer of mRNA-decapping protein 4	R.TRSPDVIS*SASTALSQDIPEIASEALSR.G	S734*	2983.6	4.00123e+06		19430837		104716	7318	315656	3568		4032	154928		0.011567		746.118		1.44493		26.9		15.5751		0.608639		4		0	74758241	Enhancer of mRNA-decapping protein 4 (Human enhancer of decapping large subunit) (Hedls) (Autoantigen Ge-1) (Autoantigen RCD-8)	Q6P2E9	06911_1	326753	EDC4_HUMAN	0.272351	F	26.9	nucleus	immune response biological_process transport	protein binding	RNA degradation
2010184	Enhancer of mRNA-decapping protein 4	R.SPDVIS*SASTALSQDIPEIASEALSR.G	S734*	45446.2	934887	105089	25180		2778850	118712	662190		732379	3430	475836		0.0421526	1362.65		0.601256		72.25		8.22355		0.790437		2		0		74758241	Enhancer of mRNA-decapping protein 4 (Human enhancer of decapping large subunit) (Hedls) (Autoantigen Ge-1) (Autoantigen RCD-8)	Q6P2E9	06911_1	326753	EDC4_HUMAN	0.601256	F	72.25	nucleus	immune response biological_process transport	protein binding	RNA degradation
2008841	B-cell CLL/lymphoma 9 protein	R.SST*PSHGQTTATEPTPAQK.T	T155	16268.8	252412	19018	183935	46352	182932		243245	7664	411029	8311	240919		0.000405646		669.3		0.698943		28.74		6.07455		0.788228		3		0	206729930	RecName: Full=B-cell CLL/lymphoma 9 protein; Short=B-cell lymphoma 9 protein; Short=Bcl-9; AltName: Full=Protein legless homolog	O00512	04000_1	307784	BCL9_HUMAN	0.514985	F	28.74	nucleus membrane	Wnt receptor signaling pathway nervous system development	protein binding
2010306	B-cell CLL/lymphoma 9 protein	K.LIPSVGS*PASSTPLPPDGTGPNSTPNNR.A	S291	487403	3.7727e+07	1664019	22223403		31329501	211203	54693046	400211	65549833	161580	14839111		0.000198571		937.45		0.253706		29.86		0.63387		0.794983		3		0	206729930	RecName: Full=B-cell CLL/lymphoma 9 protein; Short=B-cell lymphoma 9 protein; Short=Bcl-9; AltName: Full=Protein legless homolog	O00512	04000_1	307784	BCL9_HUMAN	0.253706	F	29.86	nucleus	Wnt receptor signaling pathway	protein binding
2010645	B-cell CLL/lymphoma 9 protein	R.S*STPSHGQTTATEPTPAQK.T	S153	12718.7	254624		183935	46352	178707		264604	7664	411029	9057	234843		0.00105533		669.3		0.972638		20.93		10		0.912995		3		0	206729930	RecName: Full=B-cell CLL/lymphoma 9 protein; Short=B-cell lymphoma 9 protein; Short=Bcl-9; AltName: Full=Protein legless homolog	O00512	04000_1	307784	BCL9_HUMAN	0.972638	F	20.93	nucleus membrane	Wnt receptor signaling pathway nervous system development	protein binding
2010540	Serine/threonine-protein kinase B-raf	R.RDSS*DDWEIPDGQITVGQR.I	S447*	2.11197e+06	4.20607e+06	1936527	4952547	1830572	6206071	152569	3488020	3402925	3838613	3237265	2545109		0.0460327	751.998		0.406836		34.59		13.8561		0.94989		3		0		50403720	B-Raf proto-oncogene serine/threonine-protein kinase (p94) (v-Raf murine sarcoma viral oncogene homolog B1)	P15056	01264_1	313656	BRAF1_HUMAN	0.406836	F	34.59	nucleus membrane	protein amino acid phosphorylation	protein binding ATP binding	Pathways in cancer Insulin signaling pathway Bladder cancer Regulation of actin cytoskeleton Vascular smooth muscle contraction Focal adhesion Chemokine signaling pathway ErbB signaling pathway mTOR signaling pathway Natural killer cell mediated cytotoxicity Neurotrophin signaling pathway Progesterone-mediated oocyte maturation Colorectal cancer Renal cell carcinoma Pancreatic cancer Endometrial …
2009178	Band 4.1-like protein 3	K.GIS*QTNLITTVTPEKK.A	S460*	156930	2.47118e+07	83052	18023728		31289485	689950	35089374		30037201	11647	9119447		0.00106661		603.984		0.440899		31.1		35.2652		0.754384		3		0	17433099	Band 4.1-like protein 3 (4.1B) (Differentially expressed in adenocarcinoma of the lung protein 1) (DAL-1)	Q9Y2J2	05622_1	323989	E41L3_HUMAN	0.440899	F	31.1	cytoplasm	cortical actin cytoskeleton organization biological_process peptidyl-tyrosine phosphorylation	binding protein binding	Tight junction
2009416	Band 4.1-like protein 3	K.RLS*TSPVR.L	S760	32747	3.04947e+06	44500	372484	18006	102122		90110	95361	9157505	5869	5525141		0.0156959		498.256		0.480159		27.75				0.45229		2		0	17433099	Band 4.1-like protein 3 (4.1B) (Differentially expressed in adenocarcinoma of the lung protein 1) (DAL-1)	Q9Y2J2	05622_1	323989	E41L3_HUMAN	0.480159	F	27.75	cytoplasm cytoskeleton	cortical actin cytoskeleton organization biological_process	binding protein binding actin binding	Tight junction
2010214	Band 4.1-like protein 3	K.RLST*SPVR.L	T761	168381	3.34105e+06	44500	5521675	251697	102318	5300	235938	101640	9157505	438768	1687819		0.0224766		498.256		0.54043		31.04		21.214		0.593016		2		0	17433099	Band 4.1-like protein 3 (4.1B) (Differentially expressed in adenocarcinoma of the lung protein 1) (DAL-1)	Q9Y2J2	05622_1	323989	E41L3_HUMAN	0.54043	F	31.04	cytoplasm cytoskeleton	cortical actin cytoskeleton organization biological_process	binding protein binding actin binding	Tight junction
2010225	Band 4.1-like protein 3	R.LSTS*PVR.L	S762	208923	9.03857e+06	43183	6772995	967894	12388977	2775	7948943	12713	11492417	18053	6589508		0.000581226		420.205		0.0500356		25.84		16.9461		0.666347		2		0	17433099	Band 4.1-like protein 3 (4.1B) (Differentially expressed in adenocarcinoma of the lung protein 1) (DAL-1)	Q9Y2J2	05622_1	323989	E41L3_HUMAN	0.0500356	F	25.84	cytoplasm cytoskeleton	cortical actin cytoskeleton organization biological_process	binding protein binding actin binding	Tight junction
2007190	Transcription factor BTF3	K.QLTEMLPSILNQLGADS*LTSLR.R	S158	83679.6	1.22485e+06	359161	3396426	23370	212906	12719	90238	19943	1556074	3204	868604		0.00749942	827.42	827.421	0.0399154	1.14424	21.32	24.06	11.4617	11.4617	0.912096	0.452438	3	3	0	0	115143	Transcription factor BTF3 (RNA polymerase B transcription factor 3)	P20290	03966_3	312414	BTF3_HUMAN	0.0399154	F	24.06	nucleus cytoplasm	regulation of transcription in utero embryonic development	protein binding
2008711	Transcription factor BTF3	K.QLTEMLPSILNQLGADS*LTSLRR.L	S158	346982	2.0894e+06	1268071		111920	1895017		6021300	6786		1154	441301		0.0382931	659.842	659.843	0.135794	1.24642	32.08	40.59	15.0575	9.35215	0.83176	0.839783	4	4	0	0	115143	Transcription factor BTF3 (RNA polymerase B transcription factor 3)	P20290	03966_3	312414	BTF3_HUMAN	0.135794	F	40.59	nucleus cytoplasm	regulation of transcription in utero embryonic development	protein binding
2007839	Protein PRRC2C	R.SVEDVRPHHT*DANNQSACFEAPDQK.T	T887*	24724.6	1.50092e+07	106260	10651511		3591031		5988954	3866	23468053	13497	31346486		0.000507193		733.813		0.666387		29.75		11.9934		0.869179		4		0	341942262	RecName: Full=Protein PRRC2C; AltName: Full=BAT2 domain-containing protein 1; AltName: Full=HBV X-transactivated gene 2 protein; AltName: Full=HBV XAg-transactivated protein 2; AltName: Full=HLA-B-associated transcript 2-like 2; AltName: Full=Proline-rich and coiled-coil-containing protein 2C	Q9Y520	16539_1	324102	BA2L2_HUMAN	0.251685	F	29.75	nucleus	cell projection organization	protein C-terminus binding
2010250	Protein PRRC2C	R.S*VEDVRPHHTDANNQSACFEAPDQK.T	S878*	2877.85	1.54058e+06		150469				199231	6943	2506637	7447	4846559		0.0127933		978.082		0.202235		63.92		18.3992		0.893229		3		0	341942262	RecName: Full=Protein PRRC2C; AltName: Full=BAT2 domain-containing protein 1; AltName: Full=HBV X-transactivated gene 2 protein; AltName: Full=HBV XAg-transactivated protein 2; AltName: Full=HLA-B-associated transcript 2-like 2; AltName: Full=Proline-rich and coiled-coil-containing protein 2C	Q9Y520	16539_1	324102	BA2L2_HUMAN	0.202235	F	63.92	nucleus	cell projection organization	protein C-terminus binding
2007404	Bromodomain adjacent to zinc finger domain protein 2A	R.QPSS*PSHNTNLR.A	S135*	199754	1.25014e+06	235236	1387707	325808	828692	149359	979933	93122	2287760	195247	766619		0.000383844		709.314		0.234195		34.13		8.93947		0.866592		2		0	257051081	RecName: Full=Bromodomain adjacent to zinc finger domain protein 2A; AltName: Full=Transcription termination factor I-interacting protein 5; Short=TTF-I-interacting protein 5; Short=Tip5; AltName: Full=hWALp3	Q9UIF9	10417_1	306264	BAZ2A_HUMAN	0.234195	F	34.13	nucleus	regulation of transcription, DNA-dependent	protein binding
2010198	Bromodomain adjacent to zinc finger domain protein 2A	R.QPS*SPSHNTNLR.A	S134*	207077	1.12662e+06	235236	1387707	325808	422345	149359	751508	129736	2304910	195247	766619		0.0014723		709.314		0.495196		35.14		10.7918		0.890426		2		0	257051081	RecName: Full=Bromodomain adjacent to zinc finger domain protein 2A; AltName: Full=Transcription termination factor I-interacting protein 5; Short=TTF-I-interacting protein 5; Short=Tip5; AltName: Full=hWALp3	Q9UIF9	10417_1	306264	BAZ2A_HUMAN	0.495196	F	35.14	nucleus	regulation of transcription, DNA-dependent	protein binding
2007027	B-cell lymphoma/leukemia 11A	K.LLLGS*PSSLSPFSK.R	S625	1.355e+06	9.99527e+06	90298	7372214		10125741	4734458	9607812	345808	19700724	249434	3169874		0.00552002		756.889		0.401911		67.13		22.4115		0.882291		2		0	44887724	B-cell lymphoma/leukemia 11A (B-cell CLL/lymphoma 11A) (COUP-TF interacting protein 1) (Ecotropic viral integration site 9 protein) (EVI-9)	Q9H165	05949_3	325667	BC11A_HUMAN	0.0806467	F	67.13	nucleus intracellular	regulation of transcription transcription initiation B cell differentiation	zinc ion binding
2008871	B-cell lymphoma/leukemia 11A	R.GCS*PGESASGGLSK.K	S608	219090	998773	290709	1270816	300968	1156108	132499	1132963	146005	1229192	225269	204783		0.00504361		687.274		0.923161		39.73		67.0279		0.500807		2		0	44887724	B-cell lymphoma/leukemia 11A (B-cell CLL/lymphoma 11A) (COUP-TF interacting protein 1) (Ecotropic viral integration site 9 protein) (EVI-9)	Q9H165	05949_3	325667	BC11A_HUMAN	0.139785	F	39.73	nucleus intracellular	regulation of transcription transcription initiation B cell differentiation	zinc ion binding
2007236	Bcl-2-associated transcription factor 1	R.QKS*PEIHR.R	S648*	316735	4.25883e+06	707576	4618955	227177	6206616	264735	7921952	219430	1374117	164757	1172511		0.000867368	358.841	358.841	0.118193	0.548157	21.37	41.16	100	100	0.881879	0.916388	3	3	0	0	47605556	Bcl-2-associated transcription factor 1 (Btf)	Q9NYF8	16544_3	306055	BCLF1_HUMAN	0.118193	F	41.16	nucleus membrane integral to membrane	regulation of transcription negative regulation of transcription	protein binding
2007491	Bcl-2-associated transcription factor 1	K.KAEGEPQEES*PLKSK.S	S177*	226400	319438	114511	477441	213995	512203	28603	607544	278929		495965			0.0435192	868.908	868.909	0.743893	0.096729	55.33	43.68	56.0624	44.3847	0.791016	0.612897	2	2	0	0	47605556	Bcl-2-associated transcription factor 1 (Btf)	Q9NYF8	16544_3	306055	BCLF1_HUMAN	0.096729	F	55.33	nucleus membrane integral to membrane	regulation of transcription negative regulation of transcription	protein binding
2008127	Bcl-2-associated transcription factor 1	K.FNDS*EGDDTEETEDYRQFR.K	S397*	9756.35	3.45165e+06		3035277		3803808			41524	8725757	7258	1693420		0.00178244		811.643		0.38719		57.69		30.8414		0.944583		3		0	47605556	Bcl-2-associated transcription factor 1 (Btf)	Q9NYF8	16544_2	306055	BCLF1_HUMAN	0.0653537	F	57.69	nucleus	regulation of transcription	protein binding
2008316	Bcl-2-associated transcription factor 1	R.IDIS*PSTLR.K	S658*	230325	3.37761e+08	850256	264357282	163299	224762056		298150500	112947	389404615	25124	512128830		4.45313e-05		541.269		0.968998		54.35		35.3857		0.888772		2		0	47605556	Bcl-2-associated transcription factor 1 (Btf)	Q9NYF8	16544_3	306055	BCLF1_HUMAN	0.0388339	F	54.35	nucleus	regulation of transcription	protein binding
2008482	Bcl-2-associated transcription factor 1	K.LKDLFDYS*PPLHK.N	S512*	10838.6	4.81322e+07		7606035		35042625	31989	40659566		83694975	11365	73657564		0.00031102		551.608		0.827681		47.28		22.4115		0.892806		3		0	47605556	Bcl-2-associated transcription factor 1 (Btf)	Q9NYF8	16544_2	306055	BCLF1_HUMAN	0.393875	F	47.28	nucleus	regulation of transcription	protein binding
2008909	Bcl-2-associated transcription factor 1	K.LRCDS*ADLR.H	S690*	476699	905931	268473	810615	916009	605915	396497	967125	377529	1360174	424989	785828		0.011538	395.841	395.841	0.0835085	0.00759168	22.45	21.84	100	100	0.147217	0.275644	3	3	0	0	47605556	Bcl-2-associated transcription factor 1 (Btf)	Q9NYF8	16544_3	306055	BCLF1_HUMAN	0.00759168	F	22.45	nucleus membrane integral to membrane	regulation of transcription negative regulation of transcription	protein binding
2010186	Bcl-2-associated transcription factor 1	K.KETQS*PEQVKSEK.L	S496*	79272	2.18337e+06	101613	2556365	283202	1905541		2804459	9265	3332373	2281	318120		0.00472067		533.254		0.523862		25.15		20.8807		0.767286		3		0	47605556	Bcl-2-associated transcription factor 1 (Btf)	Q9NYF8	16544_2	306055	BCLF1_HUMAN	0.523862	F	25.15	nucleus	regulation of transcription	protein binding
2010278	Bcl-2-associated transcription factor 1	R.IDIS*PSTLRK.H	S658*	331409	4.89373e+07	696359	39742823	258392	27969664	172790	34907948	185528	55708218	343978	86357617		9.20739e-06		605.316		0.0810169		23.42		13.4324		0.209994		2		0	47605556	Bcl-2-associated transcription factor 1 (Btf)	Q9NYF8	16544_3	306055	BCLF1_HUMAN	0.0810169	F	23.42	nucleus	regulation of transcription	protein binding
2010290	Bcl-2-associated transcription factor 1	R.RIDIS*PSTLR.K	S658*	729059	1.6417e+08	223235	118385452	362677	87007894	397786	101100905	1424848	220627395	1236750	293729821		1.88009e-05		619.319		0.135743		30.32		11.3033		0.355917		2		0	47605556	Bcl-2-associated transcription factor 1 (Btf)	Q9NYF8	16544_3	306055	BCLF1_HUMAN	0.135743	F	30.32	nucleus	regulation of transcription	protein binding
2010747	Isoform 4 of Bcl-2-associated transcription factor 1	K.FLKS*PPLHK.N	S339*	6713.87	939369	21450	17632				341478		1009238	5405	3328498		0.042862		382.874		0.13867		22.62		100		0.44643		3		0	119568334	BCL2-associated transcription factor 1, isoform CRA_a [Homo sapiens] [MASS=85937]	Q9NYF8-4	16544_3		BCLF1_HUMAN	0.13867	F	22.62
2010947	Bcl-2-associated transcription factor 1	K.LKDLFDYS*PPLHK.N	S512*	12840.6	5.0647e+06		1646035		454011		2300637	54071	11008536	10132	9914295		0.00489064		826.908		0.319456		43.79		23.8995		0.851745		2		0	47605556	Bcl-2-associated transcription factor 1 (Btf)	Q9NYF8	16544_2	306055	BCLF1_HUMAN	0.319456	F	43.79	nucleus	regulation of transcription	protein binding
2009042	BCL-6 corepressor	K.DGSS*PPLLEK.Q	S423*	225180	4.63276e+06	215808	5660974	771074	5497348	94339	5582997	6493	4962196	38184	1460302		0.00162539		561.758		0.140756		25.36		27.6042		0.745695		2		0	57012588	BCoR protein (BCL-6 corepressor)	Q6W2J9	06458_2	324704	BCOR_HUMAN	0.0730507	F	25.36	nucleus	regulation of transcription	protein binding
2009147	BCL-6 corepressor	R.QPVSEPPADQVASDMPHS*PTLR.V	S1127*	118573	2.6431e+06	43934	1044557	428523	3298014		4560599	64735	2486193	55676	1826143		0.000703431		813.707		1.9667		32.83		10.793		0.932569		3		0	57012588	BCoR protein (BCL-6 corepressor)	Q6W2J9	06458_1	324704	BCOR_HUMAN	1.9667	F	32.83	nucleus	regulation of transcription	protein binding
2007568	Beta-arrestin-1	K.GMKDDKEEEEDGTGS*PQLNNR.-	S412*	17474.3	453003	10654	45768	11859		61115	31498		1473118	3744	714633		0.0238026		810.336		0.130918		52.02		50.7286		0.753625		3		0	20141238	Beta-arrestin 1 (Arrestin, beta 1)	P49407	00146_2	318359	ARRB1_HUMAN	0.0209964	F	52.02	cytoplasm	signal transduction	protein binding	Endocytosis Chemokine signaling pathway MAPK signaling pathway
2010733	Protein bicaudal C homolog 1	K.VLSANHGDPSIQTSGSEQTS*PK.S	S612	3728.48	548009	12609	474798		289972		559117		864725	6033	551431		0.000189842		774.02		0.653866		21.27		25.4218		0.622179		3		0	119367815	Protein bicaudal C homolog 1 (Bic-C)	Q9H694	18993_1	310727	BICC1_HUMAN	0.653866	F	21.27	cellular_component	multicellular organismal development	RNA binding
2007751	7SK snRNA methylphosphate capping enzyme	R.CAPSAGS*PAAAVGR.E	S60*	55284.1	2.71476e+06	36769	2807796	51148	1875610	58526	3085013	76742	2944841	53237	2860544		1.15432e-06		676.295		0.29447		68.77		51.9673		0.816897		2		0	74758999	7SK snRNA methylphosphate capping enzyme (MePCE) (Bin3 homolog) (Bicoid-interacting protein 3 homolog)	Q7L2J0	07889_1	316869	MEPCE_HUMAN	0.0281152	F	68.77	nucleus	spliceosomal snRNP biogenesis	transferase activity
2007802	7SK snRNA methylphosphate capping enzyme	R.TLNAET*PKS*SPLPAK.G	T213S216	2358.74	1.6691e+06		2279897		815235		2214126	1861	2026096	9933	1010153		0.000275716		571.933		0.268995		25.32		24.9801		0.711358		3		0	74758999	7SK snRNA methylphosphate capping enzyme (MePCE) (Bin3 homolog) (Bicoid-interacting protein 3 homolog)	Q7L2J0	07889_1	316869	MEPCE_HUMAN	0.163964	F	25.32	nucleus	spliceosomal snRNP biogenesis	transferase activity
2010666	7SK snRNA methylphosphate capping enzyme	R.RNS*CNVGGGGGGFK.H	S152	4161.3	421708	9287	196010	7546	126373		310440	2055	470086	1919	1005632		0.000197813		482.87		0.0200471		21.86		100		0.319388		3		0	74758999	7SK snRNA methylphosphate capping enzyme (MePCE) (Bin3 homolog) (Bicoid-interacting protein 3 homolog)	Q7L2J0	07889_1	316869	MEPCE_HUMAN	0.0200471	F	21.86	nucleus	spliceosomal snRNP biogenesis	transferase activity
2010376	Ubiquitin-like protein 7	R.DMPGGFLFEGLS*DDEDDFHPNTR.S	S230	16090.5	1.74345e+06	22924	96042		1399109		3492232	37737	1979444	3701	1750445		0.00354866		897.695		0.290591		41.4		49.6922		0.919266		3		0	48474599	Ubiquitin-like protein SB132 (Bone marrow stromal cell ubiquitin-like protein) (BMSC-UbP)	Q96S82	16556_2	310352	UBL7_HUMAN	0.290591	F	41.4	cytoplasm	modification-dependent protein catabolic process	protein binding
2007780	Microtubule-associated protein 1S	R.KAVPMAPAPAS*PGSSNDSSAR.S	S759*	360532	2.14513e+06	65836	1744312	380539	1130077	1131728	1667546	84405	4834883	140152	1348829		0.00391554		693.317		0.784914		54.95		51.5373		0.713492		3		0	160410004	Microtubule-associated protein 1S (MAP 1S) (BPY2-interacting protein 1) (Microtubule-associated protein 8) (Variable charge Y chromosome 2-interacting protein 1) (VCY2-interacting protein 1) (Protein VCY2IP-1) [Contains: MAP1S heavy chain; MAP1S light chain]	Q66K74	10461_1	319856	MAP1S_HUMAN	0.095768	F	54.95	nucleus	apoptosis	protein binding
2007877	Microtubule-associated protein 1S	K.AVPMAPAPAS*PGSSNDSSAR.S	S759*	299267	5.30792e+06	561494	6594164	639869	4752474	21108	34853	98143	11390803	175719	3767322		0.0296613		650.619		0.0579534		58.07		42.0925		0.682185		3		0	160410004	Microtubule-associated protein 1S (MAP 1S) (BPY2-interacting protein 1) (Microtubule-associated protein 8) (Variable charge Y chromosome 2-interacting protein 1) (VCY2-interacting protein 1) (Protein VCY2IP-1) [Contains: MAP1S heavy chain; MAP1S light chain]	Q66K74	10461_1	319856	MAP1S_HUMAN	0.0579534	F	58.07	nucleus	apoptosis	protein binding
2007882	Microtubule-associated protein 1S	K.AVPMAPAPAS*PGSSNDSSAR.S	S759*	23913.9	3.55885e+06	63976	3075764	47859	2102364				7218369	7734	5397775		0.000759527		975.425		0.229762		79.49		20.6912		0.76052		2		0	160410004	Microtubule-associated protein 1S (MAP 1S) (BPY2-interacting protein 1) (Microtubule-associated protein 8) (Variable charge Y chromosome 2-interacting protein 1) (VCY2-interacting protein 1) (Protein VCY2IP-1) [Contains: MAP1S heavy chain; MAP1S light chain]	Q66K74	10461_1	319856	MAP1S_HUMAN	0.229762	F	79.49	nucleus	apoptosis	protein binding
2008388	Microtubule-associated protein 1S	R.LSLS*PLR.G	S657*	120477	2.77823e+07	268446	11954391	264779	11808842	52340	12648056	16821	30588100		71912202		0.000247616		433.231		0.205672		40.65		53.8485		0.751236		2		0	160410004	Microtubule-associated protein 1S (MAP 1S) (BPY2-interacting protein 1) (Microtubule-associated protein 8) (Variable charge Y chromosome 2-interacting protein 1) (VCY2-interacting protein 1) (Protein VCY2IP-1) [Contains: MAP1S heavy chain; MAP1S light chain]	Q66K74	10461_1	319856	MAP1S_HUMAN	0.205672	F	40.65	nucleus	apoptosis	protein binding DNA binding
2008624	Microtubule-associated protein 1S	R.CGEAS*PPSAACGSPASQLVATPSLELGPIPAGEEK.A	S592	545550	9.31582e+06	1927285	7896457	100439	13877342		23673463	97188	552506	57288	579326		0.0161572		879.658		1.00296		28.02				0.904191		4		0	160410004	Microtubule-associated protein 1S (MAP 1S) (BPY2-interacting protein 1) (Microtubule-associated protein 8) (Variable charge Y chromosome 2-interacting protein 1) (VCY2-interacting protein 1) (Protein VCY2IP-1) [Contains: MAP1S heavy chain; MAP1S light chain]	Q66K74	10461_1	319856	MAP1S_HUMAN	0.176925	F	28.02	nucleus	apoptosis	protein binding
2008995	Microtubule-associated protein 1S	K.AVPMAPAPASPGSSNDS*SAR.S	S766*	299267	6.72768e+06	561494	6594164	639869	4752474	21108	7133655	98143	11390803	175719	3767322		0.000709576		650.619		0.317461		33.5				0.481419		3		0	160410004	Microtubule-associated protein 1S (MAP 1S) (BPY2-interacting protein 1) (Microtubule-associated protein 8) (Variable charge Y chromosome 2-interacting protein 1) (VCY2-interacting protein 1) (Protein VCY2IP-1) [Contains: MAP1S heavy chain; MAP1S light chain]	Q66K74	10461_1	319856	MAP1S_HUMAN	0.317461	F	33.5	nucleus	apoptosis	protein binding
2010956	Microtubule-associated protein 1S	R.S*ASPHDVDLCLVSPCEFEHR.K	S729	64978.5	1.72506e+06	30787	583320	51383	534102		1767295	87831	77459	154892	5663107		0.0141654		812.344		0.459545		24.36		9.77724		0.912212		3		0	160410004	Microtubule-associated protein 1S (MAP 1S) (BPY2-interacting protein 1) (Microtubule-associated protein 8) (Variable charge Y chromosome 2-interacting protein 1) (VCY2-interacting protein 1) (Protein VCY2IP-1) [Contains: MAP1S heavy chain; MAP1S light chain]	Q66K74	10461_1	319856	MAP1S_HUMAN	0.459545	F	24.36	nucleus	apoptosis	protein binding
2007483	Brain acid soluble protein 1	K.ETPAATEAPSS*TPK.A	S195*	35237.7	1.0386e+06		823074		675925		828043	32210	1762057	143979	1103897		0.00228739		733.824		0.321824		57.14		8.93947		0.896519		2		0	6686256	Brain acid soluble protein 1 (BASP1 protein) (Neuronal axonal membrane protein NAP-22) (Neuronal tissue-enriched acidic protein)	P80723	08389_1	318816	BASP1_HUMAN	0.321824	F	57.14
2007394	2-oxoisovalerate dehydrogenase subunit alpha, mitochondrial	R.IGHHS*TSDDSSAYR.S	S337*	568768	775506	581524	1021621	1202354	581647	279036	1072421	390078	1201840	390850			0.0348962	538.218	538.218	0.211455	0.442133	71.51	50.98	13.4324	12.3145	0.92835	0.897396	3	3	0	0	548403	2-oxoisovalerate dehydrogenase alpha subunit, mitochondrial precursor (Branched-chain alpha-keto acid dehydrogenase E1 component alpha chain) (BCKDH E1-alpha)	P12694	02009_1	311956	ODBA_HUMAN	0.0173628	F	71.51	mitochondrion cytoplasm nucleus	oxidation reduction metabolic process	protein binding oxidoreductase activity, acting on the aldehyde or oxo group of donors, disulfide as acceptor protein complex binding	Valine, leucine and isoleucine degradation
2011065	2-oxoisovalerate dehydrogenase subunit alpha, mitochondrial	R.IGHHS*T*SDDSSAYRSVDEVNYWDKQDHPISR.L	S337T338*	585972	1.617e+06	402929	1118476	285722	635066	90620	1837620	1418072	2052020	732518	2441821		0.0191168	753.12		0.823858		23.31				0.680507		5		0		548403	2-oxoisovalerate dehydrogenase alpha subunit, mitochondrial precursor (Branched-chain alpha-keto acid dehydrogenase E1 component alpha chain) (BCKDH E1-alpha)	P12694	02009_1	311956	ODBA_HUMAN	0.823858	F	23.31	mitochondrion cytoplasm nucleus	oxidation reduction metabolic process	protein binding oxidoreductase activity, acting on the aldehyde or oxo group of donors, disulfide as acceptor protein complex binding	Valine, leucine and isoleucine degradation
2007036	Protein polybromo-1	R.RLS*NLPTVDPIAVCHELYNTIR.D	S39*	8.0498e+06	1.16484e+06	3439302	5308423	2427117	91643	11527648	206875	15979360		6875572	217235	0.00918772		887.779	887.779	0.0176604	0.705288	74.92	31.51	38.8099	38.2673	0.931892	0.948694	3	3	0	0	73921624	Protein polybromo-1 (hPB1) (Polybromo-1D) (BRG1-associated factor 180) (BAF180)	Q86U86	07302_5	314641	PB1_HUMAN	0.0176604	F	74.92	nucleus	regulation of transcription	protein binding
2007281	Protein polybromo-1	R.AAQQQQPSAS*PR.A	S1453	288341	1.47855e+06	368301	1306021	370585	1859459	629664	2464846	33535	1762401	39618			0.00737071	674.804	674.804	0.198724	0.075634	51.43	47.79	60.386	55.2084	0.956739	0.954244	2	2	0	0	73921624	Protein polybromo-1 (hPB1) (Polybromo-1D) (BRG1-associated factor 180) (BAF180)	Q86U86	07302_1	314641	PB1_HUMAN	0.075634	F	51.43	nucleus	regulation of transcription	protein binding
2009510	Bromodomain adjacent to zinc finger domain protein 1A	K.RQS*PEPSPVTLGR.R	S1413*	84467	5.61593e+06	320290	4931131		4101144	102045	4894445		9445192		4707721		0.000483353		501.915		0.700258		36.15		31.7449		0.781194		3		0	116241266	Bromodomain adjacent to zinc finger domain protein 1A (ATP-utilizing chromatin assembly and remodeling factor 1) (hACF1) (ATP-dependent chromatin-remodeling protein) (Williams syndrome transcription factor-related chromatin-remodeling factor 180) (WCRF180) (hWALp1) (CHRAC subunit ACF1)	Q9NRL2	12034_3	327328	BAZ1A_HUMAN	0.700258	F	36.15	nucleus	regulation of transcription	protein binding
2010730	Bromodomain adjacent to zinc finger domain protein 1A	R.KRQS*PEPSPVTLGR.R	S1413*	3325.6	2.11723e+06		34585					3963	5182178	12665	5369370		0.043274		544.614		0.0594426		26.43		60.4582		0.641861		3		0	116241266	Bromodomain adjacent to zinc finger domain protein 1A (ATP-utilizing chromatin assembly and remodeling factor 1) (hACF1) (ATP-dependent chromatin-remodeling protein) (Williams syndrome transcription factor-related chromatin-remodeling factor 180) (WCRF180) (hWALp1) (CHRAC subunit ACF1)	Q9NRL2	12034_3	327328	BAZ1A_HUMAN	0.0594426	F	26.43	nucleus	regulation of transcription	protein binding
2007776	Tyrosine-protein kinase BAZ1B	R.LAEDEGDS*EPEAVGQSR.G	S1468*	17768.6	6.17884e+06		6190401	84492	5392571		8183645		9347916	4350	1779670		0.00164078		623.59		0.0593979		40.78		145.647		0.819473		3		0	22653670	Bromodomain adjacent to zinc finger domain protein 1B (Williams-Beuren syndrome chromosome region 9 protein) (WBRS9) (Williams syndrome transcription factor) (hWALP2)	Q9UIG0	10416_3	323798	BAZ1B_HUMAN	0.036923	F	40.78	nucleus	regulation of transcription	protein binding
2009544	Tyrosine-protein kinase BAZ1B	K.KFPDRLAEDEGDS*EPEAVGQSR.G	S1468*	14739	2.285e+06		4366125		2008417	50891	2923627	15208	1931239	7596	195612		0.00160918		838.038		0.271884		40.33		58.8014		0.568712		3		0	22653670	Bromodomain adjacent to zinc finger domain protein 1B (Williams-Beuren syndrome chromosome region 9 protein) (WBRS9) (Williams syndrome transcription factor) (hWALP2)	Q9UIG0	10416_3	323798	BAZ1B_HUMAN	0.271884	F	40.33	nucleus	regulation of transcription	protein binding
2007224	Peregrin	R.GAGWLSEDEDS*PLDALDLVWAK.C	S1081	1826.22	589251		2424235		93753		355792	4705		2600	72476		0.0124837		823.041		0.822015		41.17		4.02669		0.953587		3		0	116241271	Peregrin (Bromodomain and PHD finger-containing protein 1) (BR140 protein)	P55201	03875_2	316470	BRPF1_HUMAN	0.822015	F	41.17	intracellular	germ cell development positive regulation of B cell proliferation proteolysis	protein binding
2008748	Peregrin	R.GAGWLS*EDEDSPLDALDLVWAK.C	S1076	2792.79	2.29924e+06	4690	17126		5486444		5909502	3447		3034	83117		0.0191168		823.041		0.898623		46.32		10.9461		0.97395		3		0	116241271	Peregrin (Bromodomain and PHD finger-containing protein 1) (BR140 protein)	P55201	03875_2	316470	BRPF1_HUMAN	0.749055	F	46.32	intracellular	germ cell development positive regulation of B cell proliferation proteolysis	protein binding
2010305	BRD4 protein	K.MPDEPEEPVVAVSS*PAVPPPTK.V	S470*	46401.9	3.71541e+07	175487	28857732		37620868		42448120	17570	65158849	38952	11684847		0.000132165		785.038		1.13935		35.66		19.8227		0.686864		3		0	20141192	Bromodomain-containing protein 4 (HUNK1 protein)	Q4G0X8	10574_2	310808	BRD4_HUMAN	1.13935	F	35.66	nucleus	protein amino acid phosphorylation	protein binding
2008643	Structure-specific endonuclease subunit SLX4	R.AAGAGEDADWLEGGS*PVSGQLLAGVQVQK.Q	S884	217505	8.73987e+06	911028	10253327	99654	9334502		17994786	60239	4630069	16604	1486654		0.00183007		964.125		0.108291		27.88		20.853		0.406749		3		0	205371796	RecName: Full=BTB/POZ domain-containing protein 12 [MASS=200011]	Q8IY92	12537_2	314178	SLX4_HUMAN	0.108291	F	27.88	nucleus	DNA repair	protein binding
2010924	Structure-specific endonuclease subunit SLX4	R.FLLGPPQGGS*PR.G	S1044	84704.4	1.12123e+07	83880	12197823	21401	1819067	9841	9694081	273460	23922103	34940	8428185		0.000179243		653.322		0.611196		29.36		100		0.710419		2		0	205371796	RecName: Full=BTB/POZ domain-containing protein 12 [MASS=200011]	Q8IY92	12537_2	314178	SLX4_HUMAN	0.611196	F	29.36	nucleus	DNA repair	protein binding
2010926	Structure-specific endonuclease subunit SLX4	R.S*PGLLDTTPIR.G	S1469	33661.2	2.61207e+06	28394	737310		709224		599755	16812	4438814	123100	6575224		0.00306209		625.314		1.29479		30.99		97.6842		0.830501		2		0	205371796	RecName: Full=BTB/POZ domain-containing protein 12 [MASS=200011]	Q8IY92	12537_2	314178	SLX4_HUMAN	1.29479	F	30.99	nucleus	DNA repair	protein binding
2010627	Dystonin	R.AMVDSQQKS*PVKR.R	S1382	19457.4	242832	4116	44474	89988	20559		64905		748833	3182	335390		0.0387557		518.588		0.0302494		22.43		11.3093		0.298815		3		0	294862529	RecName: Full=Dystonin; AltName: Full=230 kDa bullous pemphigoid antigen; AltName: Full=230/240 kDa bullous pemphigoid antigen; AltName: Full=Bullous pemphigoid antigen 1; Short=BPA; Short=Bullous pemphigoid antigen; AltName: Full=Dystonia musculorum protein; AltName: Full=Hemidesmosomal plaque protein	Q03001	00222_4	316789	DYST_HUMAN	0.0302494	F	22.43	cytoplasm nucleus intracellular	cell adhesion mRNA processing cell cycle arrest	protein binding actin binding calcium ion binding
2008570	3-hydroxyacyl-CoA dehydratase 3	R.WLDES*DAEMELR.A	S114*	1.49633e+07	3.81784e+07	24821625	22385037	9818056	19007971	13012347	10992188	7557972	72871676	19606747	65635331		0.0423379	787.316	787.316	0.37366	0.837556	71.47	56.94	100	100	0.984861	0.986494	2	2	0	0	166199462	Protein tyrosine phosphatase-like protein PTPLAD1 (Protein-tyrosine phosphatase-like A domain-containing protein 1) (Butyrate-induced protein 1) (hB-ind1) (B-ind1)	Q9P035	11037_1	310333	HACD3_HUMAN	0.0902376	F	71.47	integral to membrane	Rho protein signal transduction small GTPase mediated signal transduction	protein binding
2006922	Transcription factor AP-1	K.NSDLLT*SPDVGLLK.L	T62*	959637	2.88606e+07	1645316	12411449	203042	20387799	1982645	25535954	753557	49019022	213626	36948541		0.000253189		776.387		0.443365		75.12		105.543		0.980299		2		0	135298	Transcription factor AP-1 (Activator protein 1) (AP1) (Proto-oncogene c-jun) (V-jun avian sarcoma virus 17 oncogene homolog) (p39)	P05412	01302_1	317977	JUN_HUMAN	0.188173	F	75.12	nucleus	regulation of transcription, DNA-dependent	protein binding	Wnt signaling pathway Pathways in cancer Focal adhesion ErbB signaling pathway Toll-like receptor signaling pathway T cell receptor signaling pathway B cell receptor signaling pathway Neurotrophin signaling pathway Colorectal cancer Renal cell carcinoma MAPK signaling pathway GnRH signaling pathway Leishmania infection Epithelial cell signaling in Helicobacter pylori infection
2007866	Transcription factor AP-1	K.LAS*PELER.L	S73*	494854	1.14362e+07	382125	10955620	595985	8422803	320381	9249009	389659	15989835	786122	12563517		9.20739e-06		497.734		0.152847		46.14		100		0.916609		2		0	229462969	RecName: Full=Transcription factor jun-D	P05412	01304_1	317977	JUND_HUMAN	0.0382117	F	46.14	nucleus	regulation of transcription, DNA-dependent	protein binding DNA binding	Wnt signaling pathway Pathways in cancer Focal adhesion ErbB signaling pathway Toll-like receptor signaling pathway T cell receptor signaling pathway B cell receptor signaling pathway Neurotrophin signaling pathway Colorectal cancer Renal cell carcinoma MAPK signaling pathway GnRH signaling pathway Leishmania infection Epithelial cell signaling in Helicobacter pylori infection
2008396	La-related protein 4	R.ASTAS*PCNNNINAATAVALQEPR.K	S597*	2.36319e+06	3.97047e+07	3746961	47912427	1040928	39908148	2252779	39605096	2866274	70502818	1909006	594793		0.0193477		817.376		0.407736		56.92		10.096		0.837971		3		0	189047131	La-related protein 4 (La ribonucleoprotein domain family member 4)	Q71RC2	17289_3	314121	LARP4_HUMAN	0.0318353	F	56.92	integral to membrane	protein amino acid glycosylation	nucleic acid binding
2008398	La-related protein 4	R.ASTAS*PCNNNINAATAVALQEPR.K	S597*	14632.6	6.79313e+06		7861648		3957683		6875273	37968	15271053	35195			0.000355455		1225.56		0.0375493		74.19				0.702087		2		0	189047131	La-related protein 4 (La ribonucleoprotein domain family member 4)	Q71RC2	17289_3	314121	LARP4_HUMAN	0.0375493	F	74.19	integral to membrane	protein amino acid glycosylation	nucleic acid binding
2009625	La-related protein 4	R.AS*TASPCNNNINAATAVALQEPR.K	S594*	2.41063e+06	3.97047e+07	3746961	47912427	1115929	39908148	2252779	39605096	2474866	70502818	2462618	594793		0.0200346		817.376		0.105301		28.79		9.91226		0.510989		3		0	189047131	La-related protein 4 (La ribonucleoprotein domain family member 4)	Q71RC2	17289_3	314121	LARP4_HUMAN	0.105301	F	28.79	integral to membrane	protein amino acid glycosylation	nucleic acid binding
2010311	La-related protein 4	R.AST*ASPCNNNINAATAVALQEPR.K	T595*	2.3968e+06	3.90382e+07	3840036	47718755	1115929	39908148	2252779	39605096	2866274	66753282	1909006	1205552		0.00953469		817.376		0.329372		59.36				0.904625		3		0	189047131	La-related protein 4 (La ribonucleoprotein domain family member 4)	Q71RC2	17289_3	314121	LARP4_HUMAN	0.329372	F	59.36	integral to membrane	protein amino acid glycosylation	nucleic acid binding
2010689	Uncharacterized protein C10orf12	K.IKPNLSSS*PR.S	S295*	2520.96	742509		586020	8995			636519	3610	1534576		955428		0.000470915		393.536		0.192603		23.83		13.4324		0.64897		3		0	118142861	C10orf12 protein [Homo sapiens] [MASS=108838]	Q8N655	12563_1	313435	CJ012_HUMAN	0.192603	F	23.83
2008289	Centrosomal protein of 55 kDa	K.VAASPKS*PTAALNESLVECPK.C	S428*	258616	8.38032e+06	242006	5707049	120993	3838810	547540	5835287	235913	16609554	146627	9910894		5.6719e-05		750.368		0.981286		29.6		6.0656		0.779757		3		0	296439403	RecName: Full=Centrosomal protein of 55 kDa; Short=Cep55; AltName: Full=Up-regulated in colon cancer 6	Q53EZ4	12569_1	310068	CJ003_HUMAN	0.64604	F	29.6	centriole	cell cycle	DNA binding
2008494	Serine/threonine-protein phosphatase 6 regulatory subunit 3	R.IQQFDDGGS*DEEDIWEEKHIAFTPESQR.R	S617*	721967	5.85919e+06	482292	4074514	47031	3292062	1748908	7799423	830261	12946646	501341	1183311		0.00827864		847.368		0.474243		30.28		39.5168		0.925336		4		0	88941982	SAPS domain family member 3 (Sporulation-induced transcript 4-associated protein SAPL) (Protein phosphatase 6 regulatory subunit 3)	Q5H9R7	10703_1	311462	PP6R3_HUMAN	0.188398	F	30.28	nucleus	regulation of phosphoprotein phosphatase activity lipid metabolic process	protein binding
2007982	Zinc finger protein 828	R.KPGPPLS*PEIR.S	S427*	23930.7	8.18218e+06	37400	6866639		181982	19116	709132	13658	14943626	49479	18209534		0.00244497		424.224		0.392711		32.04		100		0.695558		3		0	119629658	chromosome 13 open reading frame 8, isoform CRA_a [Homo sapiens]	Q96JM3	10707_1	327804	ZN828_HUMAN	0.321881	F	32.04	intracellular	regulation of transcription	zinc ion binding
2008175	Zinc finger protein 828	R.GGS*PDLWK.S	S476*	87554.4	1.69879e+07	346884	22649962	77335			25478235		26039832	13553	10771691		0.00110099		470.202		0.232064		41.21		100		0.919716		2		0	119629658	chromosome 13 open reading frame 8, isoform CRA_a [Homo sapiens]	Q96JM3	10707_1	327804	ZN828_HUMAN	0.0979352	F	41.21	intracellular	regulation of transcription	zinc ion binding
2010779	Zinc finger protein 828	R.KPS*GSPDLWK.L	S443*	32838.6	1.69414e+06	38255	144501	26174	118288	51276	572652	48488	2914420		4720852		0.00833651		597.782		0.425263		21.75		4.58638		0.477234		2		0	119629658	chromosome 13 open reading frame 8, isoform CRA_a [Homo sapiens]	Q96JM3	10707_1	327804	ZN828_HUMAN	0.425263	F	21.75	intracellular	regulation of transcription methylation	zinc ion binding
2008118	Interferon regulatory factor 2-binding protein-like	R.KAS*PEPPDSAEGALKLGEEQQR.Q	S547*	144033	4.93584e+06	453206	3732474	30502	2451539	207024	4500620		9236096	29434	4758446		0.000763096		806.383		0.255261		49.34		88.6336		0.46827		3		0	34395562	Protein C14orf4 (My039 protein)	Q9H1B7	10713_1	307995	EAP1_HUMAN	0.255261	F	49.34	nucleus	biological_process	molecular_function
2009192	Interferon regulatory factor 2-binding protein-like	R.LPNGLGGPNGFPKPTPEEGPPELNRQS*PNSSSAAASVASR.R	S215	1.55956e+06	1.18996e+07	5909577	8479519		7834313	1832052	14185157	56185	23531080		5468088		0.0259262		1016.99		0.0738017		35.7		32.3664		0.199443		4		0	34395562	Protein C14orf4 (My039 protein)	Q9H1B7	10713_1	307995	EAP1_HUMAN	0.0738017	F	35.7	nucleus	biological_process	molecular_function
2007922	UPF0663 transmembrane protein C17orf28	R.TGS*QEGTSMEGSRPAAPAEPGTLK.T	S593	494768	3.77895e+06	455315	3833888	715570	3807508	249248	4180439	402652	5187738	651054	1885200		0.000123922		813.7		0.107007		38.66		10.6145		0.46924		3		0	119609627	chromosome 17 open reading frame 28, isoform CRA_e [Homo sapiens] [MASS=60311]	Q8IV36	05766_1	316560	CQ028_HUMAN	0.107007	F	38.66	integral to membrane	sensory perception of sound proteolysis	protein binding
2009025	UPF0663 transmembrane protein C17orf28	R.T*GSQEGTSMEGSRPAAPAEPGTLK.T	T591	494768	3.43203e+06	455315	3833888	715570	3807508	249248	4180439	402652	5187738	651054	150600		0.0254978		813.7		0.195565		22.31		29.167		0.318898		3		0	119609627	chromosome 17 open reading frame 28, isoform CRA_e [Homo sapiens] [MASS=60311]	Q8IV36	05766_1	316560	CQ028_HUMAN	0.195565	F	22.31	integral to membrane	sensory perception of sound proteolysis	protein binding
2007418	Multiple myeloma tumor-associated protein 2	R.RPAEATSSPT*SPERPR.H	T219*	1513.06	4.42257e+06	3772	4595348	2647	4849636		4991094		7676783	1147			2.58776e-05		606.955		0.213322		23.78		11.3033		0.577231		3		0	73621220	Multiple myeloma tumor-associated protein 2 (hMMTAG2)	Q9BU76	10090_1	312191	MMTA2_HUMAN	0.0104462	F	23.78
2010204	Multiple myeloma tumor-associated protein 2	R.RPAEATSSPTS*PERPR.H	S220*	3566.71	4.5415e+06	3772	4595348	8242	762832		2250030	1990	7676783	3830	7422482		3.9564e-05		606.955		0.812051		34.89		13.4324		0.579994		3		0	73621220	Multiple myeloma tumor-associated protein 2 (hMMTAG2)	Q9BU76	10090_1	312191	MMTA2_HUMAN	0.713088	F	34.89
2010205	Multiple myeloma tumor-associated protein 2	R.RPAEAT*SSPTS*PERPR.H	T215S220*	718.159	8.34899e+06		8445443		7251296		8794014	1326	12117678	2265	5136525		1.27421e-05		633.61		0.130081		25.61		7.78151		0.460476		3		0	73621220	Multiple myeloma tumor-associated protein 2 (hMMTAG2)	Q9BU76	10090_1	312191	MMTA2_HUMAN	0.130081	F	25.61
2008123	Targeting protein for Xklp2	K.SSDQPLTVPVS*PK.F	S738*	31537.4	2.93717e+06	48929	3536347		3134145	108758	3165030		4715118		135233		0.0169691		717.848		0.472577		42.7		36.7575		0.616867		2		0	13124096	Restricted expression proliferation associated protein 100 (p100) (Differentially expressed in lung cells 2) (DIL-2) (Targeting protein for Xklp2) (C20orf1 protein) (C20orf2 protein) (Protein FLS353)	Q9ULW0	05802_1	323410	TPX2_HUMAN	0.472577	F	42.7	nucleus	mitosis modification-dependent protein catabolic process	protein binding
2009551	ESF1 homolog	K.FKIDSNIS*PK.K	S153*	11851.7	3.43692e+06		2280435		1720772	5205	3187970		6731621	54053	3263794		0.000953396		410.204		0.511966		21.06		33.44		0.475009		3		0	145207324	ESF1 protein [Homo sapiens] [MASS=33947]	Q9H501	10732_1	306388	ESF1_HUMAN	0.511966	F	21.06	nucleus	regulation of transcription	zinc ion binding
2010807	ESF1 homolog	K.FKIDSNIS*PK.K	S153*	18574.9	6.38356e+06	58349	4097574		1991480			23768	12499289	10758	13329467		0.000626607		614.802		0.270227		30.05		26.4088		0.528101		2		0	145207324	ESF1 protein [Homo sapiens] [MASS=33947]	Q9H501	10732_1	306388	ESF1_HUMAN	0.270227	F	30.05	nucleus	regulation of transcription	zinc ion binding
2008121	Melanoma inhibitory activity protein 3	R.DLLPSGSRDEPPPASQSTSQDCSQALKQS*P.-	S1906	27716.8	1.61158e+07	27435	26887915	37725	20888718		1358883	56056	28504429	17368	2939090		0.000254599		1088.49		0.696502		42.03		74.802		0.911582		3		0	74741823	Melanoma inhibitory activity protein 3 precursor (Protein TANGO) (C219-reactive peptide) (D320)	Q5JRA6	18918_1	327961	MIA3_HUMAN	0.246059	F	42.03	integral to membrane	transport	protein binding
2008527	GC-rich sequence DNA-binding factor 1	K.MADHLEGLS*S*DDEETSTDITNFNLEKDR.I	S557S558*	176773	3.48552e+06	216141	3848318		4898597	30677	5902423	400075	2072310	236972	705952		0.00275851		836.341		1.02503		24.24		8.18194		0.869228		4		0	20141448	GC-rich sequence DNA-binding factor homolog	Q9Y5B6	10761_2	320629	GCFC_HUMAN	1.02503	F	24.24	nucleus	regulation of transcription, DNA-dependent	DNA binding
2011096	Receptor expression-enhancing protein 1	R.SFS*MQDLTTIR.G	S152*	1.00671e+06	52119.5		77318		39400	960625	86107	1349207		1717026	57773	0.000162058		689.807		0.0957488		56.23		22.833		0.952274		2		0		74733929	Receptor expression-enhancing protein 1	Q9H902	07810_1	326039	REEP1_HUMAN	0.0957488	F	56.23	integral to membrane nucleus synaptosome	protein insertion into membrane cell death regulation of transcription, DNA-dependent cytoskeleton organization	olfactory receptor binding receptor activity
2009519	C4orf8 protein	K.LVLAES*PQPK.G	S1144	66972.9	4.28541e+06		3468443	75068	2201062	180051	4636533	30360	8294422	49386	2826566		9.68205e-05		581.299		0.113637		32.85		100		0.860817		2		0	223460530	C4orf8 protein [Homo sapiens] [MASS=134259]	B9EGR0	09850_1	319729	F193A_HUMAN	0.113637	F	32.85
2008255	Arginine/serine-rich protein PNISR	R.QRS*PIALPVKQEPPQIDAVK.R	S211*	5.8844e+06	3.63707e+07	5782745	21896330	1696084	21279387	3369468	41768217	8462320	52285103	10111403	44624592		0.000993327	765.414	765.414	0.101559	0.774552	29.88	40	100	100	0.109305	0.833516	3	3	0	0	152031686	Splicing factor, arginine/serine-rich 18 (Splicing factor, arginine/serine-rich 130) (Serine-arginine-rich-splicing regulatory protein 130) (SRrp130) (SR-rich protein) (SR-related protein)	Q8TF01	10787_1	314784	SFR18_HUMAN	0.0553563	F	40	nucleus	mRNA processing	nucleic acid binding nucleotide binding
2009591	Arginine/serine-rich protein PNISR	R.QRS*PIALPVKQEPPQIDAVK.R	S211*	4.7728e+06	3.97787e+07	4373677	28123790	1911839	30357941	2428798	65781430	7391377	53884273	7758306	20745977		0.00042956	574.312	574.313	0.291166	0.822935	29.8	31.02	100	100	0.451047	0.754511	4	4	0	0	152031686	Splicing factor, arginine/serine-rich 18 (Splicing factor, arginine/serine-rich 130) (Serine-arginine-rich-splicing regulatory protein 130) (SRrp130) (SR-rich protein) (SR-related protein)	Q8TF01	10787_1	314784	SFR18_HUMAN	0.291166	F	31.02	nucleus	mRNA processing	nucleic acid binding nucleotide binding
2009795	Arginine/serine-rich protein PNISR	R.QRS*PIALPVK.Q	S211*	1.89001e+06	5.12935e+06	2038003	2269579	1033740		755044		2356820	5611225	3266427	17765953		0.0264436	396.888	396.888	0.160687	0.225466	32.91	30.4	100	100	0.841355	0.895665	3	3	0	0	152031686	Splicing factor, arginine/serine-rich 18 (Splicing factor, arginine/serine-rich 130) (Serine-arginine-rich-splicing regulatory protein 130) (SRrp130) (SR-rich protein) (SR-related protein)	Q8TF01	10787_1	314784	SFR18_HUMAN	0.00168258	F	32.91	nucleus	mRNA processing	nucleic acid binding nucleotide binding
2008849	Novel protein (Fragment)	R.ELS*PEAR.R	S42	1978.71	713530		643588	3925	836111		1033200	3470	788209	2499	266540		3.11644e-05		441.192		0.258686		20.62		100		0.20545		2		0	160017504	Transmembrane and coiled-coil domain-containing protein C6orf129	Q5T7F6	18561_1	327727	CF129_HUMAN	0.258686	F	20.62	integral to membrane	lipid catabolic process	enzyme activator activity
2007488	Ribosomal RNA processing protein 36 homolog	K.QLVAGNS*PK.K	S73*	681006	1.59425e+06	1428887	1095076	1810054	1217540	4056	1924808	37108	3202012	124923	531811		0.0365896		497.242		0.320088		37.9		100		0.832399		2		0	74751848	UPF0399 protein C6orf153	Q96EU6	12859_1	308374	RRP36_HUMAN	0.0181182	F	37.9
2007977	Clavesin-2	R.SQS*VVDPTVLKR.M	S302	110761	4.60894e+06	96546	6616868		2402989	186706	5120811	263084	6320249	7467	2583792		0.00116039		470.245		0.15546		28.34		28.7695		0.753216		3		0	74744054	Retinaldehyde-binding protein 1-like protein 2	Q5SYC1	16666_1	312490	CLVS2_HUMAN	0.15546	F	28.34	intracellular	transport	transporter activity
2008382	Receptor expression-enhancing protein 4	R.SFS*MQDLR.S	S152*	158357	4.80695e+06	314468	7155759	438632	2423259		4839888		7231368	38685	2384497		0.00217803		532.218		0.430683		27.06		25.2895		0.837692		2		0	74733607	Receptor expression-enhancing protein 4	Q9H6H4	09864_1	315954	REEP4_HUMAN	0.430683	F	27.06	integral to membrane	mRNA processing protein insertion into membrane cell death	zinc ion binding olfactory receptor binding
2011024	Chromosome 9 open reading frame 25	K.NGSMGS*PVNQQPK.K	S54	179539	2.03657e+06	14552	2830398	402670	2168491	105453	27285	145960	3929270	229061	1227418		0.0344457	712.306		0.188255		39.25		36.0382		0.901241		2		0		55958096	chromosome 9 open reading frame 25 [Homo sapiens] [MASS=18297]	Q5T586	12950_1	314925	CI025_HUMAN	0.188255	F	39.25
2008526	cDNA FLJ53128	K.RIDFIPVS*PAPS*PTR.G	S127S131*	1.02763e+07	2.35977e+07	9077561	22296686	6166977	13598361	11973330	32532700	11119015	38073163	13044685	11487621		0.0124383	604.953	604.953	0.373446	0.67794	41.28	30.98	51.1892	42.9661	0.920879	0.830907	3	3	0	0	68565254	Protein FAM122A	B4E242	10074_1	323990	F122A_HUMAN	0.373446	F	41.28
2009255	cDNA FLJ53128	R.SNS*APLIHGLSDTSPVFQAEAPSAR.R	S37*	168699	1.33171e+07	15706	10976850		9026131	804678	23355627	23114	9863403		13363432		0.00144428		878.085		0.0421694		56.86		19.6864		0.710323		3		0	68565254	Protein FAM122A	B4E242	10074_1	323990	F122A_HUMAN	0.0421694	F	56.86
2009862	cDNA FLJ53128	K.RIDFIPVS*PAPS*PTR.G	S127S131*	4.55653e+06	1.12269e+07	4670470	7805932	2282068	4119068	3646491	11025861	5804562	23150375	6379056	10033092		0.0197726	906.926	906.926	0.00992915	0.122459	56.51	21.77	41.6669	13.1816	0.835456	0.801479	2	2	0	0	68565254	Protein FAM122A	B4E242	10074_1	323990	F122A_HUMAN	0.00992915	F	56.51
2009617	DENN domain-containing protein 4C	R.STS*LSALVR.S	S1089	376423	8.30182e+06	502738	10389174	1299750	2730407	13763	9720084		14188276	65862	4481158		0.00398006		507.255		0.613714		41.03		39.9127		0.918428		2		0	158937337	DENN domain-containing protein 4C	Q5VZ89	12927_1	327685	DEN4C_HUMAN	0.613714	F	41.03	integral to membrane	synaptic vesicle endocytosis	protein binding
2010938	DENN domain-containing protein 4C	K.VPS*GIFDVNSR.K	S753	26506.4	7.02789e+06	52157	517014	65280	281948		958509		18948508	15095	14433456		0.0093204		635.796		0.824818		37.62		106.07		0.920318		2		0	158937337	DENN domain-containing protein 4C	Q5VZ89	12927_1	327685	DEN4C_HUMAN	0.824818	F	37.62	integral to membrane	synaptic vesicle endocytosis	protein binding
2007432	Uncharacterized protein C9orf78	R.VGDTEKPEPERS*PPNR.K	S261*	3.80657e+06	6.65462e+06	3464955	5835220	6800813	3487514	1212060	5478989	3447052	10133347	4107973	8338048		0.0390485	629.958	629.958	0.0810442	0.567309	36.75	35.07	89.4796	64.3214	0.787134	0.413781	3	3	0	0	119608316	chromosome 9 open reading frame 78, isoform CRA_b [Homo sapiens] [MASS=33688]	Q9NZ63	10803_1	309851	CI078_HUMAN	0.0143019	F	36.75
2008499	Niban-like protein 1	R.GLLAQGLRPES*PPPAGPLLNGAPAGESPQPK.A	S665*	1.72012e+06	1.59725e+07	5425125	14088397	2455335	14065499		24143563	666675	6271828	53489	21293129		0.0101741		1032.87		0.477622		64.74		175.44		0.734517		3		0	347595791	RecName: Full=Niban-like protein 1; AltName: Full=Meg-3; AltName: Full=Melanoma invasion by ERK; Short=MINERVA; AltName: Full=Protein FAM129B	Q96TA1	10804_2	309853	NIBL1_HUMAN	0.113351	F	64.74
2008503	Niban-like protein 1	R.GLLAQGLRPES*PPPAGPLLNGAPAGESPQPK.A	S665*	209780	4.47912e+06	25754	4779193		5215806		11344737	679921	1055842	343224			0.0144455		620.123		0.170833		22.72				0.570883		5		0	347595791	RecName: Full=Niban-like protein 1; AltName: Full=Meg-3; AltName: Full=Melanoma invasion by ERK; Short=MINERVA; AltName: Full=Protein FAM129B	Q96TA1	10804_2	309853	NIBL1_HUMAN	0.170833	F	22.72
2009659	Niban-like protein 1	K.AAPEAS*SPPAS*PLQHLLPGK.A	S691S696*	53916.9	1.00426e+08		139566821	13933	77536629	245233	161147567		95400955	10419	28477561		0.000189905		710.001		0.318611		23.63		39.0797		0.876811		3		0	347595791	RecName: Full=Niban-like protein 1; AltName: Full=Meg-3; AltName: Full=Melanoma invasion by ERK; Short=MINERVA; AltName: Full=Protein FAM129B	Q96TA1	10804_2	309853	NIBL1_HUMAN	0.318611	F	23.63
2010353	Niban-like protein 1	R.GLLAQGLRPES*PPPAGPLLNGAPAGESPQPK.A	S665*	1.7313e+06	2.64406e+07	35944	27239362	2281856	10036645	5263261	53209921	527836	20572935	547586	21144353		0.00315432		774.902		0.0955891		24.32		38.8629		0.707074		4		0	347595791	RecName: Full=Niban-like protein 1; AltName: Full=Meg-3; AltName: Full=Melanoma invasion by ERK; Short=MINERVA; AltName: Full=Protein FAM129B	Q96TA1	10804_2	309853	NIBL1_HUMAN	0.0955891	F	24.32
2007728	Calcium/calmodulin-dependent protein kinase kinase 1	R.KLS*LQER.S	S74*	118996	1.20433e+06	98810	1771033	137129	293053	143694	516758	104349	2755062	111000	685765		0.00135056		477.244		0.169904		33.44		100		0.219682		2		0	317373374	RecName: Full=Calcium/calmodulin-dependent protein kinase kinase 2; Short=CaM-KK 2; Short=CaM-kinase kinase 2; Short=CaMKK 2; AltName: Full=Calcium/calmodulin-dependent protein kinase kinase beta; Short=CaM-KK beta; Short=CaM-kinase kinase beta; Short=CaMKK beta	Q8N5S9	13000_3	317683	KKCC2_HUMAN	0.169904	F	33.44	nucleus cytoplasm	protein amino acid phosphorylation	ATP binding	Arginine and proline metabolism Alanine, aspartate and glutamate metabolism Adipocytokine signaling pathway
2007798	Calcium-regulated heat stable protein 1	R.TRT*FSATVR.A	T50*	8252.08	1.30782e+06	22399	2525492		976210		2060563	2358	635796		341021		0.00197267		373.516		0.456848		24.01		7.34686		0.423173		3		0	41016932	Calcium-regulated heat stable protein 1 (Calcium-regulated heat-stable protein of 24 kDa) (CRHSP-24)	Q9Y2V2	08515_2	317512	CHSP1_HUMAN	0.456848	F	24.01	cytoplasm	regulation of transcription, DNA-dependent	protein binding
2007875	Calcium-regulated heat stable protein 1	R.TFS*ATVR.A	S52*	1.0779e+07	8.18409e+07	7063071	87920158	19877095	49141005	6047371	93244829	9642968	100582268	11264699	78316082		9.49073e-05	431.197	431.197	0.11377	0.25308	37.74	39.46	26.0224	25.8003	0.785886	0.809841	2	2	0	0	41016932	Calcium-regulated heat stable protein 1 (Calcium-regulated heat-stable protein of 24 kDa) (CRHSP-24)	Q9Y2V2	08515_2	317512	CHSP1_HUMAN	0.0325057	F	39.46	cytoplasm	regulation of transcription, DNA-dependent	protein binding
2009475	Calcium-regulated heat stable protein 1	R.TRTFS*ATVR.A	S52*	20743.1	1.35739e+06	22399	2525492	10355	1257180		2060563	29476	635796		307935		0.000552028		373.517		0.21546		24.76		7.87106		0.588355		3		0	41016932	Calcium-regulated heat stable protein 1 (Calcium-regulated heat-stable protein of 24 kDa) (CRHSP-24)	Q9Y2V2	08515_2	317512	CHSP1_HUMAN	0.21546	F	24.76	cytoplasm	regulation of transcription, DNA-dependent	protein binding
2009592	Calcium-regulated heat stable protein 1	R.ERS*PS*PLRGNVVPSPLPTR.R	S30S32*	490195	1.88897e+07	1623677	12964188	52061	16137585	287281	27722713	358478	36667879	129480	956067		0.00201388		740.364		1.3776		24.73		36.5384		0.26828		3		0	41016932	Calcium-regulated heat stable protein 1 (Calcium-regulated heat-stable protein of 24 kDa) (CRHSP-24)	Q9Y2V2	08515_2	317512	CHSP1_HUMAN	1.3776	F	24.73	cytoplasm	regulation of transcription, DNA-dependent	protein binding
2009454	Calcium/calmodulin-dependent protein kinase type IV	K.ASRDPS*PIQDGNEDMK.A	S360*	1523.04	2.07479e+06		839033	6177	2261243		3025710	1438	2339588		1908378		0.000162058		613.924		0.0010871		21.05		14.7576		0.684677		3		0	2499586	Calcium/calmodulin-dependent protein kinase type IV catalytic chain (CAM kinase-GR) (CaMK IV)	Q16566	07169_1	313120	KCC4_HUMAN	0.0010871	F	21.05	nucleus	protein amino acid phosphorylation	protein binding	Calcium signaling pathway Neurotrophin signaling pathway Long-term potentiation
2010199	Calcium/calmodulin-dependent protein kinase type IV	R.LGS*ASSSHGSIQESHK.A	S341*	20785.7	1.46063e+06	4095	2055540	60906	26557	5867	27585	19325	4063047	13735	1130408		0.0123334		564.584		0.141275		38.79		24.1017		0.775643		3		0	2499586	Calcium/calmodulin-dependent protein kinase type IV catalytic chain (CAM kinase-GR) (CaMK IV)	Q16566	07169_1	313120	KCC4_HUMAN	0.141275	F	38.79	nucleus	protein amino acid phosphorylation	protein binding	Calcium signaling pathway Neurotrophin signaling pathway Long-term potentiation
2007567	Isoform 4 of Caldesmon	K.RGS*IGENQIKDEK.I	S202	6414.03	573207		583769	5532	374601	26536	386326		638842		882497		0.000754954		518.582		0.690596		30.04		100		0.570459		3		0	13186201	NAG22 protein [Homo sapiens]	Q05682-4	00251_5		CALD1_HUMAN	0.458895	F	30.04	intracellular nucleus	muscle contraction	actin binding	Vascular smooth muscle contraction
2009096	Calmodulin-regulated spectrin-associated protein 1	R.ADVVPQQADPEFPRAS*PR.A	S563*	680527	2.23078e+07	597466	21529601	2259879	10120448	171362	19038291	220076	31660995	153853	29189895		0.000183518		687.325		0.387872		39.45		100		0.796426		3		0	166991445	Calmodulin-regulated spectrin-associated protein 1	Q5T5Y3	13001_1	309049	CAMP1_HUMAN	0.213111	F	39.45	microtubule	signal transduction	protein binding
2007562	Calmodulin-regulated spectrin-associated protein 2	K.LNQSS*PDNVTDTK.G	S599*	7879.55	8.93557e+06		8170463	28065	1076934	7230	10179927	1680	20658318	2423	4592195		0.000132165		749.825		0.105429		53.48		23.8995		0.949219		2		0	308153626	RecName: Full=Calmodulin-regulated spectrin-associated protein 2; AltName: Full=Calmodulin-regulated spectrin-associated protein 1-like protein 1	Q08AD1	11124_1	326702	CAMP2_HUMAN	0.105429	F	53.48	microtubule	signal transduction	protein binding
2008016	Calmodulin-regulated spectrin-associated protein 2	R.SIS*NEGLTLNNSHVSK.H	S464	109238	3.45222e+07	275387	36450408	13788	22897918	231911	37974602	25103	50583048		24705204		0.000131242		593.947		0.0994478		33.7		28.945		0.948202		3		0	308153626	RecName: Full=Calmodulin-regulated spectrin-associated protein 2; AltName: Full=Calmodulin-regulated spectrin-associated protein 1-like protein 1	Q08AD1	11124_1	326702	CAMP2_HUMAN	0.0994478	F	33.7	microtubule	signal transduction	protein binding
2008023	Calmodulin-regulated spectrin-associated protein 2	R.SIS*NEGLTLNNSHVSK.H	S464	67504.8	5.37519e+06		4800629	216963	2543107	104616	4810407	15945	6895292		7826498		0.000651443		890.417		0.371946		76.68		16.9024		0.900673		2		0	308153626	RecName: Full=Calmodulin-regulated spectrin-associated protein 2; AltName: Full=Calmodulin-regulated spectrin-associated protein 1-like protein 1	Q08AD1	11124_1	326702	CAMP2_HUMAN	0.102257	F	76.68	microtubule	signal transduction	protein binding
2010279	Calmodulin-regulated spectrin-associated protein 2	R.RFSPS*QVPIQTR.S	S1021	1.84787e+06	2.05988e+07	1412417	27232453	672151	16879571	1213510	17475648	2705759	26678784	3235504	14727446		0.000119781		499.252		0.104965		22.95		3.75664		0.368508		3		0	308153626	RecName: Full=Calmodulin-regulated spectrin-associated protein 2; AltName: Full=Calmodulin-regulated spectrin-associated protein 1-like protein 1	Q08AD1	11124_1	326702	CAMP2_HUMAN	0.104965	F	22.95	microtubule	epidermal growth factor receptor signaling pathway	protein binding
2009496	Calnexin	K.AEEDEILNRS*PR.N	S583*	2.61968e+07	9.76811e+07	26515995	45178123	26621033	37679736	10377496	41083351	25030431	151448856	42439046	213015337		0.0153498	754.841	754.84	0.0145823	0.58462	28.62	26.21	100	100	0.623017	0.448293	2	2	0	0	543920	Calnexin precursor (Major histocompatibility complex class I antigen-binding protein p88) (p90) (IP90)	P27824	00252_2	308625	CALX_HUMAN	0.0145823	F	28.62	integral to membrane	protein folding	protein binding	Antigen processing and presentation
2009769	Calnexin	K.AEEDEILNRS*PR.N	S583*	1.42045e+08	4.21875e+08	123541197	231439945	188989260	266965855	87696580	263792096	140199491	771001457	169798049	576175134		0.00481841	503.563	503.563	0.316172	0.316172	35.05	28.91	100	100	0.631925	0.52397	3	3	0	0	543920	Calnexin precursor (Major histocompatibility complex class I antigen-binding protein p88) (p90) (IP90)	P27824	00252_2	308625	CALX_HUMAN	0.047724	F	35.05	integral to membrane	protein folding	protein binding	Antigen processing and presentation
2007530	Protein CASC3	K.STVTGERQS*GDGQESTEPVENK.V	S148	1676.61	1.42663e+06	4078	1061102		1184445		1546026		2229595	4305	1111999		2.24757e-05		805.681		0.609516		55.15		26.2382		0.746849		3		0	18266743	MLN 51 protein	O15234	16225_1	311177	CASC3_HUMAN	0.00455481	F	55.15	nucleus	transport	protein binding
2010719	CAP-Gly domain-containing linker protein 1	R.KVQAEDEANGLQTTPAS*R.A	S143	111567	2.51224e+06	13933	2407863	29992	178390		1949715	95931	4043732	417977	3981496		0.00620349		665.644		0.416559		32.96		21.5233		0.800236		3		0	261260059	RecName: Full=CAP-Gly domain-containing linker protein 1; AltName: Full=Cytoplasmic linker protein 1; AltName: Full=Cytoplasmic linker protein 170 alpha-2; Short=CLIP-170; AltName: Full=Reed-Sternberg intermediate filament-associated protein; AltName: Full=Restin	P30622	01568_2	326695	CLIP1_HUMAN	0.416559	F	32.96	cytoplasm	mitosis	protein binding
2008819	Casein kinase I isoform epsilon	R.IQPAGNTS*PR.A	S363*	190894	5.33596e+06	196867	4894325	487696	2913779	238336	5823313	19629	11866315	11943	1182090		0.00161686		560.761		0.17135		36.58		21.214		0.888038		2		0	1346369	Casein kinase I, epsilon isoform (CKI-epsilon) (CKIe)	P49674	02919_2	327134	KC1E_HUMAN	0.0642562	F	36.58	nucleus	protein amino acid phosphorylation	protein binding ATP binding	Wnt signaling pathway Hedgehog signaling pathway Circadian rhythm - mammal
2007934	Casein kinase 1, gamma 3, isoform CRA_f	K.NQVVSS*TNGELNTDDPTAGR.S	S367	683322	3.00243e+06	779977	4193671	1582387	3439950	239114	2618320	471162	3352688	343971	1407519		0.00215912		718.981		0.144784		42.62		7.78151		0.940298		3		0	119569257	casein kinase 1, gamma 3, isoform CRA_f [Homo sapiens]	A8K040	05034_4		KC1G3_HUMAN	0.144784	F	42.62	cytoplasm nucleus	protein amino acid phosphorylation	ATP binding	Hedgehog signaling pathway
2009508	Casein kinase 1, gamma 3, isoform CRA_f	K.NQVVSST*NGELNTDDPTAGR.S	T368	591159	2.9206e+06	809576	3153481	1582387	3439950	231042	3249364	310024	3352688	22765	1407519		0.00948999		718.982		0.620901		36.5		10.8814		0.934754		3		0	119569257	casein kinase 1, gamma 3, isoform CRA_f [Homo sapiens]	A8K040	05034_4		KC1G3_HUMAN	0.620901	F	36.5	cytoplasm nucleus	protein amino acid phosphorylation	ATP binding	Hedgehog signaling pathway
2009239	Pleckstrin homology domain-containing family O member 1	R.CAS*LEEILSQR.D	S271	139902	4.23094e+06	257897	5515291	85337	5592911	167092	5764808	47115	3016850	142069	1264863		0.000111759		693.311		0.575918		40.2		93.826		0.910647		2		0	160419242	Pleckstrin homology domain-containing family O member 1 (Casein kinase 2-interacting protein 1) (CK2-interacting protein-1) (CKIP-1) (C-Jun-binding protein) (JBP)	Q53GL0	12217_1	306043	PKHO1_HUMAN	0.575918	F	40.2	nucleus	intracellular signaling cascade	zinc ion binding protein binding
2008775	NEDD9-interacting protein with calponin homology and LIM domains	R.LSS*PERQR.L	S810*	24933.1	429444	56556	425451	10893	508456	44355	832821	4975	350179	7887	30312		0.003793		526.748		0.0361049		20.65		9.77724		0.177017		2		0	45593495	NEDD9 interacting protein with calponin homology and LIM domains (Molecule interacting with CasL protein 1)	Q8TDZ2	06183_1	316450	MICA1_HUMAN	0.0361049	F	20.65	cytoplasm membrane integral to membrane	oxidation reduction intracellular signaling cascade	protein binding zinc ion binding
2007096	Zinc finger protein castor homolog 1	R.TPALAALAALGAPGPAPTAASS*P.-	S1758	13856.4	8.51014e+06	43914	12392414		10142750	11512	11804317		3589973		4621227		0.000261338		685.017		0.456884		38.56		35.1851		0.736233		3		0	78191040	castor long variant [Homo sapiens] [MASS=190014]	Q86V15	07897_3		CASZ1_HUMAN	0.456884	F	38.56	nucleus	regulation of transcription	zinc ion binding
2009140	Catenin beta-1	R.HAIMRS*PQMVSAIVR.T	S191	1.35768e+06	1.05822e+07	2199584	6752555	604491	7621038	774004	12328098	3178307	14316832	32010	11892291		0.00638851		592.632		0.178503		34.14		72.4218		0.869558		3		0	461854	Beta-catenin (PRO2286)	P35222	00286_3	324331	CTNB1_HUMAN	0.178503	F	34.14	nucleus	regulation of transcription, DNA-dependent intracellular signaling cascade	protein binding binding	Wnt signaling pathway Melanogenesis Pathways in cancer Basal cell carcinoma Focal adhesion Leukocyte transendothelial migration Colorectal cancer Endometrial cancer Prostate cancer Tight junction Adherens junction Pathogenic Escherichia coli infection Thyroid cancer Arrhythmogenic right ventricular cardiomyopathy (ARVC)
2011072	Catenin beta-1	R.T*SMGGTQQQFVEGVR.M	T551*	822593	284976	315012	338753	703576	46901	1465744	81543	615748	785077	1012887	172609	0.0178694		852.874		0.570175		38.94		48.1841		0.802326		2		0		461854	Beta-catenin (PRO2286)	P35222	00286_3	324331	CTNB1_HUMAN	0.570175	F	38.94	nucleus	regulation of transcription, DNA-dependent intracellular signaling cascade	protein binding binding	Wnt signaling pathway Melanogenesis Pathways in cancer Basal cell carcinoma Focal adhesion Leukocyte transendothelial migration Colorectal cancer Endometrial cancer Prostate cancer Tight junction Adherens junction Pathogenic Escherichia coli infection Thyroid cancer Arrhythmogenic right ventricular cardiomyopathy (ARVC)
2009044	CTNNA1 protein	R.SRTS*VQT*EDDQLIAGQSAR.A	S285T288*	655463	4.76757e+06	917086	4881430	1031111	6478384	104512	6650162	678570	3700756	546034	2127113		0.00164447		741.32		0.829003		29.83				0.760488		3		0	114152793	Catenin alpha-2 (Alpha-catenin-related protein) (Alpha N-catenin) [MASS=105312]	Q8N1C0	00285_1	316184	CTNA2_HUMAN	0.829003	F	29.83	membrane cytoplasm	cell adhesion	protein binding	Pathways in cancer Leukocyte transendothelial migration Endometrial cancer Tight junction Adherens junction Arrhythmogenic right ventricular cardiomyopathy (ARVC)
2010268	CTNNA1 protein	R.SRTS*VQTEDDQLIAGQSAR.A	S285*	389085	8.82658e+06	156686	9074642	490111	8485236	4182	7341046	558808	15477760	735638	3754210		0.00340812		714.665		0.192812		35.99				0.585112		3		0	114152793	Catenin alpha-2 (Alpha-catenin-related protein) (Alpha N-catenin) [MASS=105312]	Q8N1C0	00285_1	316184	CTNA2_HUMAN	0.108778	F	35.99	membrane cytoplasm	cell adhesion	protein binding	Pathways in cancer Leukocyte transendothelial migration Endometrial cancer Tight junction Adherens junction Arrhythmogenic right ventricular cardiomyopathy (ARVC)
2007667	Catenin delta-1	R.VGGS*SVDLHR.F	S268*	7.62872e+06	2.48392e+07	6950980	21586431	18864127	7123384	3996141	16060124	3863688	46613603	4468663	32812425		0.0132622	553.753	553.753	0.399458	0.507909	69.28	71.25	16.9461	16.9461	0.868558	0.861332	2	2	0	0	14916543	Catenin delta-1 (p120 catenin) (p120(ctn)) (Cadherin-associated Src substrate) (CAS) (p120(cas))	O60716	03026_9	327856	CTND1_HUMAN	0.17352	F	71.25	nucleus membrane fraction	regulation of transcription cell adhesion	protein binding	Leukocyte transendothelial migration Adherens junction
2007856	Catenin delta-1	R.APS*RQDVYGPQPQVR.V	S252*	1.29289e+06	2.90383e+06	961489	1963325	2422848	1110107	821675	1721661	1655357	4542526	603104	5181546		0.0341428		593.285		0.538856		25.02		15.5142		0.577631		3		0	14916543	Catenin delta-1 (p120 catenin) (p120(ctn)) (Cadherin-associated Src substrate) (CAS) (p120(cas))	O60716	03026_9	327856	CTND1_HUMAN	0.538856	F	25.02	nucleus	regulation of transcription	protein binding	Leukocyte transendothelial migration Adherens junction
2008408	Catenin delta-1	R.VRVS*PQDANPLMANGTLTR.R	S47*	285010	7.50024e+06	864919	2703791	289359	6199211	211771	8213228	18814	18698822	40185	1686154		0.00171529		707.35		1.77214		39.78		122.809		0.590125		3		0	14916543	Catenin delta-1 (p120 catenin) (p120(ctn)) (Cadherin-associated Src substrate) (CAS) (p120(cas))	O60716	03026_6	327856	CTND1_HUMAN	1.77214	F	39.78	nucleus	regulation of transcription	protein binding	Leukocyte transendothelial migration Adherens junction
2008932	Catenin delta-1	R.VGGS*SVDLHR.F	S268*	2.47278e+06	1.19158e+07	2155148	15220692	6824470	4051958	1095619	15242787	1154602	18005618	1134047	7057984		0.0037932	369.505	369.504	0.0207863	0.191595	52.12	51.75	13.9358	13.9358	0.920082	0.925405	3	3	0	0	14916543	Catenin delta-1 (p120 catenin) (p120(ctn)) (Cadherin-associated Src substrate) (CAS) (p120(cas))	O60716	03026_9	327856	CTND1_HUMAN	0.0207863	F	52.12	nucleus membrane fraction	regulation of transcription cell adhesion	protein binding	Leukocyte transendothelial migration Adherens junction
2006918	Junction plakoglobin	R.ALMGS*PQLVAAVVR.T	S182*	643476	5.58802e+07	803085	26463608	271622	38734605	808964	44777345	896594	131081375	437115	38344240		2.14142e-05		746.392		0.581857		72.14		100		0.928854		2		0	205371866	RecName: Full=Junction plakoglobin; AltName: Full=Desmoplakin-3; AltName: Full=Desmoplakin III; AltName: Full=Catenin gamma	P14923	01414_2	316808	PLAK_HUMAN	0.316402	F	72.14	membrane intermediate filament	cell adhesion transmembrane transport	protein binding binding	Pathways in cancer Acute myeloid leukemia Arrhythmogenic right ventricular cardiomyopathy (ARVC)
2006921	Junction plakoglobin	R.ALMGS*PQLVAAVVR.T	S182*	80603.6	1.64086e+07		12993283		19150012	113281	26454531	69114	20354091	59416	3090876		0.000163652		497.93		0.652243		76.01		100		0.947517		3		0	205371866	RecName: Full=Junction plakoglobin; AltName: Full=Desmoplakin-3; AltName: Full=Desmoplakin III; AltName: Full=Catenin gamma	P14923	01414_2	316808	PLAK_HUMAN	0.19698	F	76.01	membrane intermediate filament	cell adhesion transmembrane transport	protein binding binding	Pathways in cancer Acute myeloid leukemia Arrhythmogenic right ventricular cardiomyopathy (ARVC)
2008277	Nuclear cap-binding protein subunit 1	R.RKT*SDANETEDHLESLICK.V	T21*	1.70044e+07	5.23697e+07	15519859	70544421	9251672	29254493	4760291	71826278	28493673	60967230	26996729	29256324		0.00835418		582.265		0.291483		38.93		40.6784		0.86941		4		0	1705654	80 kDa nuclear cap binding protein (NCBP 80 kDa subunit) (CBP80)	Q09161	02717_1	309879	NCBP1_HUMAN	0.291483	F	38.93	nucleus	transport	protein binding	Spliceosome
2008406	Nuclear cap-binding protein subunit 1	R.KT*SDANETEDHLESLICK.V	T21*	8.37692e+06	2.62901e+07	7757491	35217329	7326065	19237348	2151533	39569062	12525325	19199753	12124166	18227185		0.00580199	723.984	723.984	0.335954	0.247473	21.93	23.35	62.8655	22.1496	0.296815	0.871175	3	3	0	0	1705654	80 kDa nuclear cap binding protein (NCBP 80 kDa subunit) (CBP80)	Q09161	02717_1	309879	NCBP1_HUMAN	0.247473	F	23.35	nucleus	transport	protein binding	Spliceosome
2009186	Nuclear cap-binding protein subunit 1	R.KTS*DANETEDHLESLICK.V	S22*	8.74723e+06	2.57273e+07	7757491	35217329	7326065	19237348	2151533	39569062	12525325	19199753	13975750	15413164		0.00867976	723.984	723.984	0.164521	0.164521	33.12	31.22	13.8917	8.67074	0.92887	0.731738	3	3	0	0	1705654	80 kDa nuclear cap binding protein (NCBP 80 kDa subunit) (CBP80)	Q09161	02717_1	309879	NCBP1_HUMAN	0.00553011	F	33.12	nucleus	transport	protein binding	Spliceosome
2009599	Nuclear cap-binding protein subunit 1	R.RKTS*DANETEDHLESLICK.V	S22*	3.86962e+06	1.87008e+07	6135513	19081079	1257176	9967053	537334	19932139	5710605	22593264	5707480	21930377		0.00456253	776.018	776.018	0.0588984	0.0588984	28.04	28.78	13.8561		0.904951	0.842887	3	3	0	0	1705654	80 kDa nuclear cap binding protein (NCBP 80 kDa subunit) (CBP80)	Q09161	02717_1	309879	NCBP1_HUMAN	0.0588984	F	28.78	nucleus	transport	protein binding	Spliceosome
2009631	Nuclear cap-binding protein subunit 1	R.KTS*DANETEDHLESLICK.V	S22*	517752	4.2678e+06	472829	5828077	812214	3711341	25300	8989272	763367	2326482	515053	483848		0.0147316		543.24		0.215674		29.41		11.0266		0.88696		4		0	1705654	80 kDa nuclear cap binding protein (NCBP 80 kDa subunit) (CBP80)	Q09161	02717_1	309879	NCBP1_HUMAN	0.215674	F	29.41	nucleus	transport	protein binding	Spliceosome
2010596	CD2-associated protein	R.FNGGHS*PTHSPEK.I	S510*	4095.63	393519	9935	568584	1791		5217	6421	1218	728940	2317	663650		0.00464633		492.209		0.338394		31.07		33.224		0.628541		3		0	30172980	CD2-associated protein (Cas ligand with multiple SH3 domains) (Adapter protein CMS)	Q9Y5K6	05026_1	326898	CD2AP_HUMAN	0.338394	F	31.07	cytoplasm	signal transduction	protein binding
2009016	CD97 antigen	R.ALRAS*ESGI.-	S831	776634	3.36299e+06	3005757	4808798	731485	2545904	31612	3835793	68356	5490769	45958	133675		0.0284531		492.232		0.323349		24.38		32.1312		0.198576		2		0	90110013	CD97 antigen precursor (Leukocyte antigen CD97) [Contains: CD97 antigen subunit alpha; CD97 antigen subunit beta]	P48960	03130_3	308247	CD97_HUMAN	0.174894	F	24.38	integral to membrane	G-protein coupled receptor protein signaling pathway	protein binding calcium ion binding
2007992	Cyclin-dependent kinase 1	K.IGEGTY*GVVYK.G	Y15*	6.17394e+06	6.08413e+07	18283522	69531025	11299106	39239514	360462	61115571	470023	109578832	456565	24741402		0.0038857	633.294	633.294	0.195957	0.0963984	34.18	39.41	20.096	23.8995	0.7517	0.7308	2	2	0	0	231726	Cell division protein kinase 3	P06493	00446_1	316429	CDK3_HUMAN	0.00632121	F	39.41	nucleus membrane coat cytoplasm	protein amino acid phosphorylation	protein binding ATP binding	Alzheimer's disease Pathways in cancer Progesterone-mediated oocyte maturation Prostate cancer Small cell lung cancer p53 signaling pathway Meiosis - yeast Cell cycle Oocyte meiosis Gap junction Axon guidance Cell cycle - yeast
2008080	Cyclin-dependent kinase 1	K.IEKIGEGTY*GVVYK.G	Y15*	72752.4	1.22333e+06		2229466	12354	709613	330618	1246219	11348	1931347	9441			0.00325914		545.939		0.257977		40.24		10.8814		0.855161		3		0	334302921	RecName: Full=Cyclin-dependent kinase 1; Short=CDK1; AltName: Full=Cell division control protein 2 homolog; AltName: Full=Cell division protein kinase 1; AltName: Full=p34 protein kinase	P06493	00302_2	316429	CDK1_HUMAN	0.257977	F	40.24	nucleus cytoplasm	protein amino acid phosphorylation	protein binding ATP binding	Pathways in cancer Progesterone-mediated oocyte maturation Prostate cancer Small cell lung cancer p53 signaling pathway Meiosis - yeast Cell cycle Oocyte meiosis Gap junction Cell cycle - yeast
2008120	Cyclin-dependent kinase 1	K.IEKIGEGT*Y*GVVYK.G	T14Y15*	119084	2.66193e+06	365143	4030085	195973	1461736	24374	4327991	9930	3459434		30403		0.0260147		572.595		0.529791		22.05		7.4491		0.473392		3		0	334302921	RecName: Full=Cyclin-dependent kinase 1; Short=CDK1; AltName: Full=Cell division control protein 2 homolog; AltName: Full=Cell division protein kinase 1; AltName: Full=p34 protein kinase	P06493	00302_2	316429	CDK1_HUMAN	0.529791	F	22.05	nucleus cytoplasm	protein amino acid phosphorylation	protein binding ATP binding	Pathways in cancer Progesterone-mediated oocyte maturation Prostate cancer Small cell lung cancer p53 signaling pathway Meiosis - yeast Cell cycle Oocyte meiosis Gap junction Cell cycle - yeast
2008576	Cyclin-dependent kinase 12	R.HSS*IS*PVRLPLNSSLGAELSR.K	S383S385*	1.20767e+06	9.49872e+06	1376437	10091014	443006	9026553	526448	18466559	1910973	2392820	1781490	7516660		0.00184034	794.052	794.052	0.433168	0.589461	37.97	38.41	19.4594	23.8718	0.882549	0.8802	3	3	0	0	308153421	RecName: Full=Cyclin-dependent kinase 12; AltName: Full=Cdc2-related kinase, arginine/serine-rich; Short=CrkRS; AltName: Full=Cell division cycle 2-related protein kinase 7; Short=CDC2-related protein kinase 7; AltName: Full=Cell division protein kinase 12; Short=hCDK12	Q9NYV4	10849_1	315432	CDK12_HUMAN	0.0281496	F	38.41	nucleus keratin filament mediator complex	protein amino acid phosphorylation	ATP binding
2008683	Cyclin-dependent kinase 12	R.HLLTDLPLPPELPGGDLS*PPDS*PEPK.A	S681S685	83319.4	1.12329e+07	167625	825150		9589428	79111	14714480	41344	30404365	45197	631122		0.00238455		964.456		0.337904		29.41		100.903		0.636379		3		0	308153421	RecName: Full=Cyclin-dependent kinase 12; AltName: Full=Cdc2-related kinase, arginine/serine-rich; Short=CrkRS; AltName: Full=Cell division cycle 2-related protein kinase 7; Short=CDC2-related protein kinase 7; AltName: Full=Cell division protein kinase 12; Short=hCDK12	Q9NYV4	10849_1	315432	CDK12_HUMAN	0.337904	F	29.41	nucleus keratin filament	protein amino acid phosphorylation	ATP binding
2007077	Cdc42 effector protein 1	K.NAIS*LPQLNQAAYDSLVVGK.L	S121*	96122.9	3.12801e+06	332707	3872490	31040	1406429	76818	2079115	18268	5839581	21780	2442439		0.000257023		727.704		0.966028		40.83		115.177		0.893049		3		0	462623	CDC42 effector protein 1 (Serum protein MSE55)	Q00587	07303_2	308727	BORG5_HUMAN	0.966028	F	40.83	membrane	regulation of cell shape	protein binding
2009828	Cdc42 effector protein 1	R.RSDS*LLSFR.L	S192*	8.83021e+06	943698	13309864	127460	7007641	324682	3869898	299733	9060035	327535	10903633	3639080	0.00126675		580.777		0.105123		52.76		37.6956		0.792611		2		0		462623	CDC42 effector protein 1 (Serum protein MSE55)	Q00587	07303_2	308727	BORG5_HUMAN	0.00689331	F	52.76	membrane	regulation of cell shape	protein binding
2008685	Cdc42 effector protein 4	R.NGAAGPHS*PDPLLDEQAFGDLTDLPVVPK.A	S174*	483018	5.60215e+06	1203895	444526		7186141	1122385	9736539	8398	4012885	80414	6630661		0.0187502		1017.49		0.110803		38.67		87.9816		0.901701		3		0	21362403	Cdc42 effector protein 4 (Binder of Rho GTPase 4)	Q9H3Q1	08383_1	322646	BORG4_HUMAN	0.110803	F	38.67	membrane	regulation of cell shape	protein binding
2008686	Cdc42 effector protein 4	R.NGAAGPHS*PDPLLDEQAFGDLTDLPVVPK.A	S174*	137133	4.22306e+06	373689	185510		7587505	208701	11722297	35605	1132212	67671	487789		0.0183168		763.367		0.993297		30.89		32.3146		0.746301		4		0	21362403	Cdc42 effector protein 4 (Binder of Rho GTPase 4)	Q9H3Q1	08383_1	322646	BORG4_HUMAN	0.993297	F	30.89	membrane	regulation of cell shape	protein binding
2010566	Cdc42 effector protein 4	R.DMLGSLRDS*ALFVK.N	S109	187677	524657	317296	1295946	90054	724213	64855		459132		7049	603124		0.0290814	544.6		0.360341		29.95		43.1555		0.782712		3		0		21362403	Cdc42 effector protein 4 (Binder of Rho GTPase 4)	Q9H3Q1	08383_1	322646	BORG4_HUMAN	0.360341	F	29.95	membrane nucleus	regulation of cell shape	protein binding zinc ion binding
2008055	Sororin	R.IVAHAVEVPAVQS*PR.R	S75*	107103	2.69157e+07	524442	16496238		4323360		17565450	11072	29113882		67079727		0.00502189		551.622		0.361799		37		100		0.726918		3		0	68565257	Sororin (Cell division cycle-associated protein 5) (p35)	Q96FF9	13016_1	312524	CDCA5_HUMAN	0.252896	F	37	nucleus	cell cycle mitosis	protein binding
2010098	Rho GTPase-activating protein 31	K.SVFTSSLFQMEPS*PR.N	S476	619699	121500	2008866	106844	402215	81210	278473	408233	289337	11213	119604		0.0410703		896.902		0.0847837		22.94		82.5616		0.224048		2		0		296452881	RecName: Full=Rho GTPase-activating protein 31; AltName: Full=Cdc42 GTPase-activating protein	Q2M1Z3	16697_1	311080	RHG31_HUMAN	0.0847837	F	22.94	intracellular	signal transduction	protein binding
2007858	Serine/threonine-protein kinase Chk1	R.VTS*GGVSESPSGFSK.H	S280*	497695	3.4953e+06	530873	3797883	1108994	2514458	155671	5034978	279125	5467769	413809	661420		0.00372628		753.329		0.200578		58.89				0.827544		2		0	317373343	RecName: Full=Serine/threonine-protein kinase Chk1	O14757	04356_1	312821	CHK1_HUMAN	0.200578	F	58.89	nucleus	protein amino acid phosphorylation	protein binding	p53 signaling pathway Meiosis - yeast Cell cycle Cell cycle - yeast
2007120	Cyclin-dependent kinase 11B	R.EYGS*PLKAYT*PVVVTLWYR.A	S589T595*	272603	6.1975e+06		8503470	14101	4403914	684923	10709759	479440	6513878	184551	856474		0.00589226		801.379		0.0616122		35.08		12.4086		0.820822		3		0	34978359	PITSLRE serine/threonine-protein kinase CDC2L1 (Galactosyltransferase associated protein kinase p58/GTA) (Cell division cycle 2-like 1) (CLK-1) (CDK11) (p58 CLK-1)	P21127	08909_8	326338	CD2L1_HUMAN	0.0616122	F	35.08	nucleus intracellular mitochondrion	protein amino acid phosphorylation	protein binding ATP binding
2008818	Cyclin-dependent kinase 13	R.SRKS*PS*PAGGGSS*PYSR.R	S340S342S349*	19783.4	131484	34314	147186		125012		236934	39244	69592	25359	78698		0.00417196		639.915		0.00469305		25.66		6.96258		0.316592		3		0	66774048	Cell division cycle 2-like protein kinase 5 (CDC2-related protein kinase 5) (Cholinesterase-related cell division controller)	Q14004	04496_2	306273	CDK13_HUMAN	0.00469305	F	25.66	nucleus	protein amino acid phosphorylation	ATP binding
2010100	Cyclin-dependent kinase 13	R.CLLADLPLPPELPGGDDLS*KSPEEK.K	S662	317740	2.8653e+06	852131	3753838	318095	177440	127243	445968	119993	7419030	171237	2530239		0.0236649	924.114		0.739263		48.36				0.744275		3		0		66774048	Cell division cycle 2-like protein kinase 5 (CDC2-related protein kinase 5) (Cholinesterase-related cell division controller)	Q14004	04496_2	306273	CDK13_HUMAN	0.739263	F	48.36	nucleus ribonucleoprotein complex	protein amino acid phosphorylation	ATP binding
2008457	Arf-GAP with GTPase, ANK repeat and PH domain-containing protein 1	R.LTSQS*EAMALQSIR.N	S607	216905	1.8381e+06	30644	3525945	220802	457806	12623	1694111	349638	3226949	470820	285706		0.013297		538.924		0.673166		22.5		1.18742		0.640115		3		0	160332373	Centaurin-gamma-2 (ARF-GAP with GTP-binding protein-like, ankyrin repeat and pleckstrin homology domains 1) (AGAP-1) (GTP-binding and GTPase-activating protein 1) (GGAP1)	Q9UPQ3	16359_2	322668	CENG2_HUMAN	0.673166	F	22.5	cytoplasm membrane	transport signal transduction	zinc ion binding	Endocytosis
2010780	Centromere protein F	K.VAQRS*PVDSGTILREPTTK.S	S3150	14263.6	4.65453e+06	55824	5880759					5678	9636102	9816	7755768		0.001001		712.366		0.459935		22.72		42.6551		0.440394		3		0	156630875	Centromere protein F (Kinetochore protein CENP-F) (Mitosin) (AH antigen) [MASS=367762]	P49454		312150	CENPF_HUMAN	0.459935	F	22.72	nucleus	multicellular organismal development	protein binding
2008002	Transmembrane and coiled-coil domains protein 2	R.NKFGS*ADNIAHLK.D	S438	9.68582e+06	747527	8498297	1994942	3185531	232510	3397816	24353	15264279	1485833	18083191		0.00997592		498.908	498.908	0.167926	0.139157	33.02	22.36	100	100	0.486168	0.460843	3	3	0	0	296452938	RecName: Full=Transmembrane and coiled-coil domains protein 3	O75069	15519_1	310132	TMCC3_HUMAN	0.139157	F	33.02	integral to membrane	sensory perception of sound carbohydrate metabolic process	protein binding binding zinc ion binding
2007396	RNA-binding motif protein, X-linked 2	R.EVQAEQPSSSS*PR.R	S188*	146890	3.25656e+06	87171	2085673	315185	2227933	27064	2397383	123838	6330227	181192	3241584		0.000207319		741.317		0.0728928		57.4		30.193		0.874422		2		0	62512110	RNA binding motif protein, X-linked 2 (CGI-79) [MASS=37335]	Q9Y388	06470_1	309539	RBMX2_HUMAN	0.0728928	F	57.4	cytoplasm	RNA processing	nucleotide binding
2007429	RNA-binding motif protein, X-linked 2	K.EKADREVQAEQPS*SSSPR.R	S185*	568.221	414912		496204		322476		552352	1308	682637	1533	20892		0.00360026		694.314		0.581952		33.69		9.12045		0.461932		3		0	62512110	RNA binding motif protein, X-linked 2 (CGI-79) [MASS=37335]	Q9Y388	06470_1	309539	RBMX2_HUMAN	0.561287	F	33.69	cytoplasm	RNA processing	nucleotide binding
2008837	RNA-binding motif protein, X-linked 2	K.ADREVQAEQPSSS*SPR.R	S187*	22649	2.26632e+06		2475223	84529	1668655		2718318	14507	3238358	14209	1231045		0.000219997		608.602		0.883874		23.66		6.46264		0.198267		3		0	62512110	RNA binding motif protein, X-linked 2 (CGI-79) [MASS=37335]	Q9Y388	06470_1	309539	RBMX2_HUMAN	0.883874	F	23.66	cytoplasm	RNA processing	nucleotide binding
2009395	RNA-binding motif protein, X-linked 2	R.EVQAEQPSS*SSPR.R	S186*	11854.5	687134	12041	671846	37212	644335		907553	2771	985426	7247	226512		0.000274088		494.547		0.71678		24.61		9.25484		0.805741		3		0	62512110	RNA binding motif protein, X-linked 2 (CGI-79) [MASS=37335]	Q9Y388	06470_1	309539	RBMX2_HUMAN	0.71678	F	24.61	cytoplasm	RNA processing	nucleotide binding
2009405	RNA-binding motif protein, X-linked 2	K.ADREVQAEQPSSSS*PR.R	S188*	22177.2	2.26632e+06		2475223	84529	1668655		2718318	15144	3238358	11213	1231045		0.000250563		608.602		0.0827945		21.58		4.9485		0.338904		3		0	62512110	RNA binding motif protein, X-linked 2 (CGI-79) [MASS=37335]	Q9Y388	06470_1	309539	RBMX2_HUMAN	0.0827945	F	21.58	cytoplasm	RNA processing	nucleotide binding
2010372	Chromosome transmission fidelity protein 18 homolog	R.VENSPQVDGS*PPGLEGLLGGIGEK.G	S871*	25365.5	5.59117e+06		116409		167194	67645	550441	48044	18694064	11138	8427767		0.0228237		1215.08		1.04645		57.78		44.7835		0.66202		2		0	74751544	Chromosome transmission fidelity protein 18 homolog (hCTF18)	Q8WVB6	13059_1	317721	CTF18_HUMAN	1.04645	F	57.78	nucleus microtubule	cell cycle microtubule cytoskeleton organization	ATP binding
2010373	Chromosome transmission fidelity protein 18 homolog	R.VENSPQVDGS*PPGLEGLLGGIGEK.G	S871*	102581	1.35237e+07	148619	22962313		4162618	89902	14806759	28834	15669173	245553	10017872		0.000116283		810.391		0.473827		45.37		32.2783		0.888267		3		0	74751544	Chromosome transmission fidelity protein 18 homolog (hCTF18)	Q8WVB6	13059_1	317721	CTF18_HUMAN	0.473827	F	45.37	nucleus microtubule	cell cycle microtubule cytoskeleton organization	ATP binding
2008582	Mitochondrial fission regulator 1	R.QIS*LPDLSQEEPQLK.T	S119	61045.1	5.93069e+06	151181	7493672	67363	6009701		9223992		6235397	25636	690693		0.00122549		902.94		0.106379		57.71		84.8837		0.930682		2		0	73920234	Mitochondrial fission regulator 1 (Chondrocyte protein with a poly-proline region)	Q15390	12389_1	310410	MTFR1_HUMAN	0.106379	F	57.71	plasma membrane	regulation of transcription, DNA-dependent	protein binding
2008585	Mitochondrial fission regulator 1	R.QIS*LPDLSQEEPQLK.T	S119	325605	6.30129e+06	1512600	7896525		8323326	89245	13276617	14428	1960980	11753	49020		0.0239496		602.296		1.10091		36.79		44.8275		0.970444		3		0	73920234	Mitochondrial fission regulator 1 (Chondrocyte protein with a poly-proline region)	Q15390	12389_1	310410	MTFR1_HUMAN	0.697002	F	36.79	plasma membrane	regulation of transcription, DNA-dependent	protein binding
2007795	Chromatin assembly factor 1 subunit A	R.GLLSNHT*GSPR.S	T770*	2668.69	1.29774e+06		1728258		195480		1293827	2960	2785583	10384	485543		0.00182654		609.785		0.00656511		24.53		10.7068		0.530443		2		0	229462842	RecName: Full=Chromatin assembly factor 1 subunit A; Short=CAF-1 subunit A; AltName: Full=Chromatin assembly factor I p150 subunit; Short=CAF-I 150 kDa subunit; Short=CAF-Ip150; Short=hp150 [MASS=106925]	Q13111	03148_1	315536	CAF1A_HUMAN	0.00656511	F	24.53	nucleus	regulation of transcription	protein binding
2007503	Chromatin assembly factor 1 subunit B	R.TQDPSS*PGTTPPQAR.Q	S429*	8955.05	1.05925e+06		1134931	8318	963593		1498820	36458	1275324		423595		0.000816633		810.357		0.597639		59.23		21.214		0.848011		2		0	3121829	Chromatin assembly factor 1 subunit B (CAF-1 subunit B) (Chromatin assembly factor I p60 subunit) (CAF-I 60 kDa subunit) (CAF-Ip60) (M-phase phosphoprotein 7)	Q13112	03147_1	318176	CAF1B_HUMAN	0.458108	F	59.23	nucleus	regulation of transcription	protein binding
2007577	Chromatin assembly factor 1 subunit B	R.GS*SPGPRPVEGTPASR.T	S409*	30538	530918	13135	540239	126673	577499		617916	12883	556310		362624		0.0018764		816.38		0.0808946		26.95		30.0495		0.453928		2		0	3121829	Chromatin assembly factor 1 subunit B (CAF-1 subunit B) (Chromatin assembly factor I p60 subunit) (CAF-I 60 kDa subunit) (CAF-Ip60) (M-phase phosphoprotein 7)	Q13112	03147_1	318176	CAF1B_HUMAN	0.0808946	F	26.95	nucleus	regulation of transcription	protein binding
2007212	Chromobox protein homolog 3	K.RKS*LSDSESDDSK.S	S93*	65812.4	271074	221621	331429		275793	23251	501659	56687	191496	27502	54995		0.025783	511.886	511.886	0.21387	0.378837	52.97	43.27	27.8076	16.2197	0.749943	0.730449	3	3	0	0	116241284	Chromobox protein homolog 3 (Heterochromatin protein 1 homolog gamma) (HP1 gamma) (Modifier 2 protein) (HECH)	Q13185	05130_2	322386	CBX3_HUMAN	0.155186	F	52.97	nucleus	regulation of transcription negative regulation of transcription	protein binding transcription repressor activity
2008051	Chromobox protein homolog 3	R.LTWHS*CPEDEAQ.-	S176	2.90053e+06	7.53367e+06	4315534	8009257	3671657	8508537	1322910	2972405	2501923	13547239	2690639	4630927		0.0139544	776.792	776.792	0.123665	0.600292	28.67	22.95	40.5406	35.0761	0.98885	0.65135	2	2	0	0	116241284	Chromobox protein homolog 3 (Heterochromatin protein 1 homolog gamma) (HP1 gamma) (Modifier 2 protein) (HECH)	Q13185	05130_2	322386	CBX3_HUMAN	0.0309163	F	28.67	nucleus	regulation of transcription negative regulation of transcription	protein binding transcription repressor activity
2008779	Chromobox protein homolog 3	K.SLS*DSESDDSKSK.K	S95*	16694.9	356876		339644	53146	436001	17165	759800	6484	240018	6679	8918		0.0170356		488.863		0.128365		23.06		8.31129		0.526017		3		0	116241284	Chromobox protein homolog 3 (Heterochromatin protein 1 homolog gamma) (HP1 gamma) (Modifier 2 protein) (HECH)	Q13185	05130_2	322386	CBX3_HUMAN	0.128365	F	23.06	nucleus	regulation of transcription negative regulation of transcription	protein binding
2009350	Chromobox protein homolog 3	K.RKS*LS*DSESDDSK.S	S93S95*	102604	395519	434853	355820		381605	11140	867600	59089	206172	7941	166399		0.0201362	538.541	538.541	0.0576348	0.509417	30.52	21.1	38.9644	22.331	0.694678	0.620664	3	3	0	0	116241284	Chromobox protein homolog 3 (Heterochromatin protein 1 homolog gamma) (HP1 gamma) (Modifier 2 protein) (HECH)	Q13185	05130_2	322386	CBX3_HUMAN	0.0576348	F	30.52	nucleus	regulation of transcription negative regulation of transcription	protein binding transcription repressor activity
2007206	Chromobox protein homolog 8	R.VDDKPSS*PGDSSK.K	S191*	12089.6	280505	33204	238741	14841	441663	6373	539857	4150	182263	1879			0.000626607		466.864		0.170888		24.51		10.8814		0.647777		3		0	78099843	Chromobox protein homolog 8 (Polycomb 3 homolog) (Pc3) (hPc3) (Rectachrome 1)	Q9HC52	13006_1	311909	CBX8_HUMAN	0.170888	F	24.51	nucleus	regulation of transcription	protein binding
2007208	Chromobox protein homolog 8	R.VDDKPSS*PGDSSK.K	S191*	73272.9	255638	152802	165804	75051	284954	97713	380004	27221	351334	13578	96093		0.0119556		699.793		0.241674		33.41		33.8039		0.329222		2		0	78099843	Chromobox protein homolog 8 (Polycomb 3 homolog) (Pc3) (hPc3) (Rectachrome 1)	Q9HC52	13006_1	311909	CBX8_HUMAN	0.241674	F	33.41	nucleus	regulation of transcription	protein binding
2007722	Chromobox protein homolog 8	R.HGS*GPPSSGGGLYR.D	S311	14586.8	1.31191e+06	30728	1790249		490831	5314	1138590	19813	2121499	17078	1018383		8.87025e-05		704.804		0.168962		30.27		42.3872		0.568806		2		0	78099843	Chromobox protein homolog 8 (Polycomb 3 homolog) (Pc3) (hPc3) (Rectachrome 1)	Q9HC52	13006_1	311909	CBX8_HUMAN	0.168962	F	30.27	nucleus	regulation of transcription	protein binding
2007725	Chromobox protein homolog 8	R.HGS*GPPSSGGGLYR.D	S311	468337	3.20586e+06	762616	4240843	931921	1753681		3943233	383656	5612043	263493	479501		0.0155688		470.205		0.46997		24		12.6627		0.620165		3		0	78099843	Chromobox protein homolog 8 (Polycomb 3 homolog) (Pc3) (hPc3) (Rectachrome 1)	Q9HC52	13006_1	311909	CBX8_HUMAN	0.214397	F	24	nucleus	regulation of transcription	protein binding
2008729	Chromobox protein homolog 8	R.VDDKPS*SPGDSSK.K	S190*	11851	281404	33204	238741	14841	441663	6373	539857	2957	182263	1879	4493		0.0110854		466.864		0.170888		21.92		10.3022		0.149453		3		0	78099843	Chromobox protein homolog 8 (Polycomb 3 homolog) (Pc3) (hPc3) (Rectachrome 1)	Q9HC52	13006_1	311909	CBX8_HUMAN	0.170888	F	21.92	nucleus	regulation of transcription	protein binding
2006955	Chromobox protein homolog 1	R.KADS*DSEDKGEESKPK.K	S89	26251	211250	95055	87565		376521	17449	449335	18750	142829				0.016172	610.598	610.598	0.170512	0.227896	37.46	33.87	19.7187	33.224	0.347821	0.33526	3	3	0	0			P83916		307274	CBX1_HUMAN	0.0262327	F	37.46
2007968	Chromodomain-helicase-DNA-binding protein 3	K.ELQGDGPPS*SPTNDPTVKYETQPR.F	S712*	101450	3.94182e+06	48085	3670932	189036	2362452		2676197	151975	4156355	118154	6843182		7.58135e-05		898.408		0.0360165		55.09		21.7173		0.748964		3		0	88911273	Chromodomain-helicase-DNA-binding protein 3 (CHD-3) (ATP-dependent helicase CHD3) (Mi-2 autoantigen 240 kDa protein) (Mi2-alpha) (Zinc finger helicase) (hZFH)	Q12873	09071_3	321548	CHD3_HUMAN	0.0360165	F	55.09	nucleus	regulation of transcription, DNA-dependent regulation of transcription	protein binding
2009037	Chromodomain-helicase-DNA-binding protein 3	K.ELQGDGPPSS*PTNDPTVKYETQPR.F	S713*	67069.9	3.94182e+06	48085	3670932	17135	2362452		2676197	151975	4156355	118154	6843182		0.000160507		898.408		0.174142		39.88		6.76694		0.876397		3		0	88911273	Chromodomain-helicase-DNA-binding protein 3 (CHD-3) (ATP-dependent helicase CHD3) (Mi-2 autoantigen 240 kDa protein) (Mi2-alpha) (Zinc finger helicase) (hZFH)	Q12873	09071_3	321548	CHD3_HUMAN	0.174142	F	39.88	nucleus	regulation of transcription, DNA-dependent regulation of transcription	protein binding
2010751	Chromodomain-helicase-DNA-binding protein 3	K.ELQGDGPPSS*PTNDPTVK.Y	S713*	93753.1	1.4399e+06		211093	71814		98413		79105	1946087	219433	5042327		0.0157633		959.926		0.671237		62.51		19.8227		0.858821		2		0	88911273	Chromodomain-helicase-DNA-binding protein 3 (CHD-3) (ATP-dependent helicase CHD3) (Mi-2 autoantigen 240 kDa protein) (Mi2-alpha) (Zinc finger helicase) (hZFH)	Q12873	09071_3	321548	CHD3_HUMAN	0.671237	F	62.51	nucleus	regulation of transcription, DNA-dependent regulation of transcription	protein binding
2007209	Chromodomain-helicase-DNA-binding protein 4	K.MSQPGS*PSPK.T	S1535*	3.0094e+06	6.89267e+06	4346289	5074188	7789699	4677944	2244362	5007067	310129	16690113	356538	3014043		0.0406786	548.231	548.231	0.335934	0.00730291	48.12	45.07	24.1234	38.1697	0.806577	0.906067	2	2	0	0	311033360	RecName: Full=Chromodomain-helicase-DNA-binding protein 4; Short=CHD-4; AltName: Full=ATP-dependent helicase CHD4; AltName: Full=Mi-2 autoantigen 218 kDa protein; AltName: Full=Mi2-beta	Q14839	04472_2	317625	CHD4_HUMAN	0.00730291	F	48.12	nucleus	regulation of transcription	protein binding
2006963	Chromodomain-helicase-DNA-binding protein 7	R.NIPS*PGQLDPDTRIPVINLEDGTR.L	S2559	4.01904e+06	1.8242e+07	2286233	13552718	262870	15903894	2133474	23617467	15397161	15280707	15481	22855084		0.0151613	899.78	899.779	0.103065	0.305117	25.24	24.41	78.7194	56.7958	0.905246	0.813175	3	3	0	0	148877246	Chromodomain-helicase-DNA-binding protein 7 (CHD-7) (ATP-dependent helicase CHD7)	Q9P2D1	10595_1	316678	CHD7_HUMAN	0.0363323	F	25.24	nucleus	regulation of transcription	ATP binding
2010551	Chromodomain-helicase-DNA-binding protein 8	R.HFSTLKDDDLVEFS*DLES*EDDERPR.S	S1420S1424*	688650	2.48877e+06	1292180	2182642	36188	2020275		3713888	1289190	3687527	825693	839528		0.0405825	789.329		0.171195		31.38		51.1268		0.97492		4		0		317373586	RecName: Full=Chromodomain-helicase-DNA-binding protein 8; Short=CHD-8; AltName: Full=ATP-dependent helicase CHD8; AltName: Full=Helicase with SNF2 domain 1	Q9HCK8	16712_1	310584	CHD8_HUMAN	0.171195	F	31.38	nucleus	regulation of transcription	protein binding	Wnt signaling pathway
2009821	Chromodomain-helicase-DNA-binding protein 4	K.WGQPPS*PTPVPRPPDADPNTPS*PKPLEGRPER.Q	S515S531	6.79554e+06	2.22178e+07	14489095	13117601	3957351	15249735	4562458	16250731	4075291	41502009	6893494	24968715		0.0038432	908.178		0.477175		21.49		14.3234		0.519761		4		0				Q14839		317625	CHD4_HUMAN	0.477175	F	21.49
2010053	Chromodomain-helicase-DNA-binding protein 4	K.WGQPPS*PTPVPRPPDADPNT*PSPKPLEGRPER.Q	S515T529	6.79554e+06	2.22178e+07	14489095	13117601	3957351	15249735	4562458	16250731	4075291	41502009	6893494	24968715		0.0038432	908.179		0.0749375		20.02		9.63888		0.544068		4		0				Q14839		317625	CHD4_HUMAN	0.0749375	F	20.02
2009805	UPF0485 protein C1orf144	R.ILGSAS*PEEEQEKPILDRPTR.I	S107	1.70078e+06	1.01481e+07	2853546	8109631	650534	7204173	668415	9638087	2196033	11408468	2135349	14380293		0.000626607	815.739		0.271143		42.95		21.6915		0.520802		3		0		24308107	DKFZP566C0424 protein [Homo sapiens]	Q7Z422	13213_2	310836	CA144_HUMAN	0.271143	F	42.95
2008364	C1orf21 Chromosome 1 open reading frame 21	R.ANMHISES*QQEFFR.M	S61	1.81328e+06	6.6256e+06	5833362	1834564	296127	1305166	182612	5492389	1052894	14528893	1701391	9967009		0.0298512		902.38		0.123077		47.73		42.4279		0.945674		2		0	12017957	C1orf21 [Homo sapiens]	IPI00645150.1	12721_1	307805	CA021_HUMAN	0.0099792	F	47.73
2009167	C1orf21 Chromosome 1 open reading frame 21	R.ANMHISES*QQEFFR.M	S61	4.17669e+06	3.58579e+07	3436543	38583142	1805187	5944989	3327517	30573824	5537368	78457420	6776818	25730347		0.00284639	601.922	601.923	0.508939	0.813304	27.54	25.45	29.3481	21.741	0.952924	0.928596	3	3	0	0	12017957	C1orf21 [Homo sapiens]	IPI00645150.1	12721_1	307805	CA021_HUMAN	0.104782	F	27.54
2008191	UPF0667 protein C1orf55	R.VVNTDHGS*PEQLQIPVTDSGR.H	S278*	23049.6	2.70173e+07		29853408			5088		70067	57342826	40093	47890206		0.000932641		777.032		0.0309135		35.12		2.07416		0.739382		3		0	56204494	novel protein (FLJ35382) [Homo sapiens]	Q6IQ49	08180_1	312184	CA055_HUMAN	0.0309135	F	35.12
2009575	UPF0667 protein C1orf55	R.VVNT*DHGSPEQLQIPVTDSGR.H	T274*	36296.6	2.82715e+07	38484	29853408		22431925	17095	31596488	73679	57250389	52224	225175		0.00171018		777.032		0.580916		36.4		1.9382		0.699604		3		0	56204494	novel protein (FLJ35382) [Homo sapiens]	Q6IQ49	08180_1	312184	CA055_HUMAN	0.580916	F	36.4
2008657	Axin interactor, dorsalization-associated protein	R.LPS*EPGMTLLTIR.I	S162	108738	1.73518e+07		1491016	120676	2989044	23799	5087692	35236	29944851	363976	47246411		0.00157366		754.384		1.76951		28.42		32.1552		0.678618		2		0	74751770	UPF0491 protein C1orf80	Q96BJ3	07798_1	321740	AIDA_HUMAN	1.76951	F	28.42	cellular_component	multicellular organismal development	protein binding
2009902	Ragulator complex protein LAMTOR1	R.TDEQALLSS*ILAK.T	S56	5.31541e+06	1.19893e+08	7569452	40724596	10876139	3619424	8101344	11215275	10508	529981170	19602	13923768		0.0314202	734.869		0.236939		65.35		27.6042		0.942897		2		0		125863645	UPF0404 protein C11orf59	Q6IAA8	07933_1	312792	PDRO_HUMAN	0.0735329	F	65.35	plasma membrane	biological_process ubiquitin-dependent protein catabolic process	protein binding
2009283	Inverted formin-2	R.EHNSMWASLSS*PDAEAVEPDFSSIER.L	S589	7033.39	4.24899e+06		5081054		7227169		7762352	17796		10338	1174388		0.00115796		991.087		0.171309		29.11		5.92917		0.923918		3		0	166215588	Inverted formin-2 (HBEBP2-binding protein C) [MASS=135623]	Q27J81	08648_2		INF2_HUMAN	0.171309	F	29.11	cellular_component	actin cytoskeleton organization	actin binding
2008397	C14orf43 C14orf43 protein (Fragment)	R.RAS*QEANLLTLAQK.A	S461*	113419	1.82069e+07	480217	14366640	86878	16101831		18629563		29024332		12912036		0.000483353		541.614		0.399919		52.55		135.318		0.931694		3		0	118600725	C14orf43 protein [Homo sapiens] [MASS=112687]	IPI00878852.1	12648_2	313482	CN043_HUMAN	0.17069	F	52.55	nucleus intracellular	regulation of transcription protein modification process	DNA binding
2010902	C14orf43 C14orf43 protein (Fragment)	R.RAS*QEANLLTLAQK.A	S461*	145598	6.39752e+06	519045	555951	147089	32207		6368556	23564	13565137	38293	11465759		0.0329259		811.917		0.89227		64.48		105.836		0.704667		2		0	118600725	C14orf43 protein [Homo sapiens] [MASS=112687]	IPI00878852.1	12648_2	313482	CN043_HUMAN	0.89227	F	64.48	nucleus intracellular	regulation of transcription protein modification process	DNA binding
2006998	PAXIP1-associated protein 1	R.DLFSLDSEDPSPAS*PPLR.S	S237*	191802	1.03733e+07	289523	14119662	49602	15061812	54059	22597605	374100		191727	87420		0.0144455		1011.96		0.117653		71.77		61.229		0.913979		2		0	74733129	PAXIP1-associated protein 1 (PTIP-associated protein 1)	Q9BTK6	14647_1	320058	PA1_HUMAN	0.117653	F	71.77
2008632	PAXIP1-associated protein 1	R.DLFSLDSEDPSPAS*PPLR.S	S237*	43410.8	9.34491e+06		12064758		13588889		20533720	24092	496772	106140	40406		0.0471553		674.973		0.159671		44.23		40.0233		0.95923		3		0	74733129	PAXIP1-associated protein 1 (PTIP-associated protein 1)	Q9BTK6	14647_1	320058	PA1_HUMAN	0.113203	F	44.23
2008443	Protein SMG8	R.QAS*TVEYLPGMLHSNCPK.G	S742	808950	6.19188e+06	1186751	8077431	611460	712393	673422	7760864	545224	12950882	1027896	1457815		0.0131239		704.648		0.241012		27.63		12.1307		0.962466		3		0	74715258	UPF0487 protein C17orf71 (Amplified in breast cancer gene 2 protein)	Q8ND04	08551_1	315470	SMG8_HUMAN	0.241012	F	27.63	cellular_component nucleus	nuclear-transcribed mRNA catabolic process, nonsense-mediated decay	protein binding
2008939	Protein LSM14 homolog A	R.S*PVSTRPLPSASQK.A	S216*	99227.2	1.3436e+08	6714	174423894	314777	97685885	4018	172210022	80371	142115039	90255	85363538		5.51518e-05		512.259		0.161588		22.64		47.1241		0.500905		3		0	37693452	alphaSNBP(A) [Homo sapiens]	Q8ND56	12697_1	325644	LS14A_HUMAN	0.161588	F	22.64
2009664	Protein LSM14 homolog A	K.S*PTMEQAVQTASAHLPAPAAVGR.R	S192*	346686	3.01958e+07	310474	4750702	44558	10760895	589300	2812977	461406	61071607	327694	71582687		0.00112976		790.715		1.42482		31.89		35.1851		0.82623		3		0	37693452	alphaSNBP(A) [Homo sapiens]	Q8ND56	12697_1	325644	LS14A_HUMAN	0.189441	F	31.89
2010966	Protein LSM14 homolog A	K.S*PTMEQAVQTASAHLPAPAAVGR.R	S192*	25318.5	4.14625e+06	25066	293710		71066	17011	82905	44313	8783409	40203	11500152		0.0197975		1185.57		0.992353		50.57		38.0921		0.491999		2		0	37693452	alphaSNBP(A) [Homo sapiens]	Q8ND56	12697_1	325644	LS14A_HUMAN	0.992353	F	50.57
2007998	Zinc finger CCCH domain-containing protein 4	R.AAKPGPAEAPSPTASPSGDAS*PPATAPYDPR.V	S1114*	221905	5.40554e+06	244100	3655802	12038	3100663	184670	4909930	315152	5492142	353567	9869160		0.000816325		1004.47		0.772735		30.07		21.0581		0.288741		3		0	94707996	Zinc finger CCCH domain-containing protein 4	Q9UPT8	19314_1	309084	ZC3H4_HUMAN	0.772735	F	30.07	nucleus	mRNA polyadenylation	zinc ion binding
2010802	Zinc finger CCCH domain-containing protein 4	R.AAKPGPAEAPSPTASPS*GDASPPATAPYDPR.V	S1110*	292068	4.48731e+06	327116	246718	12038	2794680	291777	4612829	471506	4913187	357903	9869160		0.0108958		1004.47		0.95604		24.81		2.66209		0.364393		3		0	94707996	Zinc finger CCCH domain-containing protein 4	Q9UPT8	19314_1	309084	ZC3H4_HUMAN	0.95604	F	24.81	nucleus	mRNA polyadenylation	zinc ion binding
2008917	Kinetochore-associated protein DSN1 homolog	R.IHLGSS*PK.K	S58*	1604.99	1.01849e+07	3619	7254498		5040059		8869473	1432	17349034	2974	12411371		1.07273e-05		459.726		0.0740382		29.82		7.59668		0.961396		2		0	28201793	Protein c20orf172	Q9H410	16455_1	324225	CT172_HUMAN	0.0740382	F	29.82	nucleus	cell cycle	protein binding
2010227	Kinetochore-associated protein DSN1 homolog	R.IHLGS*SPK.K	S57*	31163.3	8.41099e+06		7254498	149194	5040059			1868	17349034	4754	12411371		0.0018945		459.726		0.270022		29.62				0.964227		2		0	28201793	Protein c20orf172	Q9H410	16455_1	324225	CT172_HUMAN	0.270022	F	29.62	nucleus	cell cycle	protein binding
2010324	Deoxyribonucleoside 5'-monophosphate N-glycosidase	R.ILCLFRPQS*GR.V	S123	31503.1	6.94812e+06		2322484	123931			1392145	33585	19618041		11407915		0.0079612		476.239		0.341346		29.68		100		0.753952		3		0	91771471	c-Myc-responsive protein Rcl	O43598	06707_2	307582	RCL_HUMAN	0.341346	F	29.68	nucleus	metabolic process	hydrolase activity
2010720	Uncharacterized protein C9orf142	R.RLAAAEETAVS*PR.K	S148*	8971.98	676834		637912		10421	10994		18360	1259341	15506	1476497		0.0312607		725.856		0.125456		39.57		32.2792		0.47009		2		0	55962675	OTTHUMP00000022672 [Homo sapiens]	Q9BUH6	14163_1	312688	CI142_HUMAN	0.125456	F	39.57
2008502	Chromosome-associated kinesin KIF4A	R.ALASNTSFFSGCS*PIEEEAH.-	S1225	242205	5.1693e+06	831321	4689933		6698684	252313	6165537	98371	8098082	29019	194261		0.0116152		745.309		0.38408		42.81		47.0685		0.963251		3		0	158564279	Chromosome-associated kinesin KIF4B (Chromokinesin-B)	O95239	19382_1	323098	KIF4B_HUMAN	0.38408	F	42.81	nucleus microtubule	microtubule-based movement	protein binding ATP binding
2010226	Regulator of chromosome condensation	K.RRS*PPADAIPK.S	S11*	7088.86	1.8297e+07	3522	19832076		14854890	19529	15029072	8925	14222135	3468	27546814		7.92758e-06		429.89		0.00854265		31.72		100		0.590471		3		0	132170	Regulator of chromosome condensation (Cell cycle regulatory protein)	P18754	18961_3	324701	RCC1_HUMAN	0.00854265	F	31.72	nucleus phosphorylase kinase complex	cell cycle carbohydrate metabolic process	protein binding Ran guanyl-nucleotide exchange factor activity
2008435	Condensin complex subunit 1	R.YQPLAS*TASDNDFVTPEPR.R	S1285*	315031	7.86547e+06	660699	10316987	9455	1624610		10427242	420551	16382974	484448	575541		0.0147181		1094.48		0.617928		40.9		21.214		0.869875		2		0	259016362	RecName: Full=Condensin complex subunit 1; AltName: Full=Chromosome condensation-related SMC-associated protein 1; AltName: Full=Chromosome-associated protein D2; Short=hCAP-D2; AltName: Full=Non-SMC condensin I complex subunit D2; AltName: Full=XCAP-D2 homolog	F5GZJ1	06472_1	319804	CND1_HUMAN	0.398545	F	40.9	nucleus	cell cycle	protein binding	Cell cycle - yeast
2008442	Condensin complex subunit 1	R.YQPLAST*ASDNDFVTPEPR.R	T1286*	181444	1.52426e+07	634167	21337927	72312	4987945	25580	9947197	147283	38089578	27880	1850557		0.000525634		729.991		0.181905		25.54		3.52183		0.708647		3		0	259016362	RecName: Full=Condensin complex subunit 1; AltName: Full=Chromosome condensation-related SMC-associated protein 1; AltName: Full=Chromosome-associated protein D2; Short=hCAP-D2; AltName: Full=Non-SMC condensin I complex subunit D2; AltName: Full=XCAP-D2 homolog	F5GZJ1	06472_1	319804	CND1_HUMAN	0.181905	F	25.54	nucleus	cell cycle	protein binding	Cell cycle - yeast
2010321	Condensin complex subunit 1	R.YQPLASTAS*DNDFVTPEPR.R	S1288*	179227	1.64834e+07	634167	21337927	61225	6018663	25580	9947197	147283	38089578	27880	7023531		0.000192586		729.992		0.602844		27.92		1.15795		0.832192		3		0	259016362	RecName: Full=Condensin complex subunit 1; AltName: Full=Chromosome condensation-related SMC-associated protein 1; AltName: Full=Chromosome-associated protein D2; Short=hCAP-D2; AltName: Full=Non-SMC condensin I complex subunit D2; AltName: Full=XCAP-D2 homolog	F5GZJ1	06472_1	319804	CND1_HUMAN	0.602844	F	27.92	nucleus	cell cycle	protein binding	Cell cycle - yeast
2008676	Protein capicua homolog	R.FAELPEFRPEEVLPSPT*LQSLATS*PR.A	T1375S1382*	89527.1	1.42045e+07	328689	168079	22861	6375489	28659	11806742	67426	46640422		6031735		0.00499805		1024.49		1.11739		33.41		9.0759		0.699791		3		0	116241300	Protein capicua homolog	Q96RK0	10831_1	306178	CIC_HUMAN	0.0429764	F	33.41	nucleus	regulation of transcription	protein binding
2009303	Protein capicua homolog	R.FAELPEFRPEEVLPS*PTLQSLATS*PR.A	S1373S1382*	3664.79	1.28883e+07		133274		13542019		25841349	4295	20859810	14029	4065021		0.00702093		768.62		1.16492		21.92		15.0014		0.891704		4		0	116241300	Protein capicua homolog	Q96RK0	10831_1	306178	CIC_HUMAN	1.16492	F	21.92	nucleus	regulation of transcription	protein binding
2010028	Protein capicua homolog	R.TQS*LSALPK.E	S173	1.26158e+06	4.52092e+06	1796502	3643472	1858847	2880336	834261	5368266	778503	8534100	1039766	2178435		0.00293179	512.757		0.294776		27.2		29.8287		0.83978		2		0		116241300	Protein capicua homolog	Q96RK0	10831_1	306178	CIC_HUMAN	0.294776	F	27.2	nucleus	regulation of transcription	protein binding
2009941	AP-2 complex subunit mu	K.EEQSQITSQVT*GQIGWR.R	T156*	2.75568e+06	1.00083e+06	3810866	594137	2133291	929670	527674	1956821	3672885	849479	3633701	674063	0.0294886		676.313		0.892485		38.81		42.0925		0.944262		3		0		51316978	Clathrin coat assembly protein AP50 (Clathrin coat associated protein AP50) (Plasma membrane adaptor AP-2 50 kDa protein) (HA2 50 kDa subunit) (Clathrin assembly protein complex 2 medium chain) (AP-2 mu 2 chain)	Q96CW1	03014_2	314061	AP2M1_HUMAN	0.892485	F	38.81	membrane mitochondrion clathrin adaptor complex	transport intracellular protein transport	protein binding	Huntington's disease Endocytosis
2010312	Clathrin light chain A	R.LQS*EPESIR.K	S105	37183.3	4.35113e+07		102115831	47281	397578	122090	56611	16545	84159819		30826519		0.0262518		569.761		0.112427		20.69		16.2197		0.454544		2		0	116501	Clathrin light chain A (Lca)	P09496	00351_3	308211	CLCA_HUMAN	0.112427	F	20.69	membrane clathrin-coated vesicle coated pit	intracellular protein transport	protein binding	Huntington's disease Endocytosis Lysosome
2008267	Cleavage and polyadenylation specificity factor subunit 2	K.KLEQSKEADIDS*S*DES*DIEEDIDQPSAHK.T	S419S420S423*	44603.4	3.92864e+06		4808527		3534507		4691470	38603	6535949	184414	72751		0.0336802		875.349		0.237825		25.53		37.9633		0.963277		4		0	51338827	Cleavage and polyadenylation specificity factor, 100 kDa subunit (CPSF 100 kDa subunit) [MASS=88486]	Q9P2I0	05824_1	315133	CPSF2_HUMAN	0.237825	F	25.53	nucleus	mRNA processing	protein binding
2008174	Cleavage and polyadenylation specificity factor subunit 4	R.SSS*LIQLTSQNSSPNQQR.T	S202	77277	3.4549e+06		3309035	122549	3051009	79345	5112239	138061	5224353	46430	577866		0.00041087		685.655		0.292951		39.78				0.909528		3		0	37999487	Cleavage and polyadenylation specificity factor, 30 kDa subunit (CPSF 30 kDa subunit) (NS1 effector domain-binding protein 1) (Neb-1) (No arches homolog)	O95639	04338_1	314030	CPSF4_HUMAN	0.292951	F	39.78	nucleus	mRNA processing	zinc ion binding
2008037	Cleavage stimulation factor subunit 2	R.QVPVMQGTGMQGASIQGGSQPGGFS*PGQNQVTPQDHEK.A	S524*	877786	5.04138e+07	3975239	38549362		55032798	307899	82392812	88463	62119526	17329	13974358		0.00152659		990.945		1.30884		68.38		29.9776		0.951131		4		0	461847	Cleavage stimulation factor, 64 kDa subunit (CSTF 64 kDa subunit) (CF-1 64 kDa subunit)	P33240	02652_1	310700	CSTF2_HUMAN	0.001014	F	68.38	nucleus endoplasmic reticulum integral to membrane	mRNA processing protein transport calcium ion transport	protein binding nucleotide binding
2008319	Cleavage stimulation factor subunit 2	R.QVPVMQGTGMQGASIQGGSQPGGFS*PGQNQVTPQDHEK.A	S524*	32407.8	5.61413e+06		3467193		4739997	138802	9476199		7642722	23237	2744545		0.000884395		1315.59		0.540209		40.46		25.5288		0.720902		3		0	461847	Cleavage stimulation factor, 64 kDa subunit (CSTF 64 kDa subunit) (CF-1 64 kDa subunit)	P33240	02652_1	310700	CSTF2_HUMAN	0.540209	F	40.46	nucleus endoplasmic reticulum integral to membrane	mRNA processing protein transport calcium ion transport	protein binding nucleotide binding
2009604	Cleavage stimulation factor subunit 2	R.QVPVMQGTGMQGASIQGGS*QPGGFSPGQNQVTPQDHEK.A	S518*	85369.6	5.01646e+07	30919	38340294	37895	54817830	307899	82167571	34285	61679934	15850	13817267		2.65569e-05		986.949		0.98865		31.56		14.8743		0.898287		4		0	461847	Cleavage stimulation factor, 64 kDa subunit (CSTF 64 kDa subunit) (CF-1 64 kDa subunit)	P33240	02652_1	310700	CSTF2_HUMAN	0.98865	F	31.56	nucleus endoplasmic reticulum integral to membrane	mRNA processing protein transport calcium ion transport	protein binding nucleotide binding
2008103	Cleavage stimulation factor subunit 3	K.RPNEDS*DEDEEKGAVVPPVHDIYR.A	S691*	2.2248e+06	7.46364e+06	2821836	4203552	1182383	3982672	843640	5080853	3094443	15972155	3181717	8078968		0.00827864		712.321		0.689325		30.99		72.5577		0.847054		4		0	71153231	Cleavage stimulation factor 77 kDa subunit (CSTF 77 kDa subunit) (CstF-77) (CF-1 77 kDa subunit)	Q12996	02651_1	318196	CSTF3_HUMAN	0.0892398	F	30.99	nucleus	mRNA processing	protein binding
2007517	CLASP1 protein	K.SVSTTGS*LQR.S	S594	62454.6	535314	57165	725940	216432	194346		810981	16241	716088	22435	229215		0.0053664		558.258		0.0699232		54.37		25.8003		0.837219		2		0	74723323	CLIP-associating protein 1 (Cytoplasmic linker-associated protein 1) (Multiple asters homolog 1) (hOrbit1)	B7ZLX3	09322_1	310900	CLAP1_HUMAN	0.0699232	F	54.37	cytoplasm integral to membrane	cell cycle G-protein coupled receptor protein signaling pathway	protein binding binding
2007713	CLASP1 protein	K.NSSNTSVGS*PSNTIGR.T	S1069*	6937.87	6.44553e+06	8116	6973085	11574	1994185		6430176	6225	11971259	8774	4858940		1.0491e-05		829.362		0.0132713		92.94		13.9358		0.841145		2		0	74723323	CLIP-associating protein 1 (Cytoplasmic linker-associated protein 1) (Multiple asters homolog 1) (hOrbit1)	B7ZLX3	09322_1	310900	CLAP1_HUMAN	0.0132713	F	92.94	cytoplasm integral to membrane	cell cycle G-protein coupled receptor protein signaling pathway	protein binding binding
2007718	CLASP1 protein	K.NSSNTSVGS*PSNTIGR.T	S1069*	28102.1	2.45633e+06	48640	3622138	46219	987852		3399651	10746	3839406	34905	432582		0.000355197		553.244		0.0187004		26.05		20.8807		0.739013		3		0	74723323	CLIP-associating protein 1 (Cytoplasmic linker-associated protein 1) (Multiple asters homolog 1) (hOrbit1)	B7ZLX3	09322_1	310900	CLAP1_HUMAN	0.0187004	F	26.05	cytoplasm integral to membrane	cell cycle G-protein coupled receptor protein signaling pathway	protein binding binding
2009577	CLASP1 protein	K.FSFRS*QEDLNEPIKR.D	S1135	3.83677e+06	1.32854e+07	5293705	15093225	1198708	11364368	2061352	18947180	5585692	19293693	5044386	1728345		0.0306155	649.31	649.31	0.380798	0.00616676	23.29	32.1	14.7888	17.348	0.688047	0.749145	3	3	0	0	74723323	CLIP-associating protein 1 (Cytoplasmic linker-associated protein 1) (Multiple asters homolog 1) (hOrbit1)	B7ZLX3	09322_1	310900	CLAP1_HUMAN	0.00616676	F	32.1	cytoplasm integral to membrane	cell cycle G-protein coupled receptor protein signaling pathway	protein binding binding
2010328	Methylosome subunit pICln	K.FEEESKEPVADEEEEDS*DDDVEPITEFR.F	S102*	30704.8	5.90859e+06		615991		102986	107335	148458	14834	24916424	31355	3759066		0.0271696		1132.12		0.81341		44.41		25.2955		0.919614		3		0	1708393	Chloride conductance regulatory protein ICln (I(Cln)) (Chloride channel, nucleotide sensitive 1A) (Chloride ion current inducer protein) (ClCI) (Reticulocyte PICln)	P54105	03694_1	310790	ICLN_HUMAN	0.81341	F	44.41	nucleus	transport	ATP binding
2008389	Coiled-coil domain-containing protein 12	R.LKGQEDSLASAVDAATEQKTCDS*D.-	S165	62736.6	5.61764e+07	168270	61735230		71317086	49195	110115782	28235	37009930	67983	703838		0.00101433		873.709		0.0790344		52.13		82.2603		0.847559		3		0	74730697	Coiled-coil domain-containing protein 12	Q8WUD4	13007_1	314009	CCD12_HUMAN	0.0103088	F	52.13				Spliceosome
2008087	Coiled-coil domain-containing protein 6	R.ILQEKLDQPVS*APPS*PR.D	S240S244*	524739	1.41626e+07	1202517	24302943	386863	8077431	967353	20405191	53629	16624335	13337	1403203		0.00373551		678.994		0.078134		42.54		100		0.96266		3		0	292494979	RecName: Full=Coiled-coil domain-containing protein 6; AltName: Full=Papillary thyroid carcinoma-encoded protein; AltName: Full=Protein H4	Q16204	09064_1	310726	CCDC6_HUMAN	0.078134	F	42.54	cytoplasm	biological_process	protein binding	Pathways in cancer Thyroid cancer
2009074	Coiled-coil domain-containing protein 6	R.ILQEKLDQPVSAPPS*PR.D	S244*	158967	7.58592e+06	228799	12442018		4754829	379204	4788816	157211	12124987	29619	3818945		0.000392977		652.339		1.08798		21.71		32.6077		0.693165		3		0	292494979	RecName: Full=Coiled-coil domain-containing protein 6; AltName: Full=Papillary thyroid carcinoma-encoded protein; AltName: Full=Protein H4	Q16204	09064_1	310726	CCDC6_HUMAN	1.08798	F	21.71	cytoplasm	biological_process	protein binding	Pathways in cancer Thyroid cancer
2007034	Coiled-coil domain-containing protein 111	R.LGS*AEQSSPDLSFLVVK.N	S255	135597	3.4902e+06	385644	3351824	22775	2715839		5589216	150005	1553089	119561	4241034		0.000779861		928.956		0.187409		40.45		47.3764		0.674389		2		0	296434425	RecName: Full=Coiled-coil domain-containing protein 111	Q96LW4	08742_1	317855	CC111_HUMAN	0.187409	F	40.45	nucleus	DNA replication	DNA primase activity
2008132	Zinc finger C3H1 domain-containing protein	R.RISTS*DILSEK.K	S354	194772	3.03391e+06	817601	3249226	52455	782002	25874	2175762	27363	3913406	50568	5049147		0.00107971		664.827		0.623191		42.39		9.77724		0.523479		2		0	146286062	Coiled-coil domain-containing protein 131 (Proline/serine-rich coiled-coil protein 2)	O60293	14489_1	323577	ZC3H1_HUMAN	0.623191	F	42.39	intracellular	RNA processing	zinc ion binding
2008896	Zinc finger C3H1 domain-containing protein	R.LDSS*PVSSPR.K	S949*	57482.6	954920	69639	1100084	171651	832199	4703	1397161	36403	1413360	5018	31797		0.00935757		562.753		0.321921		41.58		22.4677		0.798206		2		0	146286062	Coiled-coil domain-containing protein 131 (Proline/serine-rich coiled-coil protein 2)	O60293	14489_1	323577	ZC3H1_HUMAN	0.0996	F	41.58	intracellular	RNA processing	zinc ion binding
2007132	Spindle and centriole-associated protein 1	K.LVGLNLS*PPMS*PVQLPLR.A	S760S764*	249646	4.15173e+06	742750	84496		6496423		13467889	3689	651279	2499	58561		0.0433203		697.687		0.310371		37.79		100		0.980914		3		0	74728478	Coiled-coil domain-containing protein 52	Q8N0Z3	11242_1	314539	SPICE_HUMAN	0.310371	F	37.79
2010139	Coiled-coil domain-containing protein 66	K.QELTQDKGAS*LEK.E	S669	4.25123e+06	40171.3	2738778	25202	3423987	35369	2807199	31521	4976254	88280	7309908	20484	1.07273e-05		763.859		0.162441		27.98		10.2773		0.234198		2		0		224471896	RecName: Full=Coiled-coil domain-containing protein 66 [MASS=109411]	A2RUB6	14569_1	319980	CCD66_HUMAN	0.162441	F	27.98
2007636	Coiled-coil domain-containing protein 86	R.AGLGS*PERPPK.T	S58	241127	2.29947e+06	271395	1728801	648477	1460165	197433	1037208	45850	2853882	42480	4417281		0.0018764		594.793		0.477882		24.93		100		0.588695		2		0	74733605	Coiled-coil domain-containing protein 86 (Cytokine-induced protein with coiled-coil domain)	Q9H6F5	08322_1	307379	CCD86_HUMAN	0.477882	F	24.93	nucleus	interspecies interaction between organisms	protein binding
2007890	Coiled-coil domain-containing protein 86	R.LQQGAGLESPQGQPEPGAAS*PQR.Q	S91*	194286	2.19295e+06	273447	4960468	409130	2771029	41326	2829317	181503	403959	66023			0.0044544		596.531		0.558935		38.94		72.0422		0.943842		4		0	74733605	Coiled-coil domain-containing protein 86 (Cytokine-induced protein with coiled-coil domain)	Q9H6F5	08322_1	307379	CCD86_HUMAN	0.46494	F	38.94	nucleus	interspecies interaction between organisms	protein binding
2007891	Coiled-coil domain-containing protein 86	R.LQQGAGLESPQGQPEPGAAS*PQR.Q	S91*	776955	2.20511e+07	3869242	11349580		14572343	10294		5238	33413812		50919949		0.011797		795.039		0.554319		49.77		119.142		0.943538		3		0	74733605	Coiled-coil domain-containing protein 86 (Cytokine-induced protein with coiled-coil domain)	Q9H6F5	08322_1	307379	CCD86_HUMAN	0.213587	F	49.77	nucleus	interspecies interaction between organisms	protein binding
2008090	Coiled-coil domain-containing protein 86	R.LQQGAGLESPQGQPEPGAAS*PQRQQDLHLESPQR.Q	S91*	15502.3	1.54815e+07	21888	10756200	15803	15687138	16551	16875969	10357	14991461	12913	19096945		7.42621e-08		929.445		0.622382		41.61		36.9431		0.931409		4		0	74733605	Coiled-coil domain-containing protein 86 (Cytokine-induced protein with coiled-coil domain)	Q9H6F5	08322_1	307379	CCD86_HUMAN	0.35857	F	41.61	nucleus	interspecies interaction between organisms	protein binding
2008271	Coiled-coil domain-containing protein 86	R.LGGLRPES*PESLTSVSR.T	S18*	740495	5.70323e+07	501566	36041907	2287582	43861528	10087	57166061	514180	105820308	389059	42271594		0.000657912		622.31		0.0327092		62.71		67.6275		0.912895		3		0	74733605	Coiled-coil domain-containing protein 86 (Cytokine-induced protein with coiled-coil domain)	Q9H6F5	08322_1	307379	CCD86_HUMAN	0.0327092	F	62.71	nucleus	interspecies interaction between organisms	protein binding
2008290	Coiled-coil domain-containing protein 86	R.ALVEFESNPEETREPGS*PPSVQR.A	S47*	260683	6.55379e+07	336510	53811792	406946	76130678	51778	88661141	337133	62192082	171044	46893837		1.19756e-05		879.072		1.25304		44.76		31.2876		0.807006		3		0	74733605	Coiled-coil domain-containing protein 86 (Cytokine-induced protein with coiled-coil domain)	Q9H6F5	08322_1	307379	CCD86_HUMAN	0.0724802	F	44.76	nucleus	interspecies interaction between organisms	protein binding
2009151	Coiled-coil domain-containing protein 86	R.ALVEFESNPEETREPGS*PPSVQR.A	S47*	121498	1.44945e+07	279213	13118823		21794865	27714	27219921	284272	8179119	16292	2159993		0.000762511		659.557		0.549483		31.03		9.78071		0.896882		4		0	74733605	Coiled-coil domain-containing protein 86 (Cytokine-induced protein with coiled-coil domain)	Q9H6F5	08322_1	307379	CCD86_HUMAN	0.549483	F	31.03	nucleus	interspecies interaction between organisms	protein binding
2010697	Coiled-coil domain-containing protein 86	R.QPEYSPES*PR.C	S113*	223969	1.13404e+06	173510	941415	300569	1053188	64273	278738	216342	1817327	365151	1579554		0.00504361		635.261		0.285148		27.13		32.2792		0.857249		2		0	74733605	Coiled-coil domain-containing protein 86 (Cytokine-induced protein with coiled-coil domain)	Q9H6F5	08322_1	307379	CCD86_HUMAN	0.285148	F	27.13	nucleus	interspecies interaction between organisms	protein binding
2009281	Coiled-coil domain-containing protein 94	R.LLEDS*DS*EDEAAPSPLQPALRPNPTAILDEAPKPK.R	S211S213	33449.6	9.54198e+06		10054558		8655503	74021	16445828	36330		56897	12553998		2.92615e-05		971.96		1.52182		28.68		54.2284		0.886025		4		0	74733407	Coiled-coil domain-containing protein 94	Q9BW85	08546_1	310678	CCD94_HUMAN	1.24278	F	28.68
2006914	Coiled-coil domain-containing protein 165	R.GAPPGS*PEPPALLAAPLAAGACPGGR.S	S254	245719	1.84899e+07	223238	11008619	47054	13054345	370561	26764935	249192	41266557	338552	354820		0.00272103		811.398		0.0439935		55.89		100		0.449771		3		0	327478602	RecName: Full=Coiled-coil domain-containing protein 165	Q9Y4B5			CC165_HUMAN	0.0439935	F	55.89
2007947	Coilin	R.NS*SEKLPTELSKEEPSTK.N	S271*	80196.7	4.18451e+06	123990	4503869	91426	3647463	26830	4272162	33131	5330177	125606	3168856		2.39718e-05		695.331		0.571503		34.57		19.0849		0.710361		3		0	585632	Coilin (p80)	P38432	02605_1	308103	P80C_HUMAN	0.308065	F	34.57	nucleus	regulation of transcription, DNA-dependent	protein binding
2008254	Coilin	R.LIIES*PSNTSSTEPA.-	S566	2.14588e+06	8.33406e+07	7421075	96852084	1410999	79759825	1408907	120994201	240153	118876349	248276	220303		0.0186521		813.369		0.121791		29.3		13.9358		0.831268		2		0	585632	Coilin (p80)	P38432	02605_1	308103	P80C_HUMAN	0.0479784	F	29.3	nucleus	regulation of transcription, DNA-dependent	protein binding
2007423	Dihydropyrimidinase-related protein 2	K.TS*PAKQQAPPVR.N	S522	271227	2.92241e+06	249823	3682598	244718	3725485	48690	4977319	359542	1906613	453361	320011		0.00492		680.342		0.714876		31.01				0.669156		2		0	3122051	Dihydropyrimidinase related protein-2 (DRP-2) (Collapsin response mediator protein 2) (CRMP-2) (N2A3)	Q16555	03914_1	317040	DPYL2_HUMAN	0.714876	F	31.01	cytoplasm	multicellular organismal development signal transduction	protein binding	Axon guidance
2009407	Dihydropyrimidinase-related protein 2	K.T*SPAKQQAPPVR.N	T521	121270	2.86658e+06	249823	3682107	244718	3725485	48690	4977319	53959	1906613	9159	41387		0.0127576		680.343		0.177983		33.52				0.803508		2		0	3122051	Dihydropyrimidinase related protein-2 (DRP-2) (Collapsin response mediator protein 2) (CRMP-2) (N2A3)	Q16555	03914_1	317040	DPYL2_HUMAN	0.177983	F	33.52	cytoplasm	multicellular organismal development signal transduction	protein binding	Axon guidance
2009695	Dihydropyrimidinase-related protein 2	K.TS*PAKQQAPPVR.N	S522	1.12389e+06	9.60349e+06	1263752	15410131	1726708	5740123	388514	15760786	1031079	9219743	1209414	1886654		0.0022329	453.898	453.898	0.130913	0.130913	25.77	28.04	16.8142	14.8319	0.740879	0.681328	3	3	0	0	3122051	Dihydropyrimidinase related protein-2 (DRP-2) (Collapsin response mediator protein 2) (CRMP-2) (N2A3)	Q16555	03914_1	317040	DPYL2_HUMAN	0.00809015	F	28.04	cytoplasm	multicellular organismal development signal transduction	protein binding	Axon guidance
2007864	Zinc finger CCCH domain-containing protein 18	K.LGVSVS*PSR.A	S534*	1.88786e+07	9.07833e+07	18734672	84403976	27986389	70558301	15051191	92064232	14251428	122454985	18369214	84435201		3.91863e-05	491.242	491.242	0.185435	0.674494	60.21	69.17	27.6809	27.6809	0.863201	0.838759	2	2	0	0	269849528	RecName: Full=Zinc finger CCCH domain-containing protein 18; AltName: Full=Nuclear protein NHN1	Q86VM9	11232_1	315481	ZCH18_HUMAN	0.0529814	F	69.17	nucleus	cell communication regulation of transcription	zinc ion binding
2010915	Cortactin	R.LPSS*PVYEDAASFK.A	S381*	30178.8	9.05877e+06		4376042	33100	3120088		2981969	105940	8306181	11853	26509557		0.000501877		795.858		0.36336		58.13		9.77724		0.932672		2		0	215273892	RecName: Full=Src substrate cortactin; AltName: Full=Amplaxin; AltName: Full=Oncogene EMS1	Q96H99	01268_2	315636	SRC8_HUMAN	0.36336	F	58.13	cytoplasm	biological_process positive regulation of endocytosis	protein binding	Tight junction Pathogenic Escherichia coli infection
2007401	Insulin-like growth factor 2 mRNA-binding protein 1	R.QGS*PVAAGAPAK.Q	S181*	41341	6.82917e+07	38681	56631322	142380	54327000	15248	80907503	1165	119829649	9231	29762996		4.9459e-05		567.271		0.178204		69.67		100		0.744537		2		0	296434536	RecName: Full=Insulin-like growth factor 2 mRNA-binding protein 1; Short=IGF2 mRNA-binding protein 1; Short=IMP-1; AltName: Full=Coding region determinant-binding protein; Short=CRD-BP; AltName: Full=IGF-II mRNA-binding protein 1; AltName: Full=VICKZ family member 1; AltName: Full=Zip code-binding protein 1; Short=ZBP-1; Short=Zipcode-binding protein 1	Q9NZI8	09752_1	313818	IF2B1_HUMAN	0.178204	F	69.67	nucleus integral to membrane	regulation of translation negative regulation of translation	protein binding
2008152	Insulin-like growth factor 2 mRNA-binding protein 1	R.QGS*PVAAGAPAKQQQVDIPLR.L	S181*	167351	3.22239e+07	337461	55029694		34459767	202862	61224134	225874	10311001	70558	94673		0.0129383		737.715		1.24235		39.84		100		0.855688		3		0	296434536	RecName: Full=Insulin-like growth factor 2 mRNA-binding protein 1; Short=IGF2 mRNA-binding protein 1; Short=IMP-1; AltName: Full=Coding region determinant-binding protein; Short=CRD-BP; AltName: Full=IGF-II mRNA-binding protein 1; AltName: Full=VICKZ family member 1; AltName: Full=Zip code-binding protein 1; Short=ZBP-1; Short=Zipcode-binding protein 1	Q9NZI8	09752_1	313818	IF2B1_HUMAN	0.501554	F	39.84	nucleus integral to membrane	regulation of translation negative regulation of translation	protein binding
2007881	Cleavage stimulation factor subunit 2 tau variant	K.QGGSQPSSFS*PGQSQVTPQDQEK.A	S563*	39898.2	3.02782e+06		2475369		2433731	157020	3712154	42471	6517853				0.00188359		828.694		0.0962132		40.33		27.8076		0.875743		3		0	71153234	Cleavage stimulation factor 64 kDa subunit, tau variant (CSTF 64 kDa subunit, tau variant) (TauCstF-64) (CF-1 64 kDa subunit, tau variant)	Q9H0L4	09900_1	319909	CSTFT_HUMAN	0.0487104	F	40.33	nucleus	mRNA processing	nucleotide binding
2007348	CTD small phosphatase-like protein 2	R.KAS*QQSNQIQTQR.T	S9	46420	156186	71088	330940	151102	102743		174246	7652	135042	2258	37957		0.0395399		532.921		0.186629		27.5		9.76336		0.795652		3		0	187471086	CTD small phosphatase-like protein 2 (CTDSP-like 2)	Q05D32	13697_1	322399	CTSL2_HUMAN	0.186629	F	27.5	cytoplasm	protein amino acid phosphorylation	hydrolase activity
2010691	CTD small phosphatase-like protein 2	R.RKS*QVNGEAGSYEMTNQHVK.Q	S104*	5.14426e+06	8.94802e+06	6346622	8060901	7428243	7038886	1287749	5095435	4959955	11302004	5698715	13242865		0.0428894		586.519		0.263758		31.21		23.6372		0.9068		4		0	187471086	CTD small phosphatase-like protein 2 (CTDSP-like 2)	Q05D32	13697_1	322399	CTSL2_HUMAN	0.263758	F	31.21	cytoplasm	protein amino acid phosphorylation	hydrolase activity
2010568	Homeobox protein cut-like 1	R.RPSS*LQSLFGLPEAAGAR.D	S1455	510349	2.15238e+06	685689	3277511	44035	1596671	345608	523730	1395372		81044	5363990		0.0231736	646.327		1.10379		38.51		8.85361		0.734011		3		0		296439379	RecName: Full=Homeobox protein cut-like 1; AltName: Full=CCAAT displacement protein; Short=CDP; AltName: Full=Homeobox protein cux-1	P39880	00295_1	327305	CUX1_HUMAN	1.10379	F	38.51	nucleus	regulation of transcription, DNA-dependent	DNA binding
2007307	RNA-binding protein 26	R.RLNHS*PPQSSSR.Y	S127*	144159	213651	178560	265852	301347	277340	51563	299915	99969	224726	89356			0.0252009	723.336	723.336	0.257321	0.0816234	36.91	45.01	19.1532	14.5157	0.46825	0.619113	2	2	0	0	124021002	RNA-binding protein 26 (RNA-binding motif protein 26) (CTCL tumor antigen se70-2) [MASS=113596]	Q5T8P6	12611_1	311698	RBM26_HUMAN	0.0816234	F	45.01	nucleus	mRNA processing	protein binding zinc ion binding
2008799	RNA-binding protein 26	R.LNHS*PPQSSSR.Y	S127*	1.1714e+06	2.62694e+06	1350306	2439447	3262578	2035301	650069	3016511	355864	3785027	238204	1858429		0.0180913	430.526	430.526	0.234963	0.33965	30.12	24.57	68.7489	79.8518	0.83591	0.776967	3	3	0	0	124021002	RNA-binding protein 26 (RNA-binding motif protein 26) (CTCL tumor antigen se70-2) [MASS=113596]	Q5T8P6	12611_1	311698	RBM26_HUMAN	0.0860757	F	30.12	nucleus	mRNA processing	protein binding zinc ion binding
2009385	RNA-binding protein 26	R.LNHS*PPQSSSR.Y	S127*	452066	694082	582328	651862	916064	546123	348082	722661	184446	1079590	229408	470173		0.0475086	645.285	645.286	0.265206	0.393932	32.36	29.24	42.2669	27.1337	0.668825	0.65485	2	2	0	0	124021002	RNA-binding protein 26 (RNA-binding motif protein 26) (CTCL tumor antigen se70-2) [MASS=113596]	Q5T8P6	12611_1	311698	RBM26_HUMAN	0.265206	F	32.36	nucleus	mRNA processing	protein binding zinc ion binding
2010590	RNA-binding protein 26	R.RLNHS*PPQSSSR.Y	S127*	1.08574e+06	3.80216e+06		5003945	4160130	3478952	351517	4551540	550159	3525984	366880	2450399		0.0108958		482.56		0.157713		20.93		43.7774		0.440808		3		0	124021002	RNA-binding protein 26 (RNA-binding motif protein 26) (CTCL tumor antigen se70-2) [MASS=113596]	Q5T8P6	12611_1	311698	RBM26_HUMAN	0.157713	F	20.93	nucleus	mRNA processing	protein binding zinc ion binding
2007526	Cyclin-dependent kinase inhibitor 1B	R.VSNGS*PSLER.M	S10*	6.13972e+06	2.04367e+06	3341965	1573990	8672000	159515	6683328	910326	5500361	5165611	6500936	2408916	0.016334		563.25	563.25	0.321637	0.215017	51.69	46.51	26.0224	22.4115	0.896372	0.795704	2	2	0	0	1168871	Cyclin-dependent kinase inhibitor 1B (Cyclin-dependent kinase inhibitor p27) (p27Kip1)	P46527	02867_1	307445	CDN1B_HUMAN	0.00710799	F	51.69	nucleus	potassium ion transport cell cycle cell cycle arrest	protein binding kinase activity	Pathways in cancer Prostate cancer Chronic myeloid leukemia Cell cycle
2007908	Cyclin-L1	R.EVKAEEKS*PISINVK.T	S352*	59598.8	2.73895e+06	129191	2152684	38745	2263170	4908	2918572	47929	3894888	77221	2465442		0.000174466		584.305		0.730482		24.57		55.5226		0.467396		3		0	74753368	Cyclin-L1 (Cyclin-L)	Q9UK58	10814_1	314561	CCNL1_HUMAN	0.730482	F	24.57	nucleus	regulation of transcription	protein binding
2009223	Cyclin-L1	K.GLNPDGTPALSTLGGFS*PASKPS*SPR.E	S335S341*	13115.7	5.66075e+06		3582259		7033626		7084603	18547	10517915	47032	85335		0.0150597		891.077		0.243709		22.84		7.4763		0.217142		3		0	74753368	Cyclin-L1 (Cyclin-L)	Q9UK58	10814_1	314561	CCNL1_HUMAN	0.243709	F	22.84	nucleus	regulation of transcription	protein binding
2008351	Metal transporter CNNM3	R.AQNLPQSPENTDLQVIPGS*QTR.L	S673	88580.5	9.95172e+06		10405121	97137	9455950	139757	13151087	113900	9607512	92108	7138932		1.15432e-06		825.063		1.02985		33.15		4.22426		0.916593		3		0	74751242	Metal transporter CNNM3 (Cyclin-M3) (Ancient conserved domain-containing protein 3)	Q8NE01	07419_2	316327	CNNM3_HUMAN	0.299615	F	33.15	integral to membrane	transport	protein binding
2009615	Metal transporter CNNM3	R.AQNLPQSPENTDLQVIPGSQT*R.L	T675	39276	9.97108e+06		10501896		9455950	139757	13151087	46977	9607512	9646	7138932		0.000180654		825.062		0.067929		28.87		5.22879		0.708023		3		0	74751242	Metal transporter CNNM3 (Cyclin-M3) (Ancient conserved domain-containing protein 3)	Q8NE01	07419_2	316327	CNNM3_HUMAN	0.067929	F	28.87	integral to membrane	transport	protein binding
2008565	Cyclin-Y-like protein 1	R.SFS*ADNFIGIQR.S	S344*	171018	1.03433e+07		7334539		12067312	116918	15222310	178393	12111882	559782	4980410		0.000257023		717.825		1.08598		69.77		25.4218		0.952118		2		0	160380580	Cyclin-Y-like protein 1 [MASS=40705]	Q8N7R7	08809_1	314435	CCYL1_HUMAN	0.0683098	F	69.77
2010556	Cyclin-Y-like protein 1	K.YS*SCSTIFLDDSTVSQPNLR.T	S121	1.47523e+06	434460	2135992	1239896	486657	438504	1525013	408725	1540864		1687603	85173	0.0260409		790.682		0.0375522		22.47				0.907973		3		0		160380580	Cyclin-Y-like protein 1 [MASS=40705]	Q8N7R7	08809_1	314435	CCYL1_HUMAN	0.0375522	F	22.47
2010837	Cyclin-Y	R.ASTIFLSKS*QTDVR.E	S73	1.80642e+06	4.34678e+06	1829697	4360977	1366719	1606531	1746453	3934698	2455935	6526985	1633293	5304713		0.00885344		544.938		0.311734		26.53		9.42795		0.860709		3		0	160380580	Cyclin-Y-like protein 1 [MASS=40705]	Q8ND76	10700_2	317650	CFP1_HUMAN	0.311734	F	26.53	nucleus	protein amino acid phosphorylation regulation of transcription	protein binding
2008000	Cysteine-rich protein 2	R.AS*SVTTFTGEPNTCPR.C	S114	2.09404e+06	1.27152e+07	2824778	12529962	745906	5511553	691982	13565084	2790827	21517917	3416725	10451619		0.00161277		902.882		0.228286		69.7		29.9564		0.930639		2		0	1706133	Cysteine-rich protein 2 (CRP2) (ESP1 protein)	P52943	03113_1	320514	CRIP2_HUMAN	0.0232718	F	69.7	cytoplasm protein complex	positive regulation of cell proliferation	zinc ion binding
2010549	Cysteine and glycine-rich protein 1	K.GFGFGQGAGALVHS*E.-	S192	1.77829e+06	144093	2427250	51463	294859	103041	1206174	258973	2606959		2356232	306986	0.00459417		757.327		0.166485		50.58		100		0.907217		2		0		118161	Cysteine-rich protein 1 (CRP1) (CRP)	P21291	00470_1	324490	CSRP1_HUMAN	0.166485	F	50.58	nucleus	regulation of transcription nervous system development actin cytoskeleton organization	protein binding
2008829	CTP synthase 1	K.GCRLS*PR.D	S562*	116662	872481	434775	1212272		1007079	30571	1703382		439672	1304			0.0243809		309.141		0.37497		21.18		100		0.479062		3		0	20981706	CTP synthase (UTP--ammonia ligase) (CTP synthetase)	P17812	00465_1	323370	PYRG1_HUMAN	0.37497	F	21.18	cytosol integral to membrane microtubule	response to drug glutamine metabolic process pyrimidine nucleotide biosynthetic process	protein binding	Pyrimidine metabolism
2007683	CLIP-associating protein 2	R.SRS*DIDVNAAAGAK.A	S370*	5.22539e+06	1.88945e+06	4610260	2469219	9309658	942922	2015220	2273042	4650689	2396968	5541122	1365117	0.00854805		485.559	485.56	0.166362	0.714254	49.68	29.66	15.5806	9.93061	0.781692	0.7226	3	3	0	0	77416392	CLIP-associating protein 2 (Cytoplasmic linker-associated protein 2) (hOrbit2)	O75122	12054_1	316197	CLAP2_HUMAN	0.0254354	F	49.68	cytoplasm intracellular Golgi apparatus	cell cycle translational termination modification-dependent protein catabolic process cell migration	protein binding binding
2009984	CLIP-associating protein 2	R.SRS*DIDVNAAAGAK.A	S370*	1.9227e+06	490692	1540149	586953	2904031	206242	835590	391724	1919255	688998	2414500	579544	0.00189913		727.835		0.324474		75.47		25.4218		0.485808		2		0		77416392	CLIP-associating protein 2 (Cytoplasmic linker-associated protein 2) (hOrbit2)	O75122	12054_1	316197	CLAP2_HUMAN	0.152613	F	75.47	cytoplasm intracellular Golgi apparatus	cell cycle translational termination modification-dependent protein catabolic process cell migration	protein binding binding
2010003	CLIP-associating protein 2	R.LSSS*VSAMR.V	S585	1.16993e+06	469812	1140515	443365	2264403	223517	638268	640697	734324	649295	1072122	392188	0.0101741		509.225		0.581851		37.04		12.0862		0.839182		2		0		77416392	CLIP-associating protein 2 (Cytoplasmic linker-associated protein 2) (hOrbit2)	O75122	12054_1	316197	CLAP2_HUMAN	0.135634	F	37.04	cytoplasm intracellular Golgi apparatus	cell cycle modification-dependent protein catabolic process cell migration	protein binding binding
2010427	CLIP-associating protein 2	R.LSS*SVSAMR.V	S584	201671	33170.4	130989	22326	194216	2729	149110	6499	260846	52266	273194	82031	0.0044892		517.223		0.627033		26.77		13.8917		0.565522		2		0		77416392	CLIP-associating protein 2 (Cytoplasmic linker-associated protein 2) (hOrbit2)	O75122	12054_1	316197	CLAP2_HUMAN	0.0367705	F	26.77	cytoplasm intracellular Golgi apparatus	cell cycle modification-dependent protein catabolic process cell migration	protein binding binding
2010561	CLIP-associating protein 2	R.VLNTGS*DVEEAVADALKKPAR.R	S596*	3.98718e+06	368286	15050511	426260	688831		1025612	806375	1337367	250494	1833581	358303	0.0234511		755.05		0.529796		22.74		29.3481		0.734203		3		0		77416392	CLIP-associating protein 2 (Cytoplasmic linker-associated protein 2) (hOrbit2)	O75122	12054_1	316197	CLAP2_HUMAN	0.529796	F	22.74	cytoplasm	cell cycle	protein binding
2009831	CPEB4 protein	K.QQLSPS*PGQEAGILPETEK.A	S99	3.41658e+06	1.30653e+07	5105316	10521561	4906042	11458469	2228505	14607860	3896997	18816120	946039	9922516		0.00209095	697		0.336049		37.33		3.23006		0.858289		3		0		119368635	Cytoplasmic polyadenylation element-binding protein 4 (CPE-binding protein 4) (CPE-BP4) (hCPEB-4)	B7ZLQ8	16746_1	311313	B7ZLQ8_HUMAN	0.336049	F	37.33	cytoplasm nucleus	regulation of translation protein amino acid phosphorylation	nucleotide binding
2010519	CPEB4 protein	K.QQLS*PSPGQEAGILPETEK.A	S97	3.9818e+06	1.30835e+07	5072423	10521561	4649632	11458469	2169594	14607860	3896997	18907332	4120355	9922516		0.000383844	697	697	0.975114	0.336049	31.89	29.17	6.0656	83.4666	0.764206	0.824787	3	3	0	0	119368635	Cytoplasmic polyadenylation element-binding protein 4 (CPE-binding protein 4) (CPE-BP4) (hCPEB-4)	B7ZLQ8	16746_1	311313	B7ZLQ8_HUMAN	0.336049	F	31.89	cytoplasm nucleus	regulation of translation protein amino acid phosphorylation	nucleotide binding
2008762	Protein bicaudal D homolog 2	K.EGLAPPSPS*LVSDLLSELNISEIQK.L	S331	8556.56	2.49168e+06		3828192		2984033		5471603	6719	108719	10394	65858		0.0167079		906.129		0.695413		26.57				0.682891		3		0	34098604	Cytoskeleton-like bicaudal D protein homolog 2	Q8TD16	09826_2	325890	BICD2_HUMAN	0.695413	F	26.57	cytoplasm	transport	protein binding
2009344	Protein bicaudal D homolog 2	K.KEGLAPPSPSLVS*DLLSELNISEIQK.L	S334	34398.7	424669	99014	14289		817855		1140632	2462	46535	1720	104034		0.0362389		948.827		0.709448		30.51		2.36138		0.703594		3		0	34098604	Cytoskeleton-like bicaudal D protein homolog 2	Q8TD16	09826_2	325890	BICD2_HUMAN	0.709448	F	30.51	cytoplasm	transport	protein binding
2010146	Cytosolic phospholipase A2	R.CSVS*LSNVEAR.R	S729*	2.09077e+06	49407.7	1883935	52280	1581451	23129	2882045	27720	1747173		2359232	143909	8.88014e-05		651.282		0.33652		63.36		19.8227		0.942847		2		0		317373312	RecName: Full=Cytosolic phospholipase A2; Short=cPLA2; AltName: Full=Phospholipase A2 group IVA; Includes: RecName: Full=Phospholipase A2; AltName: Full=Phosphatidylcholine 2-acylhydrolase; Includes: RecName: Full=Lysophospholipase	P47712	08986_1	311040	PA24A_HUMAN	0.33652	F	63.36	integral to membrane nucleus cytoplasm	metabolic process	calcium ion binding phospholipase activity phospholipase A2 activity	Glycerophospholipid metabolism Arachidonic acid metabolism Linoleic acid metabolism alpha-Linolenic acid metabolism Ether lipid metabolism Vascular smooth muscle contraction VEGF signaling pathway Fc epsilon RI signaling pathway MAPK signaling pathway Long-term depression GnRH signaling pathway
2010584	Death domain-associated protein 6	K.ICTLPSPPS*PLASLAPVADSSTR.V	S671*	38764.5	3.06978e+06		38452		552848	59200	1399575	69044	2359374	65579	10998629		0.0314641		1209.09		0.0670203		42.9		18.6707		0.695385		2		0	24636785	Death domain-associated protein 6 (Daxx) (hDaxx) (Fas DEATH domain-associated protein) (ETS1 associated protein 1) (EAP1)	Q9UER7	04424_1	311553	DAXX_HUMAN	0.0670203	F	42.9	nucleus	regulation of transcription	protein binding	MAPK signaling pathway Amyotrophic lateral sclerosis (ALS)
2007525	Uncharacterized protein	K.ATS*PKELGCDR.Q	S140	4855.5	935823	12611	1069980		884806		1634366	11667	793945		296016		0.00044536		438.523		0.237523		42.24		39.9127		0.919099		3		0	6503002	DEAD box RNA helicase Gemin3 [Homo sapiens]	E9PJ60	05859_1	306271	DDX20_HUMAN	0.237523	F	42.24	nucleus	negative regulation of transcription from RNA polymerase II promoter	protein binding
2007719	Nucleolar RNA helicase 2	K.VTKNEEPS*EEEIDAPKPK.K	S121*	60873.1	603041	201625	780408	34296	546163	15025	543792	13601	629710	39820	515132		0.000587905		707.331		0.561798		33.81		37.3556		0.747355		3		0	76803555	Nucleolar RNA helicase 2 (Nucleolar RNA helicase II) (Nucleolar RNA helicase Gu) (RH II/Gu) (Gu-alpha) (DEAD box protein 21)	Q9NR30	05895_1	312715	DDX21_HUMAN	0.561798	F	33.81	nucleus	negative regulation of transcription from RNA polymerase II promoter	protein binding
2007778	Nucleolar RNA helicase 2	K.NEEPS*EEEIDAPKPK.K	S121*	33739.4	5.71954e+06	78617	6673881	76125	5222912		7874229	5981	5071695	7974	3755003		0.000145048		597.928		0.0546946		26.75		100		0.772551		3		0	76803555	Nucleolar RNA helicase 2 (Nucleolar RNA helicase II) (Nucleolar RNA helicase Gu) (RH II/Gu) (Gu-alpha) (DEAD box protein 21)	Q9NR30	05895_1	312715	DDX21_HUMAN	0.0546946	F	26.75	nucleus	negative regulation of transcription from RNA polymerase II promoter	protein binding
2010195	Nucleolar RNA helicase 2	K.KKEEPSQNDIS*PK.T	S89*	8561.3	5.77052e+06	10234	9134426	26680	625174		7185494	1631	10631205	4262	1276281		0.00025941		527.25		0.390571		22.62		59.4142		0.313277		3		0	76803555	Nucleolar RNA helicase 2 (Nucleolar RNA helicase II) (Nucleolar RNA helicase Gu) (RH II/Gu) (Gu-alpha) (DEAD box protein 21)	Q9NR30	05895_1	312715	DDX21_HUMAN	0.390571	F	22.62	nucleus	negative regulation of transcription from RNA polymerase II promoter	protein binding
2008204	ATP-dependent RNA helicase DDX42	K.AGSSAAGASGWTSAGSLNSVPTNSAQQGHNSPDS*PVTSAAK.G	S754	12941.5	7.47652e+06	30784	9228402		6399949		10646197		9104852	33924	2003195		0.000266399		973.94		0.251237		21.47		5.58594		0.101915		4		0	74750541	ATP-dependent RNA helicase DDX42 (DEAD box protein 42) (Splicing factor 3B-associated 125 kDa protein) (SF3b125) (RNA helicase-related protein) (RNAHP) (RNA helicase-like protein) (RHELP) (SF3b DEAD-box protein)	Q86XP3	09909_2	327249	DDX42_HUMAN	0.251237	F	21.47	nucleus	multicellular organismal development	ATP binding	Spliceosome
2008266	ATP-dependent RNA helicase DDX42	K.AGSSAAGASGWTSAGSLNSVPTNSAQQGHNS*PDS*PVTSAAK.G	S751S754	13508	2.78605e+06		2888820		2091645		2292891	43379	1455954	24161	5200938		0.000202457		993.932		0.361467		20.86		11.634		0.192474		4		0	74750541	ATP-dependent RNA helicase DDX42 (DEAD box protein 42) (Splicing factor 3B-associated 125 kDa protein) (SF3b125) (RNA helicase-related protein) (RNAHP) (RNA helicase-like protein) (RHELP) (SF3b DEAD-box protein)	Q86XP3	09909_2	327249	DDX42_HUMAN	0.361467	F	20.86	nucleus	multicellular organismal development	ATP binding	Spliceosome
2009121	ATP-dependent RNA helicase DDX42	K.AGSSAAGASGWTSAGSLNSVPTNS*AQQGHNSPDSPVTSAAK.G	S744	16692.8	7.81459e+06	30784	9228402		6399949		10646197		9104852	52681	3693560		9.15593e-05		973.939		0.692059		21.05		6.05875		0.154964		4		0	74750541	ATP-dependent RNA helicase DDX42 (DEAD box protein 42) (Splicing factor 3B-associated 125 kDa protein) (SF3b125) (RNA helicase-related protein) (RNAHP) (RNA helicase-like protein) (RHELP) (SF3b DEAD-box protein)	Q86XP3	09909_2	327249	DDX42_HUMAN	0.692059	F	21.05	nucleus	multicellular organismal development	ATP binding	Spliceosome
2009129	ATP-dependent RNA helicase DDX42	K.AGSSAAGASGWTSAGSLNSVPTNS*AQQGHNSPDS*PVTSAAK.G	S744S754	7059.6	2.49486e+06		2888820		2091645		2292891	13586		21712	5200938		0.000226291		993.932		0.547738		28.81		0.488486		0.171216		4		0	74750541	ATP-dependent RNA helicase DDX42 (DEAD box protein 42) (Splicing factor 3B-associated 125 kDa protein) (SF3b125) (RNA helicase-related protein) (RNAHP) (RNA helicase-like protein) (RHELP) (SF3b DEAD-box protein)	Q86XP3	09909_2	327249	DDX42_HUMAN	0.547738	F	28.81	nucleus	multicellular organismal development	ATP binding	Spliceosome
2009333	ATP-dependent RNA helicase DDX42	R.QQFHS*KPVDSDS*DDDPLEAFMAEVEDQAAR.D	S104S111*	17437.7	9.69435e+06	60578	50830		11936183		28276816	6413	1420130	2760	6787775		0.00835418		885.111		0.672806		22.62		3.3366		0.195008		4		0	74750541	ATP-dependent RNA helicase DDX42 (DEAD box protein 42) (Splicing factor 3B-associated 125 kDa protein) (SF3b125) (RNA helicase-related protein) (RNAHP) (RNA helicase-like protein) (RHELP) (SF3b DEAD-box protein)	Q86XP3	09909_2		DDX42_HUMAN	0.672806	F	22.62	nucleus	multicellular organismal development	ATP binding	Spliceosome
2007207	DDX46 DEAD (Asp-Glu-Ala-Asp) box polypeptide 46, isoform CRA_a	K.AALGLQDS*DDEDAAVDIDEQIESMFNSK.K	S804*	10688.8	1.0441e+06	27733	4047587		116908	6741	543041	9020	311970	9950	201009		0.00164424		1036.11		0.0360557		36.26		139.056		0.880678		3		0	119582642	DEAD (Asp-Glu-Ala-Asp) box polypeptide 46, isoform CRA_a [Homo sapiens]	IPI00939523.1	10862_1	312427	DDX46_HUMAN	0.0360557	F	36.26	nucleus	mRNA processing	ATP binding	Spliceosome
2007501	ATP-dependent RNA helicase DDX51	R.VNDAEPGS*PEAPQGK.R	S83*	15693.7	2.76726e+06	30057	2286726	42586	2050904		2918814	2977	4021181	2849	2558681		0.000153622		788.338		0.1447		63.88		100		0.868978		2		0	229462978	RecName: Full=ATP-dependent RNA helicase DDX51; AltName: Full=DEAD box protein 51 [MASS=72457]	Q8N8A6	10865_1	321828	DDX51_HUMAN	0.00761581	F	63.88	nucleus	rRNA processing	ATP binding
2008450	ATP-dependent RNA helicase DDX54	K.LGPGRPLPTFPTSECTS*DVEPDTR.E	S75*	976759	9.20089e+06	2199162	8194333	875978	224195	535079	7939623	656721	24920273	616855	4726011		0.0335908		903.746		0.143584		43.33		24.1234		0.881577		3		0	46576615	DEAD-box protein 54 (ATP-dependent RNA helicase DP97)	Q8TDD1	13129_1	316073	DDX54_HUMAN	0.143584	F	43.33	nucleus	regulation of transcription regulation of transcription, DNA-dependent	ATP binding
2008815	ATP-dependent RNA helicase DDX54	K.IDDRDS*DEEGASDR.R	S782*	9736.23	316147	13395	348217	34645	339944		456946		298808		136822		0.00157366		553.876		0.532052		23.62		61.7234		0.750612		3		0	46576615	DEAD-box protein 54 (ATP-dependent RNA helicase DP97)	Q8TDD1	13129_1	316073	DDX54_HUMAN	0.532052	F	23.62	nucleus	regulation of transcription regulation of transcription, DNA-dependent	ATP binding
2008030	Death-inducer obliterator 1	R.RNS*VERPAEPVAGAATPSLVEQQK.M	S1456	215574	3.11761e+07	389851	37647264	652957	16493490		27414120	15428	44425071	19633	29900647		0.000478097		654.33		0.540107		53.97		55.668		0.668692		4		0	116241332	Death-inducer obliterator 1 (DIO-1) (Death-associated transcription factor 1) (DATF-1) (hDido1)	Q9BTC0	10363_4		DIDO1_HUMAN	0.301419	F	53.97	nucleus	transcription	protein binding
2007130	mRNA-decapping enzyme 1B	R.ESGLLPVGGQEPPAAATSLLLPIQS*PEPSVITSSPLTK.L	S566	13540.1	2.86557e+06		4095096		3466677		6390894	35461	299293	32239	75897		0.0259262		966.259		0.153288		39.42		13.5338		0.770641		4		0	317373353	RecName: Full=mRNA-decapping enzyme 1B	Q8IZD4	13124_2	312955	DCP1B_HUMAN	0.153288	F	39.42	nucleus	nuclear-transcribed mRNA catabolic process, nonsense-mediated decay	protein binding	RNA degradation
2007996	Dedicator of cytokinesis protein 7	R.SPS*GSAFGSQENLR.W	S1432	4.32148e+06	7.52768e+06	5315711	7389883	7813738	3551580	2012351	7703811	2913620	12601288	3551989	6391817		0.0384931	758.825	758.825	0.552536	0.0870343	58.68	37.39	20.096	16.9024	0.843212	0.806784	2	2	0	0	122065170	Dedicator of cytokinesis protein 7 [MASS=242559]	Q96N67	16833_1	308861	DOCK7_HUMAN	0.0712099	F	58.68	axon intracellular	multicellular organismal development protein amino acid phosphorylation	GTP binding
2008395	Dedicator of cytokinesis protein 7	R.LPNTYPNS*SSPGPGGLGGSVHYATMAR.S	S862	1.68339e+06	1.55806e+07	1886969	9350764	1281274	15164653	2826712	18942452	1085222	29000704	1336753	5444444		0.000360207		923.421		0.137993		23.84		12.3145		0.607718		3		0	122065170	Dedicator of cytokinesis protein 7 [MASS=242559]	Q96N67	16833_1	308861	DOCK7_HUMAN	0.137993	F	23.84	axon	multicellular organismal development	GTP binding
2009173	Dedicator of cytokinesis protein 7	R.LPNTYPNSS*SPGPGGLGGSVHYATMAR.S	S863	2.55477e+06	1.52804e+07	4654309	9251020	1281274	15164653	2562048	18942452	2448151	27599476	1828088	5444444		0.00125534		923.42		1.12743		38.35		5.92917		0.837602		3		0	122065170	Dedicator of cytokinesis protein 7 [MASS=242559]	Q96N67	16833_1	308861	DOCK7_HUMAN	0.864085	F	38.35	axon	multicellular organismal development	GTP binding
2009877	Dedicator of cytokinesis protein 7	R.MS*SHTETSSFLQTLTGR.L	S963	4.32819e+06	1.58304e+06	8263153	1981713	2093334		5604259	876600	2905804	2640072	2774405	2416833	0.0343269		654.959		0.423361		43.94		19.4201		0.873416		3		0		122065170	Dedicator of cytokinesis protein 7 [MASS=242559]	Q96N67	16833_1	308861	DOCK7_HUMAN	0.044323	F	43.94	axon intracellular	multicellular organismal development protein amino acid phosphorylation	GTP binding
2010021	Dedicator of cytokinesis protein 7	R.SPSGSAFGS*QENLR.W	S1438	4.32148e+06	7.52768e+06	5315711	7389883	7813738	3551580	2012351	7703811	2913620	12601288	3551989	6391817		0.0384931	758.825		0.473414		27.46		61.305		0.150245		2		0		122065170	Dedicator of cytokinesis protein 7 [MASS=242559]	Q96N67	16833_1	308861	DOCK7_HUMAN	0.473414	F	27.46	axon intracellular	multicellular organismal development protein amino acid phosphorylation	GTP binding
2010557	Dedicator of cytokinesis protein 7	R.MSSHT*ETSSFLQTLTGR.L	T966	3.03986e+06	1.05988e+06	1645033	1513644	1338152	1667774	4317080	194713	4794006	1798556	3105022	124725	0.0247922		660.291		0.635215		24.72		4.77121		0.863572		3		0		122065170	Dedicator of cytokinesis protein 7 [MASS=242559]	Q96N67	16833_1	308861	DOCK7_HUMAN	0.448744	F	24.72	axon intracellular	multicellular organismal development protein amino acid phosphorylation	GTP binding
2008211	Dedicator of cytokinesis protein 7	K.AAPWGSNPS*PSAESTQAMDR.S	S946	156735	6.85337e+06	104989	8700928	249348	7634761	254137	7093070	120196	8731213	55004	2106858		5.51518e-05		713.964		0.995851		38.86		27.8076		0.927041		3		0	122065170	Dedicator of cytokinesis protein 7 [MASS=242559]	Q96N67			DOCK7_HUMAN	0.288334	F	38.86	axon intracellular	multicellular organismal development protein amino acid phosphorylation	GTP binding
2009502	Dedicator of cytokinesis protein 7	R.SNS*WVNTGGPK.A	S929	25569	3.5237e+06	38520	4481671	47306	3094549	17311	4627533	13081	3795217	11627	1619536		1.19756e-05		613.764		0.136973		39.09		25.4218		0.875668		2		0	122065170	Dedicator of cytokinesis protein 7 [MASS=242559]	Q96N67			DOCK7_HUMAN	0.136973	F	39.09	axon	multicellular organismal development	GTP binding
2008218	Nipped-B-like protein	R.NAASFPLRS*PQPVCS*PAGSEGTPK.G	S274S280	225634	5.59119e+06		7409455	932553	5305047	44981	5380475	150634	8698323		1162642		0.00485691		872.384		0.42407		43.54		27.4887		0.842377		3		0	50400865	Nipped-B-like protein (Delangin) (SCC2 homolog)	Q6KC79	10560_2	325933	NIPBL_HUMAN	0.42407	F	43.54	nucleus	cell cycle	protein binding	Cell cycle - yeast
2008433	Nipped-B-like protein	K.AITSLLGGGS*PK.N	S2658*	4.4753e+07	1.7852e+08	44791752	159629027	25787342	102644215	33294515	167243063	55801214	318447942	64090124	144638188		0.000733624	590.803	590.802	0.836864	0.0152465	57.89	55.53	141.031	112.444	0.813527	0.828551	2	2	0	0	50400865	Nipped-B-like protein (Delangin) (SCC2 homolog)	Q6KC79	10560_2	325933	NIPBL_HUMAN	0.0152465	F	57.89	nucleus	cell cycle	protein binding	Cell cycle - yeast
2009109	Nipped-B-like protein	R.NAASFPLRS*PQPVCSPAGSEGTPK.G	S274	32864.8	1.05157e+07	57177	8398866	12829	10537774	19098	14168455	30327	9406052	44893	10067436		2.51848e-06		845.729		0.48833		28.83		35.3418		0.763852		3		0	50400865	Nipped-B-like protein (Delangin) (SCC2 homolog)	Q6KC79	10560_2	325933	NIPBL_HUMAN	0.48833	F	28.83	nucleus	cell cycle	protein binding	Cell cycle - yeast
2011048	Catenin delta-2	R.TGS*QHGPQNAAAATFQR.A	S474*	1.37751e+06	127245	472176	35782	2475233	58765	660530	45606	1463594	237840	1816000	258233	0.0012907		607.939		0.346909		26.13				0.716227		3		0		84028193	Catenin delta-2 (Delta-catenin) (Neural plakophilin-related ARM-repeat protein) (NPRAP) (Neurojungin) (GT24)	Q9UQB3	09181_1	316640	CTND2_HUMAN	0.346909	F	26.13	nucleus integral to membrane	regulation of transcription signal transduction	protein binding binding
2007961	Synemin	R.HVTLGPGQS*PLSR.E	S1181*	14676.7	3.35343e+06	40825	4195291	7718	806139	8363	1767224	6639	6862960	9839	3135518		3.25554e-05		476.904		1.00931		23.41		33.9758		0.84226		3		0	20137613	Desmuslin	O15061	07305_1	322409	DMN_HUMAN	1.00931	F	23.41	cytoplasm	intermediate filament cytoskeleton organization	protein binding
2009097	Synemin	K.QFTQS*PETEASADSFPDTK.V	S653*	7721.28	4.95556e+06	29539	5878068		6863894		7275423	9067	4743852		16566		0.0279481		722.635		0.234545		28.14		4.11379		0.835254		3		0	20137613	Desmuslin	O15061	07305_2	322409	DMN_HUMAN	0.234545	F	28.14	cytoplasm	intermediate filament cytoskeleton organization	protein binding
2009792	Microprocessor complex subunit DGCR8	R.LLIDPNCSGHS*PR.T	S95	2.33893e+06	4.87105e+06	3712652	5162445	1679731	2603123	1745911	4429251	1862892	8149253	2693468	4011164		0.0101557	515.901		0.21285		29.12		15.4819		0.896837		3		0		23813990	DGCR8 protein (DiGeorge syndrome critical region 8)	Q8WYQ5	09913_1	310754	DGCR8_HUMAN	0.21285	F	29.12	nucleus	primary microRNA processing	protein binding
2007826	GTPase-activating protein and VPS9 domain-containing protein 1	R.SRS*SDIVSSVR.R	S902	275228	2.13414e+06	450286	3141522	539983	715479	23908	802410	144965	3976379	216999	2034903		0.00588685		636.801		0.441618		26.3		23.8995		0.524028		2		0	172046859	GTPase-activating protein and VPS9 domain-containing protein 1 (Rab5-activating protein 6) (GAPex-5)	Q14C86	10886_1	314983	GAPD1_HUMAN	0.441618	F	26.3	membrane intracellular	signal transduction	guanyl-nucleotide exchange factor activity protein binding GTPase activator activity
2008534	Leucine-rich repeat and WD repeat-containing protein 1	R.ACAS*PSAQVEGS*PVAGSDGSQPAVKLEPLHFLQCHSK.N	S251S259*	106699	1.11137e+06		1399069	159153	1358356	32981	1877156	214514	851377	126848	70891		0.0200195		1002.45		0.282521		39.94		7.63813		0.768949		4		0	74761931	Leucine-rich repeat and WD repeat-containing protein 1	Q9UFC0	10904_1	314049	LRWD1_HUMAN	0.282521	F	39.94	integral to membrane	transport	protein binding
2009501	Leucine-rich repeat and WD repeat-containing protein 1	R.ACASPS*AQVEGSPVAGSDGSQPAVK.L	S253*	139321	5.16746e+06	445872	2940282		3104083	214112	4473676	36623	5576615		9742624		0.00143045		813.027		1.07999		36.76		4.5605		0.540016		3		0	74761931	Leucine-rich repeat and WD repeat-containing protein 1	Q9UFC0	10904_1	314049	LRWD1_HUMAN	1.07999	F	36.76	integral to membrane	transport	protein binding
2007030	TBC1 domain family member 10B	R.QQPPLGPSSS*LLSLPGLK.S	S658	5361.6	1.83389e+07		14634724		6460272		16417966	10205	24604624	16603	29576959		8.0548e-05		950.002		0.822539		65.02		30.193		0.874838		2		0	294862492	RecName: Full=TBC1 domain family member 10B; AltName: Full=Rab27A-GAP-beta	Q4KMP7	10892_1	315987	TB10B_HUMAN	0.311743	F	65.02	intracellular	regulation of Rab GTPase activity	GTPase activator activity
2007080	TBC1 domain family member 10B	R.QQPPLGPSS*SLLS*LPGLK.S	S657S661	90716	5.59494e+06	6468	10192656	3484	68989	408141	13366429	9808	4076541	25679	270097		0.00677167		660.327		0.580101		23.91		25.5655		0.760184		3		0	294862492	RecName: Full=TBC1 domain family member 10B; AltName: Full=Rab27A-GAP-beta	Q4KMP7	10892_1	315987	TB10B_HUMAN	0.580101	F	23.91	intracellular	regulation of Rab GTPase activity	GTPase activator activity
2007783	TBC1 domain family member 10B	R.AAGGAPS*PPPPVR.R	S678*	845457	1.03817e+07	2020207	9186409	267187	3388029	1843558	8392951	27164	15533705	69169	15407478		0.00376745		627.305		0.0893424		40.71		100		0.621088		2		0	294862492	RecName: Full=TBC1 domain family member 10B; AltName: Full=Rab27A-GAP-beta	Q4KMP7	10892_1	315987	TB10B_HUMAN	0.0893424	F	40.71	intracellular	regulation of Rab GTPase activity	GTPase activator activity
2008463	TBC1 domain family member 10B	R.RAS*AGPAPGPVVTAEGLHPSLPSPTGNSTPLGSSK.E	S687	48978.3	1.39877e+07		7229471	45596	84633		2728524	60169	32113104	139127	27782872		0.0157917		844.424		0.275582		62.97		23.0468		0.867873		4		0	294862492	RecName: Full=TBC1 domain family member 10B; AltName: Full=Rab27A-GAP-beta	Q4KMP7	10892_1	315987	TB10B_HUMAN	0.275582	F	62.97	intracellular	regulation of Rab GTPase activity	GTPase activator activity Rab GTPase activator activity
2008930	TBC1 domain family member 10B	R.AAGGAPS*PPPPVRR.A	S678*	7338.57	6.51729e+06		6755701		5809537		6417668	32986	8053643	3707	5549902		0.000234183		470.573		0.661132		20.44		100		0.486585		3		0	294862492	RecName: Full=TBC1 domain family member 10B; AltName: Full=Rab27A-GAP-beta	Q4KMP7	10892_1	315987	TB10B_HUMAN	0.399375	F	20.44	intracellular	regulation of Rab GTPase activity	GTPase activator activity
2009376	Nucleolar complex protein 2 homolog	R.EAARS*PDKPGGSPSASR.R	S49*	16863.4	1.03824e+06		1096966	62133	923291		1137271	13816	1303595	8368	730061		0.000254599		583.935		0.30918		29.5		49.8571		0.545579		3		0	317373580	RecName: Full=Nucleolar complex protein 2 homolog; Short=Protein NOC2 homolog; AltName: Full=NOC2-like protein	Q9Y3T9	13166_1	323612	NOC2L_HUMAN	0.30918	F	29.5	nucleus	regulation of transcription, DNA-dependent	protein binding
2010287	OTU domain-containing protein 5	R.AS*PPPQGPLPGPPGALHR.W	S64	3.64714e+06	1.4317e+07	5076141	6199093	2835380	6145110	1644138	11408599	4313597	18245802	4366444	29586480		0.00613428	609.309	609.309	0.0870798	0.892157	23.94	20.57	100	100	0.53184	0.768444	3	3	0	0	74731791	OTU domain-containing protein 5	Q96G74	06488_1	306152	OTUD5_HUMAN	0.0870798	F	23.94	cytoplasm cellular_component	modification-dependent protein catabolic process	hydrolase activity	RIG-I-like receptor signaling pathway
2009235	Protein DDI1 homolog 2	R.IDFSSIAVPGTSS*PR.Q	S106	557798	3.49386e+07	393164	26987799	167019	15568223	114283	48181644	1209928	68842514	904596	15113045		0.0001355		807.382		0.178465		45.13		7.59668		0.677027		2		0	74746201	Protein DDI1 homolog 2	Q5TDH0	18702_1	318519	DDI2_HUMAN	0.178465	F	45.13	cytoplasm	proteolysis	aspartic-type endopeptidase activity
2008208	DNA ligase 3	K.LTTTGQVTS*PVKGASFVTSTNPR.K	S210*	318318	2.16068e+07	222483	18291404	364992	19038259	13118	29976438	274371	29289691	716626	11437994		0.00029204		810.407		0.569322		60.76				0.755408		3		0	251757259	RecName: Full=DNA ligase 3; AltName: Full=DNA ligase III; AltName: Full=Polydeoxyribonucleotide synthase [ATP] 3	P49916	02966_2	316177	DNLI3_HUMAN	0.263049	F	60.76	nucleus	cell cycle	protein binding	Base excision repair
2010862	DNA ligase 3	K.LTTTGQVT*SPVKGASFVTSTNPR.K	T209*	226839	1.78638e+07	112281	691534		18920994		29061782	369128	29289691	652786	11355126		0.00776874		810.408		0.337147		23.2		43.4858		0.61686		3		0	251757259	RecName: Full=DNA ligase 3; AltName: Full=DNA ligase III; AltName: Full=Polydeoxyribonucleotide synthase [ATP] 3	P49916	02966_2	316177	DNLI3_HUMAN	0.337147	F	23.2	nucleus	cell cycle	protein binding	Base excision repair
2009280	POLD3 protein	R.QVS*ITGFFQR.K	S419	16244.5	2.99565e+06	15733	2801474	6416	1555866		8109961		1351230	42829	1159701		0.000354722		631.8		0.307304		25.22		27.6809		0.757275		2		0	17375506	DNA polymerase delta subunit 3 (DNA polymerase delta subunit p66)	Q32MZ9	11446_1	310887	DPOD3_HUMAN	0.307304	F	25.22	nucleus	DNA replication	protein binding	Purine metabolism Pyrimidine metabolism Mismatch repair Base excision repair Homologous recombination Nucleotide excision repair DNA replication
2008955	DNA replication licensing factor MCM4	R.IAEPS*VCGR.C	S326*	28233.4	2.52232e+06	128703	2901377		884933		2933072	7188	5602971	5276	289224		0.00328101		534.731		0.147877		37.39		100		0.754402		2		0	68571766	DNA replication licensing factor MCM4 (CDC21 homolog) (P1-CDC21) [MASS=96557]	P33991	09094_2	322410	MCM4_HUMAN	0.147877	F	37.39	nucleus cullin-RING ubiquitin ligase complex	regulation of transcription DNA replication	protein binding ATP binding	Meiosis - yeast DNA replication Cell cycle Cell cycle - yeast
2008049	DNA topoisomerase 2	K.IKNENTEGS*PQEDGVELEGLKQR.L	S1328*	730776	4.30583e+06	1178006	6083619	948250	3545488	517923	6022945	140638	3868554	869061	2008542		0.00198122		663.314		0.165268		31.86		4.34924		0.536961		4		0	13959709	DNA topoisomerase II, alpha isozyme	C9J4C3	00536_1	311932	TOP2A_HUMAN	0.109424	F	31.86	nucleus	DNA repair DNA topological change	protein binding ATP binding
2008190	DNA topoisomerase 2	K.IKNENTEGS*PQEDGVELEGLK.Q	S1328*	283832	6.94775e+06	986207	6782683	138250	232636	188058	7457668	81492	13105499	25151	7160288		0.00492382		789.364		0.379954		50.92		28.8472		0.744646		3		0	13959709	DNA topoisomerase II, alpha isozyme	C9J4C3	00536_1	311932	TOP2A_HUMAN	0.146656	F	50.92	nucleus	DNA repair DNA topological change	protein binding ATP binding
2007499	Dedicator of cytokinesis protein 4	R.NSAPASVS*PDGTR.V	S1620	1495.21	323006		318161		293240		390493	4760	385215	2716	227919		3.9435e-05		669.789		1.90352		58.44		32.1312		0.745575		2		0	296439369	RecName: Full=Dedicator of cytokinesis protein 4	Q8N1I0	07407_1	324186	DOCK4_HUMAN	0.72316	F	58.44	membrane stereocilium	actin cytoskeleton organization intracellular protein transport	protein binding
2007599	Isoform 3 of Neuronal migration protein doublecortin	R.SKS*PADSGNDQDANGTSSSQLSTPK.S	S306*	8208.08	660831		791522		286850	8707	749111	30106	1409320	2228	67353		0.00348913		853.699		0.867889		50.68		9.55447		0.561002		3		0	119623049	doublecortex; lissencephaly, X-linked (doublecortin), isoform CRA_c [Homo sapiens] [MASS=49847]	O43602-3	02127_2		DCX_HUMAN	0.00859683	F	50.68	cytoplasm intracellular	multicellular organismal development intracellular signaling cascade	binding protein binding
2008111	Neuronal migration protein doublecortin	K.QSPISTPTS*PGSLR.K	S415*	888561	4.82899e+06	3815785	5394596		2083597	476461	5411598	26372	8170684	124187	3084461		0.0131866		754.361		0.0477544		30.84		16.9461		0.705845		2		0	215274172	RecName: Full=Neuronal migration protein doublecortin; AltName: Full=Lissencephalin-X; Short=Lis-X; AltName: Full=Doublin	O43602	02127_4	322559	DCX_HUMAN	0.0477544	F	30.84	cytoplasm intracellular	multicellular organismal development intracellular signaling cascade	protein binding binding
2009512	Neuronal migration protein doublecortin	K.QSPISTPT*SPGSLRK.H	T414*	325114	2.30842e+07	310173	29921876	244514	9819820	330618	23417706	228935	21285176	511332	30976508		7.61321e-06		545.941		0.416919		24.48		4.02739		0.505307		3		0	215274172	RecName: Full=Neuronal migration protein doublecortin; AltName: Full=Lissencephalin-X; Short=Lis-X; AltName: Full=Doublin	O43602	02127_4	322559	DCX_HUMAN	0.416919	F	24.48	cytoplasm intracellular	multicellular organismal development intracellular signaling cascade	protein binding binding
2010260	Neuronal migration protein doublecortin	K.QSPISTPTS*PGSLRK.H	S415*	384904	2.3045e+07	310173	29980874	244514	9819820	330618	23417706	560125	21029899	479089	30976508		9.20739e-06		545.942		0.0813053		24.27		12.3145		0.518492		3		0	215274172	RecName: Full=Neuronal migration protein doublecortin; AltName: Full=Lissencephalin-X; Short=Lis-X; AltName: Full=Doublin	O43602	02127_4	322559	DCX_HUMAN	0.0813053	F	24.27	cytoplasm intracellular	multicellular organismal development intracellular signaling cascade	protein binding binding
2010564	Doublecortin and CaM kinase-like 1	R.DLYRPLS*SDDLDSVGDSV.-	S352	741808	99855.4	712461	325968	320614	37829	120396	135480	1873264		682305		0.0408925		1016.94		0.42403		32.21		13.8917		0.84125		2		0		55959720	doublecortin and CaM kinase-like 1 [Homo sapiens]	Q5VZY9			Q5VZY9_HUMAN	0.42403	F	32.21	integral to membrane integral to plasma membrane	brain development intracellular signaling cascade	guanyl-nucleotide exchange factor activity kinase activity
2009739	Serine/threonine-protein kinase DCLK2	R.SSS*NVNGGPELDR.C	S362	3.56541e+06	24567.4	3785297	3621	7350624	15500	2305515	6199	2131046		2254573	97517	0.000207939		706.296		0.362713		41.44		6.6281		0.77985		2		0		296439470	RecName: Full=Serine/threonine-protein kinase DCLK2; AltName: Full=CaMK-like CREB regulatory kinase 2; Short=CL2; Short=CLICK-II; Short=CLICK2; AltName: Full=Doublecortin domain-containing protein 3B; AltName: Full=Doublecortin-like and CAM kinase-like 2; AltName: Full=Doublecortin-like kinase 2	Q8N568	13122_3	316037	DCLK2_HUMAN	0.277702	F	41.44	nucleus integral to plasma membrane membrane mitochondrion cytoplasm integral to membrane	protein amino acid phosphorylation	ATP binding
2009744	Serine/threonine-protein kinase DCLK2	R.CIS*PEGVNGNR.C	S375	8.54392e+06	19550.6	7801994		17176386	28668	4409884	52615	5840277		7491045	16470	4.45313e-05		641.766		0.0795306		43.07		100		0.682024		2		0		296439470	RecName: Full=Serine/threonine-protein kinase DCLK2; AltName: Full=CaMK-like CREB regulatory kinase 2; Short=CL2; Short=CLICK-II; Short=CLICK2; AltName: Full=Doublecortin domain-containing protein 3B; AltName: Full=Doublecortin-like and CAM kinase-like 2; AltName: Full=Doublecortin-like kinase 2	Q8N568	13122_3	316037	DCLK2_HUMAN	0.0140348	F	43.07	integral to plasma membrane cytoplasm	protein amino acid phosphorylation	ATP binding
2009995	Serine/threonine-protein kinase DCLK2	R.S*SSNVNGGPELDR.C	S360	3.56073e+06	77607.5	3775500	3621	7350624		2305515	9994	2139230		2232781	374423	0.00309215		706.296		0.62483		45.29				0.826357		2		0		296439470	RecName: Full=Serine/threonine-protein kinase DCLK2; AltName: Full=CaMK-like CREB regulatory kinase 2; Short=CL2; Short=CLICK-II; Short=CLICK2; AltName: Full=Doublecortin domain-containing protein 3B; AltName: Full=Doublecortin-like and CAM kinase-like 2; AltName: Full=Doublecortin-like kinase 2	Q8N568	13122_3	316037	DCLK2_HUMAN	0.362713	F	45.29	nucleus integral to plasma membrane membrane mitochondrion cytoplasm integral to membrane	protein amino acid phosphorylation	ATP binding
2010048	Serine/threonine-protein kinase DCLK2	R.SSS*NVNGGPELDRCIS*PEGVNGNR.C	S362S375	2.15145e+06	63785.1	1975257	125885	1804134	25555	1125586	167486	3197317		2654980		0.000756284		892.369		0.224665		32.52		48.2766		0.928263		3		0		296439470	RecName: Full=Serine/threonine-protein kinase DCLK2; AltName: Full=CaMK-like CREB regulatory kinase 2; Short=CL2; Short=CLICK-II; Short=CLICK2; AltName: Full=Doublecortin domain-containing protein 3B; AltName: Full=Doublecortin-like and CAM kinase-like 2; AltName: Full=Doublecortin-like kinase 2	Q8N568	13122_3	316037	DCLK2_HUMAN	0.224665	F	32.52	integral to plasma membrane cytoplasm	protein amino acid phosphorylation	ATP binding
2007702	Drebrin	R.LSS*PVLHR.L	S142*	1.8818e+07	2.73422e+08	14435097	239422430	20781204	147571302	15164068	194624503	18292508	440400289	25417037	345093367		2.56683e-05	494.752	494.752	0.244816	0.0627215	48.19	51.58	30.193	30.193	0.656513	0.659056	2	2	0	0	215274247	RecName: Full=Drebrin; AltName: Full=Developmentally-regulated brain protein [MASS=71429]	Q16643	00545_2	314019	DREB_HUMAN	0.0627215	F	51.58	cytoplasm intracellular	multicellular organismal development regulation of apoptosis actin filament organization	actin binding protein binding
2008172	Drebrin	R.MAPTPIPTRS*PSDSSTASTPVAEQIER.A	S337*	99744.8	8.52172e+07	82437	84312556	31430	2724093	116712	112067365	165620	126948177	102525	100033772		0.000120386		969.458		0.540539		73.49		10.6339		0.913826		3		0	215274247	RecName: Full=Drebrin; AltName: Full=Developmentally-regulated brain protein [MASS=71429]	Q16643	00545_2	314019	DREB_HUMAN	0.115318	F	73.49	cytoplasm intracellular	multicellular organismal development actin filament organization	protein binding actin binding
2008243	Drebrin	R.MAPTPIPT*RSPSDSSTASTPVAEQIER.A	T335*	211805	8.37753e+07	82437	84417734	31430	94863782	116712	112067365	165620	126948177	662827	579342		0.00123103		974.79		0.260406		75.53		60.2212		0.891314		3		0	215274247	RecName: Full=Drebrin; AltName: Full=Developmentally-regulated brain protein [MASS=71429]	Q16643	00545_2	314019	DREB_HUMAN	0.115318	F	75.53	cytoplasm intracellular	multicellular organismal development actin filament organization	protein binding actin binding
2008349	Drebrin	R.MAPTPIPTRS*PS*DSSTASTPVAEQIER.A	S337S339*	46621.8	9.66682e+06		12087866		15995488		220827	110890	17462478	122218	2567451		0.0215789		996.113		0.325149		53.88		13.3387		0.809094		3		0	215274247	RecName: Full=Drebrin; AltName: Full=Developmentally-regulated brain protein [MASS=71429]	Q16643	00545_2	314019	DREB_HUMAN	0.0425272	F	53.88	cytoplasm intracellular	multicellular organismal development actin filament organization	protein binding actin binding
2009131	Drebrin	R.MAPTPIPT*RS*PSDSSTASTPVAEQIER.A	T335S337*	47491.8	5.4841e+06	151099	1686399		3723437		7912339	20600	13365990	65760	732357		0.00211225		1001.45		0.189187		54.24		9.85018		0.926719		3		0	215274247	RecName: Full=Drebrin; AltName: Full=Developmentally-regulated brain protein [MASS=71429]	Q16643	00545_2	314019	DREB_HUMAN	0.189187	F	54.24	cytoplasm intracellular	multicellular organismal development actin filament organization	protein binding actin binding
2009145	Drebrin	R.MAPTPIPTRSPS*DSSTASTPVAEQIER.A	S339*	227270	8.37789e+07	82437	84312556	24460	94863782	116712	112190804	165620	126948177	747121	579342		0.00133645		969.458		0.0966845		35.33		4.86076		0.632985		3		0	215274247	RecName: Full=Drebrin; AltName: Full=Developmentally-regulated brain protein [MASS=71429]	Q16643	00545_2	314019	DREB_HUMAN	0.0966845	F	35.33	cytoplasm intracellular	multicellular organismal development actin filament organization	protein binding actin binding
2009456	Drebrin	R.LSS*PVLHR.L	S142*	2.66677e+06	6.87324e+07	2074784	74505772	3355544	59870037	2168802	93390662	2486654	83014311	3248047	32881204		1.04901e-05	330.171	330.171	0.0424887	0.0485585	25.7	29.12	22.4115	22.4115	0.412108	0.466841	3	3	0	0	215274247	RecName: Full=Drebrin; AltName: Full=Developmentally-regulated brain protein [MASS=71429]	Q16643	00545_2	314019	DREB_HUMAN	0.0424887	F	29.12	cytoplasm intracellular	multicellular organismal development regulation of apoptosis actin filament organization	actin binding protein binding
2009587	Drebrin	R.MAPTPIPT*RSPS*DSSTASTPVAEQIER.A	T335S339*	17692.9	4.53678e+06		1698336		3723437		7864685	22705	8665083	65760	732357		0.00265318		1001.44		0.663154		43.01		8.4696		0.865267		3		0	215274247	RecName: Full=Drebrin; AltName: Full=Developmentally-regulated brain protein [MASS=71429]	Q16643	00545_2	314019	DREB_HUMAN	0.663154	F	43.01	cytoplasm intracellular	multicellular organismal development actin filament organization	protein binding actin binding
2010295	Drebrin	R.MAPTPIPTRSPSDS*STASTPVAEQIER.A	S341*	1.02271e+07	6.68953e+07	19121311	61381042	11458365	71038445	9071012	100005286	6618593	74726786	4866319	27325136		0.00049335		727.346		0.380545		20.89		9.16454		0.549368		4		0	215274247	RecName: Full=Drebrin; AltName: Full=Developmentally-regulated brain protein [MASS=71429]	Q16643	00545_2	314019	DREB_HUMAN	0.380545	F	20.89	cytoplasm intracellular	multicellular organismal development actin filament organization	protein binding actin binding
2010814	Drebrin	R.SPS*DSSTASTPVAEQIER.A	S339*	61152	996267		81892	252147		25669	637551	27944	1648780		2613109		0.030788		971.427		1.3688		81.71		8.22355		0.853394		2		0	215274247	RecName: Full=Drebrin; AltName: Full=Developmentally-regulated brain protein [MASS=71429]	Q16643	00545_2	314019	DREB_HUMAN	1.3688	F	81.71	cytoplasm intracellular	multicellular organismal development actin filament organization	protein binding actin binding
2007202	Dual specificity protein phosphatase 6	K.SNIS*PNFNFMGQLLDFER.T	S331	19574.1	1.31294e+06		5764535		115239		126880	93626		4244	558026		0.0499257		1104.99		0.462658		27.86				0.745151		2		0	3913541	Dual specificity protein phosphatase 9 (Mitogen-activated protein kinase phosphatase 4) (MAP kinase phosphatase 4) (MKP-4)	Q16828	04125_1	312879	DUS9_HUMAN	0.462658	F	27.86	cytoplasm nucleus endoplasmic reticulum	cell differentiation protein amino acid dephosphorylation	protein binding hydrolase activity protein tyrosine phosphatase activity kinase activity	MAPK signaling pathway
2007204	Dual specificity protein phosphatase 6	K.SNIS*PNFNFMGQLLDFER.T	S331	11444.5	4.57576e+06		22322681		111190		374856	2659		31675	70049		0.0494935		736.997		0.521508		39.99		6.32141		0.986883		3		0	3913541	Dual specificity protein phosphatase 9 (Mitogen-activated protein kinase phosphatase 4) (MAP kinase phosphatase 4) (MKP-4)	Q16828	04125_1	312879	DUS9_HUMAN	0.191491	F	39.99	cytoplasm nucleus endoplasmic reticulum	cell differentiation protein amino acid dephosphorylation	protein binding hydrolase activity protein tyrosine phosphatase activity kinase activity	MAPK signaling pathway
2009070	Dual specificity tyrosine-phosphorylation-regulated kinase 1A	R.QGADREESPMTGVCVQQS*PVASS.-	S758	676749	3.08558e+06	911418	3605643	1429665	3084911	539336	4781094	16509	3956269	486816			0.0166612		834.021		0.0991981		30.24		25.4338		0.866711		3		0	3219996	Dual-specificity tyrosine-phosphorylation regulated kinase 1A (Protein kinase minibrain homolog) (MNBH) (HP86) (Dual specificity YAK1-related kinase)	Q13627	09018_2	323184	DYR1A_HUMAN	0.0991981	F	30.24	nucleus integral to membrane	protein amino acid phosphorylation	protein binding
2007643	dUTP pyrophosphatase	M.PCSEETPAIS*PSKR.A	S11*	4376.29	1.47824e+08	20354	166097776		79286413		147733191	1528	205596152		140405273		0.000112899		546.911		0.400923		57.47		18.3674		0.878457		3		0	60115828	dUTP pyrophosphatase [Homo sapiens]		03165_2			0.0659051	F	57.47
2007652	dUTP pyrophosphatase	M.PCSEETPAIS*PSKR.A	S11*	8118.58	1.4323e+07	6550	15234161		3818561		12410939	18618	20192566	15425	19958970		4.17955e-05		819.863		0.220904		77.83		26.0224		0.807582		2		0	60115828	dUTP pyrophosphatase [Homo sapiens]		03165_2			0.147676	F	77.83
2008797	Dynamin-1	R.S*PTSSPTPQR.R	S774*	2442.35	302854		191970	2650	534696	8115	346753	1446	427148		13702		0.00413123		569.25		0.116045		49.21		32.1748		0.823382		2		0	172046078	Dynamin-1	Q05193	03851_2	324631	DYN1_HUMAN	0.116045	F	49.21	cytoplasm membrane	endocytosis protein amino acid O-linked glycosylation	protein binding GTP binding	Endocytosis Fc gamma R-mediated phagocytosis
2007845	Cytoplasmic dynein 1 light intermediate chain 1	R.KPVTVSPTTPTS*PTEGEAS.-	S516	24470	1.24149e+07		9799959		5590601		10072081	80575	15852123	41775	20759545		0.000144892		983.455		1.09466		71.41		16.9461		0.810637		2		0	134047749	Cytoplasmic dynein 1 light intermediate chain 1 (Dynein light intermediate chain 1, cytosolic) (Dynein light chain A) (DLC-A)	Q9Y6G9	10917_1	312292	DYJ1_HUMAN	0.0976649	F	71.41	microtubule membrane coat	regulation of centrosome cycle protein amino acid phosphorylation	protein binding motor activity	Vasopressin-regulated water reabsorption
2009481	Cytoplasmic dynein 1 light intermediate chain 1	R.ITRKPVTVSPTTPTS*PTEGEAS.-	S516	39941.8	1.48518e+06		2880407	38363	804079	33405	2187450	33849	1129046	94092	424941		0.000283206		779.385		0.773498		31.51		3.75664		0.468492		3		0	134047749	Cytoplasmic dynein 1 light intermediate chain 1 (Dynein light intermediate chain 1, cytosolic) (Dynein light chain A) (DLC-A)	Q9Y6G9	10917_1	312292	DYJ1_HUMAN	0.773498	F	31.51	microtubule membrane coat	regulation of centrosome cycle protein amino acid phosphorylation	protein binding motor activity	Vasopressin-regulated water reabsorption
2010771	Cytoplasmic dynein 1 light intermediate chain 1	R.KPVTVS*PTTPTSPTEGEAS.-	S510	14132.6	1.24149e+07		9799959		5590601		10072081	51545	15852123	19118	20759545		0.000141156		983.456		0.212625		27.3		9.0759		0.311684		2		0	134047749	Cytoplasmic dynein 1 light intermediate chain 1 (Dynein light intermediate chain 1, cytosolic) (Dynein light chain A) (DLC-A)	Q9Y6G9	10917_1	312292	DYJ1_HUMAN	0.212625	F	27.3	microtubule membrane coat	regulation of centrosome cycle protein amino acid phosphorylation	protein binding motor activity	Vasopressin-regulated water reabsorption
2009719	Dynein heavy chain 2, axonemal	R.TVIS*PR.L	S2542	1.92583e+06	8498.46	3364750	17077	3573670	3840	1690843	6562	531823		468052	15013	0.000147879		376.689		0.162154		33.64		84.4221		0.875202		2		0		172044680	Dynein heavy chain 2, axonemal (Axonemal beta dynein heavy chain 2) (Ciliary dynein heavy chain 2) (Dynein heavy chain domain-containing protein 3) [MASS=507695]	Q9P225	17214_1		DYH2_HUMAN	0.162154	F	33.64	microtubule nucleus dynein complex	microtubule-based movement mRNA processing	ATP binding protein binding	Pathways in cancer Huntington's disease mTOR signaling pathway Renal cell carcinoma
2008453	Cytoplasmic dynein 1 light intermediate chain 2	K.FVKDFQDYMEPEEGCQGS*PQR.R	S194*	117550	8.55522e+06	197536	9254710	14451	3171243		10050195	238993	16618242	136769	3681723		0.000541477		876.357		0.114577		36.2		202.968		0.978366		3		0	3287825	Dynein light intermediate chain 2, cytosolic (LIC53/55) (LIC-2)	O43237	09923_1	309684	DYJ2_HUMAN	0.114577	F	36.2	microtubule Golgi apparatus	regulation of centrosome cycle mismatch repair	ATP binding motor activity	Vasopressin-regulated water reabsorption
2008717	Cytoplasmic dynein 1 light intermediate chain 2	R.GPLTS*GSDEENVALPLGDNVLTHNLGIPVLVVCTK.C	S203	10033.6	2.81004e+06	26073	47121		5834494		8092727			4027	75859		0.0478718		927.97		1.2338		27.75		9.0309		0.865385		4		0	3287825	Dynein light intermediate chain 2, cytosolic (LIC53/55) (LIC-2)	O43237	09923_1	309684	DYJ2_HUMAN	1.2338	F	27.75	microtubule nucleus Golgi apparatus	regulation of centrosome cycle regulation of transcription, DNA-dependent mismatch repair	ATP binding motor activity	Vasopressin-regulated water reabsorption
2007576	H/ACA ribonucleoprotein complex subunit 4	K.AKAGLESGAEPGDGDS*DTTK.K	S494*	716.213	381085		361378		501759		471289	1289	370027	2292	200971		5.75986e-05		662.616		0.650105		40.38		11.4617		0.545999		3		0	3913488	Dyskerin (Nucleolar protein NAP57) (CBF5 homolog)	O60832	02129_1	309097	DKC1_HUMAN	0.373647	F	40.38	nucleus	cell proliferation RNA processing	protein binding RNA binding
2007579	H/ACA ribonucleoprotein complex subunit 4	K.AGLESGAEPGDGDSDTT*KK.K	T497*	55325.7	5.87139e+06	42120	5604417	229352	6267128	5156	7994675		6014490		3476231		0.000983354		638.937		0.793295		49.2		2.21849		0.31058		3		0	3913488	Dyskerin (Nucleolar protein NAP57) (CBF5 homolog)	O60832	02129_1	309097	DKC1_HUMAN	0.793295	F	49.2	nucleus	cell proliferation RNA processing	protein binding RNA binding
2007684	H/ACA ribonucleoprotein complex subunit 4	K.AGLESGAEPGDGDS*DTTK.K	S494*	11131.2	7.34397e+06		5655861		7911663	52411	7702679		11054321	3245	4395322		0.000640473		893.854		0.348128		69.8		27.6809		0.575579		2		0	3913488	Dyskerin (Nucleolar protein NAP57) (CBF5 homolog)	O60832	02129_1	309097	DKC1_HUMAN	0.208205	F	69.8	nucleus	cell proliferation RNA processing	protein binding RNA binding
2007917	H/ACA ribonucleoprotein complex subunit 4	K.AKEVELVS*E.-	S513	919328	2.32773e+07	1852165	30682325	546040	26905031	555160	32845115	831451	19161214	811823	6792976		8.52256e-05		542.252		0.0387634		43.4		100		0.913899		2		0	3913488	Dyskerin (Nucleolar protein NAP57) (CBF5 homolog)	O60832	02129_1	309097	DKC1_HUMAN	0.0387634	F	43.4	nucleus	cell proliferation RNA processing	protein binding RNA binding
2008863	H/ACA ribonucleoprotein complex subunit 4	K.AKAGLESGAEPGDGDS*DTTKK.K	S494*	11597.1	216886	42236	101395		210908	15749	507975		100542		163611		0.0105701		705.313		1.67035		39.17		9.42795		0.352834		3		0	3913488	Dyskerin (Nucleolar protein NAP57) (CBF5 homolog)	O60832	02129_1	309097	DKC1_HUMAN	1.67035	F	39.17	nucleus	cell proliferation RNA processing	protein binding RNA binding
2008892	H/ACA ribonucleoprotein complex subunit 4	K.AGLESGAEPGDGDS*DTTKK.K	S494*	27001.8	301219	44967	212833	61001	398750	24197	423114	4843	166300		305097		0.00210489		957.902		0.189054		53.95		22.4115		0.34611		2		0	3913488	Dyskerin (Nucleolar protein NAP57) (CBF5 homolog)	O60832	02129_1	309097	DKC1_HUMAN	0.0637143	F	53.95	nucleus	cell proliferation RNA processing	protein binding RNA binding
2008899	H/ACA ribonucleoprotein complex subunit 4	K.AGLESGAEPGDGDS*DTTKK.K	S494*	58715.5	5.87139e+06	42120	5604417	229352	6267128	5156	7994675	16949	6014490		3476231		0.00029204		638.937		0.312305		41.88		6.0656		0.495407		3		0	3913488	Dyskerin (Nucleolar protein NAP57) (CBF5 homolog)	O60832	02129_1	309097	DKC1_HUMAN	0.262691	F	41.88	nucleus	cell proliferation RNA processing	protein binding RNA binding
2009423	H/ACA ribonucleoprotein complex subunit 4	K.AGLES*GAEPGDGDS*DTTKKK.K	S485S494*	11034.4	247143		290959	47857	130687		372935	3292	354410	4023	86724		0.00368723		708.291		0.0230821		29.95		42.5504		0.0172489		3		0	3913488	Dyskerin (Nucleolar protein NAP57) (CBF5 homolog)	O60832	02129_1	309097	DKC1_HUMAN	0.0230821	F	29.95	nucleus	cell proliferation RNA processing	protein binding RNA binding
2009554	H/ACA ribonucleoprotein complex subunit 4	R.KRES*ES*ESDETPPAAPQLIK.K	S451S453*	116475	1.01171e+07	36993	8405629	167363	7188109	81069	10203952	11406	10756648	285544	14030947		9.61996e-05		791.352		0.460363		23.72		3.89678		0.48447		3		0	3913488	Dyskerin (Nucleolar protein NAP57) (CBF5 homolog)	O60832	02129_1	309097	DKC1_HUMAN	0.460363	F	23.72	nucleus	cell proliferation RNA processing	protein binding RNA binding
2010686	H/ACA ribonucleoprotein complex subunit 4	K.AGLESGAEPGDGDSDT*TKK.K	T496*	57390.1	3.07422e+06	42120	5604417	229352			275944	6626	6014490	8852	3476231		0.00461839		638.937		0.124295		41.69		7.87106		0.582727		3		0	3913488	Dyskerin (Nucleolar protein NAP57) (CBF5 homolog)	O60832	02129_1	309097	DKC1_HUMAN	0.124295	F	41.69	nucleus	cell proliferation RNA processing	protein binding RNA binding
2010007	Dystrophin	K.VNGTTVSSPS*TSLQR.S	S3615	1.32354e+06	175140	1162984	397123	3187842		345065	146247	861651	317397	1060134	14931	0.0155456		807.38		0.0235476		43.37		10.1889		0.804215		2		0		313104240	RecName: Full=Dystrophin	P11532	02303_9	327905	DMD_HUMAN	0.0235476	F	43.37	nucleus cytoplasm intracellular membrane integral to membrane	regulation of transcription neuron projection morphogenesis immune response regulation of transcription, DNA-dependent regulation of membrane potential G-protein coupled receptor protein signaling pathway	protein binding zinc ion binding	Hypertrophic cardiomyopathy (HCM) Arrhythmogenic right ventricular cardiomyopathy (ARVC) Viral myocarditis Dilated cardiomyopathy
2008402	Histone acetyltransferase p300	R.QTPT*PPTTQLPQQVQPSLPAAPSADQPQQQPR.S	T887	35712.5	6.26707e+06		6223643		8497077		13278333	54740	3291315	123822	44990		0.0417293		878.935		0.827279		39.88		7.97452		0.95505		4		0	223590203	RecName: Full=Histone acetyltransferase p300; Short=p300 HAT; AltName: Full=E1A-associated protein p300	Q09472	04078_1	310768	EP300_HUMAN	0.827279	F	39.88	nucleus	regulation of transcription, DNA-dependent	protein binding	Wnt signaling pathway Melanogenesis Pathways in cancer Huntington's disease Jak-STAT signaling pathway Renal cell carcinoma Prostate cancer Cell cycle Adherens junction Long-term potentiation Notch signaling pathway TGF-beta signaling pathway
2009168	Histone acetyltransferase p300	R.QTPTPPTT*QLPQQVQPSLPAAPSADQPQQQPR.S	T891	91407.3	6.26707e+06	345686	6223643		8497077		13278333	51936	3291315	59414	44990		0.0293287		878.935		0.688356		25.5		13.0703		0.898698		4		0	223590203	RecName: Full=Histone acetyltransferase p300; Short=p300 HAT; AltName: Full=E1A-associated protein p300	Q09472	04078_1	310768	EP300_HUMAN	0.688356	F	25.5	nucleus	regulation of transcription, DNA-dependent	protein binding	Wnt signaling pathway Melanogenesis Pathways in cancer Huntington's disease Jak-STAT signaling pathway Renal cell carcinoma Prostate cancer Cell cycle Adherens junction Long-term potentiation Notch signaling pathway TGF-beta signaling pathway
2008938	EP400 protein (Fragment)	K.ALS*PVTSR.T	S700	194232	4.51902e+06	353822	5494823	294846	3404140	279804	4824322	10481	6966213	32208	1905584		0.00116452		455.723		0.0856729		37.98		55.8469		0.838755		2		0	317373565	RecName: Full=E1A-binding protein p400; AltName: Full=CAG repeat protein 32; AltName: Full=Domino homolog; Short=hDomino; AltName: Full=Trinucleotide repeat-containing gene 12 protein; AltName: Full=p400 kDa SWI2/SNF2-related protein	A7E2D7	09378_1	321050	EP400_HUMAN	0.0856729	F	37.98	nucleus	chromatin modification protein amino acid glycosylation small GTPase mediated signal transduction	ATP binding
2008601	Ubiquitin-conjugating enzyme E2 O	K.NMTVEQLLTGSPT*SPTVEPEKPTR.E	T838	228171	8.2997e+06	75972	11479023		6152607	229451	12754170	350096	4858212	257165	6254479		8.06006e-05		673.828		0.543775		25.21		14.8672		0.580534		4		0	209572710	RecName: Full=Ubiquitin-conjugating enzyme E2 O; AltName: Full=Ubiquitin-protein ligase O; AltName: Full=Ubiquitin carrier protein O; AltName: Full=Ubiquitin-conjugating enzyme E2 of 230 kDa; Short=E2-230K	Q9C0C9	10928_1	319588	UBE2O_HUMAN	0.543775	F	25.21	nucleus	modification-dependent protein catabolic process regulation of protein metabolic process	ATP binding small conjugating protein ligase activity	Ubiquitin mediated proteolysis
2008603	Ubiquitin-conjugating enzyme E2 O	K.NMTVEQLLTGSPTS*PTVEPEKPTR.E	S839	2.15932e+06	3.11526e+07	4203772	40333823		1673205	1667089	4784594	2810143	53959243	2115595	55012023		0.0284124	898.102	898.102	0.823833	0.686775	41.38	64.38	4.02739	22.6067	0.696876	0.930813	3	3	0	0	209572710	RecName: Full=Ubiquitin-conjugating enzyme E2 O; AltName: Full=Ubiquitin-protein ligase O; AltName: Full=Ubiquitin carrier protein O; AltName: Full=Ubiquitin-conjugating enzyme E2 of 230 kDa; Short=E2-230K	Q9C0C9	10928_1	319588	UBE2O_HUMAN	0.0598004	F	64.38	nucleus	modification-dependent protein catabolic process regulation of protein metabolic process	ATP binding small conjugating protein ligase activity	Ubiquitin mediated proteolysis
2010972	Ubiquitin-conjugating enzyme E2 O	K.NMTVEQLLTGSPTS*PTVEPEKPTR.E	S839	48866.4	2.3487e+06	205655	1689466				71115	30413	4351313	8264	5631615		0.0245521		1346.65		0.782976		26.06		7.59668		0.519233		2		0	209572710	RecName: Full=Ubiquitin-conjugating enzyme E2 O; AltName: Full=Ubiquitin-protein ligase O; AltName: Full=Ubiquitin carrier protein O; AltName: Full=Ubiquitin-conjugating enzyme E2 of 230 kDa; Short=E2-230K	Q9C0C9	10928_1	319588	UBE2O_HUMAN	0.782976	F	26.06	nucleus	modification-dependent protein catabolic process regulation of protein metabolic process	ATP binding small conjugating protein ligase activity	Ubiquitin mediated proteolysis
2010218	E3 SUMO-protein ligase RanBP2	R.NADSEIKHSTPS*PTR.Y	S781	33110.7	2.6073e+06	26649	2407041	125973	2226441	3516	2303272	3232	3718266	6183	2381489		0.000160114		573.928		0.109898		21.7		11.4617		0.564674		3		0	83305554	E3 SUMO-protein ligase RanBP2 (Ran-binding protein 2) (Nuclear pore complex protein Nup358) (Nucleoporin Nup358) (358 kDa nucleoporin) (p270)	P49792		313199	RBP2_HUMAN	0.109898	F	21.7	nucleus	transport	protein binding
2010658	E3 SUMO-protein ligase RanBP2	R.NADSEIKHSTPSPT*R.Y	T783	34528.4	2.6073e+06		2407041	125973	2226441	3516	2303272	13144	3718266	30009	2381489		0.000299569		573.928		0.0994319		26.29		7.9588		0.339587		3		0	83305554	E3 SUMO-protein ligase RanBP2 (Ran-binding protein 2) (Nuclear pore complex protein Nup358) (Nucleoporin Nup358) (358 kDa nucleoporin) (p270)	P49792		313199	RBP2_HUMAN	0.0994319	F	26.29	nucleus	transport	protein binding
2008462	ETS-related transcription factor Elf-2	K.ISTVAVQSVNAGAPLITSTS*PTTATSPK.V	S424	13882.2	3.29745e+06		4592005	30526	376089		386606	22802	7666808	16083	3465754		0.00202732		927.143		0.178815		39.89		8.45098		0.43561		3		0	68052029	ETS-related transcription factor Elf-2 (E74-like factor 2) (New ETS-related factor)	Q15723	16856_2	311431	ELF2_HUMAN	0.178815	F	39.89	nucleus	regulation of transcription, DNA-dependent	protein binding
2008188	Echinoderm microtubule-associated protein-like 3	R.KAIS*SANLLVR.S	S176	127799	1.15145e+07	338755	8451201	154041	3571346	16878	7423524	15655	20339479	113665	17787155		0.000209947		626.345		0.169372		37.92		13.8917		0.531204		2		0	121945710	Echinoderm microtubule-associated protein-like 3 (EMAP-3)	Q32P44	08193_1	312808	EMAL3_HUMAN	0.12623	F	37.92	cytoplasm	signal transduction	protein binding
2008420	Echinoderm microtubule-associated protein-like 3	K.AIS*SANLLVR.S	S176	1.04954e+06	5.00576e+06	3825545	5679101	51761	1878898	1340888	5345277		5360160	29503	6765369		0.0187943		562.298		0.674625		30.83		25.5751		0.865074		2		0	121945710	Echinoderm microtubule-associated protein-like 3 (EMAP-3)	Q32P44	08193_1	312808	EMAL3_HUMAN	0.674625	F	30.83	cytoplasm	signal transduction	protein binding
2010314	EEF1D protein	K.KPATPAEDDEDDDIDLFGS*DNEEEDKEAAQLREER.L	S138	45952.2	2.60468e+06	140621	243107		523549		1013127		8220561	89140	3023046		0.02971		1018.68		0.105607		36.13		73.9748		0.847653		4		0			Q4VBZ6		322657	Q4VBZ6_HUMAN	0.105607	F	36.13
2007868	Eukaryotic translation initiation factor 4 gamma 1	R.SFS*KEVEER.S	S1187*	1.62015e+06	2.47754e+06	1783728	2984370	4367880	1670747	619878	2546125	555424	2591907	773831	2594529		0.0403089	595.758	595.758	0.267113	0.346071	27.69	30.22	18.8596	9.0309	0.663374	0.81936	2	2	0	0	294862538	RecName: Full=Eukaryotic translation initiation factor 4 gamma 1; Short=eIF-4-gamma 1; Short=eIF-4G 1; Short=eIF-4G1; AltName: Full=p220	Q04637	06774_5	319598	IF4G1_HUMAN	0.035279	F	30.22	cytoplasm	translation RNA metabolic process	protein binding	Viral myocarditis
2009692	Eukaryotic translation initiation factor 4 gamma 1	R.KAAS*LTEDR.D	S1209*	735729	6827.37	1539703	3903	1372366		537820	17295	124835		103920	12939	0.00302696		535.747		0.13265		50.28		16.118		0.583796		2		0		294862538	RecName: Full=Eukaryotic translation initiation factor 4 gamma 1; Short=eIF-4-gamma 1; Short=eIF-4G 1; Short=eIF-4G1; AltName: Full=p220	Q04637	06774_5	319598	IF4G1_HUMAN	0.0205514	F	50.28	cytoplasm	translation RNA metabolic process	protein binding	Viral myocarditis
2010210	Eukaryotic translation initiation factor 4 gamma 1	K.AAS*LTEDRDR.G	S1209*	4603.71	3.04647e+06	4010	3324902	3300	1491594		3192433	8524	4739325	7185	2484101		7.50165e-06		607.264		0.163162		26.75		22.4115		0.286363		2		0	294862538	RecName: Full=Eukaryotic translation initiation factor 4 gamma 1; Short=eIF-4-gamma 1; Short=eIF-4G 1; Short=eIF-4G1; AltName: Full=p220	Q04637	06774_5	319598	IF4G1_HUMAN	0.163162	F	26.75	cytoplasm	translation RNA metabolic process	protein binding	Viral myocarditis
2010247	Eukaryotic translation initiation factor 4 gamma 1	K.WLREAEEES*DHN.-	S1596	5773.84	5.4906e+06		6860488	16092	2522153	8371	3058513	4406	13703449		1308389		0.000146086		532.21		0.647178		29.2		100		0.935374		3		0	294862538	RecName: Full=Eukaryotic translation initiation factor 4 gamma 1; Short=eIF-4-gamma 1; Short=eIF-4G 1; Short=eIF-4G1; AltName: Full=p220	Q04637	06774_5	319598	IF4G1_HUMAN	0.647178	F	29.2	cytoplasm	translation RNA metabolic process	protein binding	Viral myocarditis
2010885	Eukaryotic translation initiation factor 4 gamma 1	R.EAALPPVS*PLK.A	S1231*	166120	6.08519e+06	420145	5348605		2201223	124503	714844	189562	12551711	96389	9609571		0.00187677		601.315		0.464372		21.37		100		0.69469		2		0	294862538	RecName: Full=Eukaryotic translation initiation factor 4 gamma 1; Short=eIF-4-gamma 1; Short=eIF-4G 1; Short=eIF-4G1; AltName: Full=p220	Q04637	06774_5	319598	IF4G1_HUMAN	0.464372	F	21.37	cytoplasm	translation RNA metabolic process	protein binding	Viral myocarditis
2006975	Eukaryotic translation initiation factor 3 subunit G	K.GIPLATGDT*SPEPELLPGAPLPPPKEVINGNIK.T	T41*	20183.4	1.04221e+08	54762	104427302		107304744		204331589		67682420	25971	37357366		8.52256e-05		853.702		1.02175		20.39		9.16454		0.494088		4		0	23503064	Eukaryotic translation initiation factor 3 subunit 4 (eIF-3 delta) (eIF3 p44) (eIF-3 RNA-binding subunit) (eIF3 p42) (eIF3g)	O75821	04886_1	309094	IF34_HUMAN	1.02175	F	20.39	cytoplasm nucleus	translation metabolic process	protein binding translation initiation factor activity
2008637	Eukaryotic translation initiation factor 3 subunit G	K.GIPLATGDTS*PEPELLPGAPLPPPKEVINGNIK.T	S42*	20971.7	5.03207e+07				48193564		84315595	36004	73072385	68854	46021831		7.74318e-05		1137.93		0.00527584		89.17		10.3253		0.511085		3		0	23503064	Eukaryotic translation initiation factor 3 subunit 4 (eIF-3 delta) (eIF3 p44) (eIF-3 RNA-binding subunit) (eIF3 p42) (eIF3g)	O75821	04886_1	309094	IF34_HUMAN	0.00527584	F	89.17	cytoplasm nucleus	translation metabolic process	protein binding translation initiation factor activity
2009287	Eukaryotic translation initiation factor 3 subunit G	K.GIPLATGDTS*PEPELLPGAPLPPPKEVINGNIK.T	S42*	27101.4	1.04221e+08		104427302		107304744	57833	204331589	24601	67682420	25971	37357366		2.06806e-05		853.702		0.949064		28.39		12.4677		0.64417		4		0	23503064	Eukaryotic translation initiation factor 3 subunit 4 (eIF-3 delta) (eIF3 p44) (eIF-3 RNA-binding subunit) (eIF3 p42) (eIF3g)	O75821	04886_1	309094	IF34_HUMAN	0.410929	F	28.39	cytoplasm nucleus	translation metabolic process	protein binding translation initiation factor activity
2010365	Eukaryotic translation initiation factor 3 subunit G	K.GIPLATGDTS*PEPELLPGAPLPPPK.E	S42*	956838	4.6614e+07	4009759	23271137	401656	31833127	241132	50630920	76895	66404069	54749	60930676		0.000343217		848.772		0.447667		28.59		11.3033		0.627572		3		0	23503064	Eukaryotic translation initiation factor 3 subunit 4 (eIF-3 delta) (eIF3 p44) (eIF-3 RNA-binding subunit) (eIF3 p42) (eIF3g)	O75821	04886_1	309094	IF34_HUMAN	0.447667	F	28.59	cytoplasm nucleus	translation metabolic process	protein binding translation initiation factor activity
2008609	HCG1784554, isoform CRA_a	K.T*CFSPNRVIGLSSDLQQVGGASAR.I	T270	815411	8.4818e+06	657718	8301392	34682	6952838	1144862	12541775	1554170	13387006	685625	1225972		0.00775324		867.413		1.3895		24.18		30.7203		0.592517		3		0	6685511	Eukaryotic translation initiation factor 3 subunit 5 (eIF-3 epsilon) (eIF3 p47 subunit) (eIF3f)	B3KSH1	04887_1	317139	IF35_HUMAN	1.3895	F	24.18	cytoplasm integral to membrane	translation transport	translation initiation factor activity protein binding
2009808	Eukaryotic translation initiation factor 3 subunit C	K.QPLLLS*EDEEDTKR.V	S39*	3.31897e+07	5.83008e+07	46542641	63917501	41941401	47426361	9032552	71996772	31636365	60806708	36795474	47356576		0.0258705	584.94		0.301231		33.25		84.6356		0.804893		3		0		6685539	Eukaryotic translation initiation factor 3 subunit 8 (eIF3 p110) (eIF3c)	Q99613	04889_2	321542	IF38_HUMAN	0.193404	F	33.25	cytoplasm	translation	translation initiation factor activity protein binding
2009921	Eukaryotic translation initiation factor 4 gamma 2	K.MDRDPLGGLADMFGQMPGSGIGTGPGVIQDRFS*PTMGR.H	S395*	24140	464017	69851	67271		199516		295613	2569	1260930		496756		0.0221598	1001.21		0.700182		39.23		1.66677		0.718071		4		0		30315906	Eukaryotic translation initiation factor 4 gamma 2 (eIF-4-gamma 2) (eIF-4G 2) (eIF4G 2) (p97) (Death associated protein 5) (DAP-5)	P78344	09084_2	323158	IF4G2_HUMAN	0.700182	F	39.23	cytoplasm intrinsic to membrane	translation RNA metabolic process	protein binding	Viral myocarditis
2007734	EIF4G3 protein	R.GGS*SKDLLDNQSQEEQRR.E	S1162*	9411.61	2.04745e+06	12916	3236642		1017206		2737082	8500	3246297	25642			0.000170062		709.654		0.0244482		25.12		15.2288		0.491533		3		0	48428276	Eukaryotic translation initiation factor 4 gamma 3 (eIF-4-gamma 3) (eIF-4G 3) (eIF4G 3) (eIF-4-gamma II) (eIF4GII)	B9EGQ7	06802_1	311067	B9EGQ7_HUMAN	0.0244482	F	25.12	eukaryotic translation initiation factor 4F complex focal adhesion integral to membrane	translation RNA metabolic process	protein binding	Viral myocarditis
2008318	EIF4G3 protein	R.RS*PVPAQIAITVPK.T	S501*	391319	1.92459e+07	606928	13023440	182751	18563214	62440	28299036	676949	15426333	427526	20917256		7.85302e-05		519.623		0.187558		52.62		130.45		0.698864		3		0	48428276	Eukaryotic translation initiation factor 4 gamma 3 (eIF-4-gamma 3) (eIF-4G 3) (eIF4G 3) (eIF-4-gamma II) (eIF4GII)	B9EGQ7	06802_1	311067	B9EGQ7_HUMAN	0.0436778	F	52.62	eukaryotic translation initiation factor 4F complex focal adhesion	translation RNA metabolic process	protein binding	Viral myocarditis
2008325	EIF4G3 protein	R.RS*PVPAQIAITVPK.T	S501*	25667.7	5.23353e+06	46864	4218258		1884867	15342	62919	51971	5864975	14162	14136612		0.0040642		778.932		0.0115618		34.1		70.8909		0.859012		2		0	48428276	Eukaryotic translation initiation factor 4 gamma 3 (eIF-4-gamma 3) (eIF-4G 3) (eIF4G 3) (eIF-4-gamma II) (eIF4GII)	B9EGQ7	06802_1	311067	B9EGQ7_HUMAN	0.0115618	F	34.1	eukaryotic translation initiation factor 4F complex focal adhesion	translation RNA metabolic process	protein binding	Viral myocarditis
2008456	EIF4G3 protein	R.S*PVPAQIAITVPK.T	S501*	7646.74	2.76841e+07		14369178		15162381	16112	19170017		49970411	22121	39748512		6.92706e-05		700.881		0.555414		63.72		171.921		0.935126		2		0	48428276	Eukaryotic translation initiation factor 4 gamma 3 (eIF-4-gamma 3) (eIF-4G 3) (eIF4G 3) (eIF-4-gamma II) (eIF4GII)	B9EGQ7	06802_1	311067	B9EGQ7_HUMAN	0.29841	F	63.72	eukaryotic translation initiation factor 4F complex focal adhesion	translation RNA metabolic process	protein binding	Viral myocarditis
2007086	ETS-related transcription factor Elf-4	R.T*SGTTAAPR.V	T527	17046.6	253958	58674	202559	15368	334757	2255	542910	5348	189562	3588			0.0013998		471.208		0.135966		20.03		10		0.112697		2		0	68052244	ETS-related transcription factor Elf-4 (E74-like factor 4) (Myeloid Elf-1-like factor)	Q99607	06499_1	317387	ELF4_HUMAN	0.135966	F	20.03	nucleus	regulation of transcription, DNA-dependent	protein binding
2007335	RNA exonuclease 1 homolog	R.RPSPT*SGDSRPAAGR.G	T461	41137.4	667867	18173	745466	186728	409022		815752		736331		632766		0.00835418		531.249		0.0998911		22.64		7.25445		0.391221		3		0	296452990	RecName: Full=RNA exonuclease 1 homolog; AltName: Full=Elongin-A-binding protein 1; Short=EloA-BP1; AltName: Full=Transcription elongation factor B polypeptide 3-binding protein 1	Q8N1G1	15478_1	306228	REXO1_HUMAN	0.0998911	F	22.64	nucleus	DNA repair	nucleic acid binding
2009105	RNA exonuclease 1 homolog	K.ETAVQCDVGDLQPPPAKPAS*PAQVQSSQDGGCPK.E	S358*	69653	3.36615e+06	59083	1412949	178193	3631874	18175	6474669	15025	3541339	77789	1769917		0.00015121		900.658		0.628401		24.28		38.8138		0.68131		4		0	296452990	RecName: Full=RNA exonuclease 1 homolog; AltName: Full=Elongin-A-binding protein 1; Short=EloA-BP1; AltName: Full=Transcription elongation factor B polypeptide 3-binding protein 1	Q8N1G1	15478_1	306228	REXO1_HUMAN	0.628401	F	24.28	nucleus	DNA repair	nucleic acid binding
2009654	ELAV-like protein 1	K.NVALLSQLYHS*PAR.R	S202*	429220	9.72523e+06	1659610	6776422		229118	425881	12950249	20079	26696338	40530	1974046		0.0196141		550.279		0.744168		31.43		42.783		0.730351		3		0	20981691	ELAV-like protein 1 (Hu-antigen R) (HuR)	Q15717	16025_1	311018	ELAV1_HUMAN	0.192865	F	31.43	nucleus	multicellular organismal development mRNA stabilization	nucleotide binding
2010313	ELAV-like protein 1	K.NVALLSQLYHS*PARR.F	S202*	89682.8	8.43705e+06		6345357	128247	179864	255871	8945204	41668	22047128	22629	4667696		0.00465408		602.312		0.557919		21.56		32.7581		0.16747		3		0	20981691	ELAV-like protein 1 (Hu-antigen R) (HuR)	Q15717	16025_1	311018	ELAV1_HUMAN	0.557919	F	21.56	nucleus	multicellular organismal development mRNA stabilization	nucleotide binding
2008234	Serine/threonine-protein kinase MARK2	K.VPAS*PLPGLER.K	S456*	1.72738e+06	2.13237e+07	8210033	18121155	341606	11412823	20360	7459405	40250	33538666	24651	36086391		0.00268596		608.31		0.273113		38.1		100		0.894538		2		0	62510922	Serine/threonine-protein kinase MARK2 (MAP/microtubule affinity-regulating kinase 2) (ELKL motif kinase) (EMK1) (PAR1 homolog) [MASS=87910]	Q7KZI7	02753_4	311424	MARK2_HUMAN	0.273113	F	38.1	nucleus extracellular region integral to membrane	protein amino acid phosphorylation	protein binding ATP binding
2009891	R31237_1, (Fragment)	K.LDTFCGS*PPYAAPELFQGK.K	S248*	3.73573e+06	659864	6750783	387224	2044581	374492	2948728	627141	6934547	633267		1277197	0.00124031		726.659		0.590919		34.52		6.79353		0.954812		3		0		29840797	MAP/microtubule affinity-regulating kinase 4 (MAP/microtubule affinity-regulating kinase like 1)	O75271	09402_1	314311	MARK4_HUMAN	0.0867784	F	34.52	cytoplasm membrane nucleus centrosome extracellular region integral to membrane	protein amino acid phosphorylation	ATP binding protein binding
2008240	Ena/VASP-like protein	R.SNS*VEKPVSSILSR.T	S331*	1.7432e+06	1.21335e+07	3736823	10967339	2337718	9521279	1579142	16637937	565867	18912429	496429	4628715		0.00176117		528.266		0.114356		31.04		12.1525		0.714444		3		0	25090276	Ena/vasodilator stimulated phosphoprotein-like protein (Ena/VASP-like protein)	Q9UI08	10942_1	325283	EVL_HUMAN	0.114356	F	31.04	cytoplasm	nervous system development actin polymerization or depolymerization	protein binding
2008193	Protein enabled homolog	R.QNS*QLPAQVQNGPSQEELEIQRR.Q	S125*	730340	1.71095e+07	689721	23631598	134254	12270168	526675	273887	974597	40101566	1326455	9270495		0.0138333		910.438		0.426117		39.78		69.3736		0.863264		3		0	48428086	Enabled protein homolog	Q8N8S7	12360_2	326635	ENAH_HUMAN	0.244385	F	39.78	cytoplasm	multicellular organismal development intracellular transport	protein binding actin binding	Regulation of actin cytoskeleton
2008307	Protein enabled homolog	R.QNS*QLPAQVQNGPSQEELEIQR.R	S125*	1.59157e+06	1.6142e+07	2551962	13864103	417473	10769103	2264629	22251795	1854559	24509314	869214	9315905		0.000405236		858.404		0.300404		57.89		190.618		0.992305		3		0	48428086	Enabled protein homolog	Q8N8S7	12360_2	326635	ENAH_HUMAN	0.19742	F	57.89	cytoplasm	multicellular organismal development intracellular transport	protein binding actin binding	Regulation of actin cytoskeleton
2009574	Protein enabled homolog	R.QNS*QLPAQVQNGPSQEELEIQRR.Q	S125*	57260.4	9.8788e+06	97350	11876649	75531	8315483	87629	17041368	12159	12160519	13633			7.12605e-05		683.081		0.259407		25.81		111.313		0.865045		4		0	48428086	Enabled protein homolog	Q8N8S7	12360_2	326635	ENAH_HUMAN	0.259407	F	25.81	cytoplasm	multicellular organismal development intracellular transport	protein binding actin binding	Regulation of actin cytoskeleton
2010682	Isoform 2 of Protein enabled homolog	R.TNTMNGSKS*PVISRPK.S	S508	174663	729764	184161	664425	299307		87918	592884	122403	1237175	179526	1154338		0.000769105		599.629		0.757428		29.6		9.42795		0.426918		3		0	56205690	enabled homolog (Drosophila) [Homo sapiens]	Q8N8S7-2	12360_2		ENAH_HUMAN	0.757428	F	29.6	cytoplasm integral to membrane of membrane fraction	multicellular organismal development intracellular transport	protein binding translation elongation factor activity	Regulation of actin cytoskeleton
2009375	Alpha-endosulfine	R.KSS*LVTSK.L	S109	9281.11	206079		107527		38789	38878	698467	3060	39705	4032	145909		0.0144556		465.239		0.0624011		36.43		25.3529		0.328277		2		0	29839768	Alpha-endosulfine	O43768	11927_7	323590	ENSA_HUMAN	0.0624011	F	36.43	cytoplasm	transport metabolic process response to glucose stimulus	protein binding catalytic activity potassium channel regulator activity
2007500	Enhancer of mRNA-decapping protein 3	K.SQDVAVS*PQQQQCSK.S	S131*	4051.36	1.0577e+06	5208	859065	10751	531676		956766		2054966	4297	886011		4.59451e-05		885.38		0.0971887		86.04		101.763		0.943612		2		0	74731669	Enhancer of mRNA decapping protein 3 (YjeF domain-containing protein 1)	Q96F86	07954_1	319038	EDC3_HUMAN	0.0971887	F	86.04	cytoplasm	signal transduction	protein binding	RNA degradation
2009413	Enhancer of mRNA-decapping protein 3	K.SQDVAVS*PQQQQCSK.S	S131*	29438.8	1.6053e+06	38351	1486209	106214	1052211		2322062	2629	2742409		423584		0.00331054		590.589		0.205113		27.27		51.5021		0.967662		3		0	74731669	Enhancer of mRNA decapping protein 3 (YjeF domain-containing protein 1)	Q96F86	07954_1	319038	EDC3_HUMAN	0.205113	F	27.27	cytoplasm	signal transduction	protein binding	RNA degradation
2007819	LIM domain and actin-binding protein 1	R.ETPHS*PGVEDAPIAK.V	S490*	1.44534e+06	3.18794e+07	2184028	33132823	2667646	22595127	547095	32316341	10111	42802995	1817809	28549480		0.003793		543.25		0.25004		56.27		22.783		0.803928		3		0	20138067	Epithelial protein lost in neoplasm	Q9UHB6	09755_1	323131	LIMA1_HUMAN	0.139457	F	56.27	cytoplasm membrane plasma membrane	actin filament bundle formation in utero embryonic development protein transport	zinc ion binding
2007831	LIM domain and actin-binding protein 1	R.ETPHS*PGVEDAPIAK.V	S490*	4829.43	3.74154e+06		43788		3578913	12522	5240525	6431	4329703	5194	5514748		0.00363168		814.371		0.566431		50.54		32.7927		0.754647		2		0	20138067	Epithelial protein lost in neoplasm	Q9UHB6	09755_1	323131	LIMA1_HUMAN	0.117955	F	50.54	cytoplasm membrane plasma membrane	actin filament bundle formation in utero embryonic development protein transport	zinc ion binding
2008203	Epsin-1	R.GSLAEAVGS*PPPAATPTPTPPTR.K	S454	323467	5.7388e+06	349394	4375870	124481	3777204	181101		398086	18545307	564272	1995624		0.000983354		751.37		0.267307		20.81		17.3846		0.439286		3		0	332278179	RecName: Full=Epsin-1; AltName: Full=EH domain-binding mitotic phosphoprotein; AltName: Full=EPS-15-interacting protein 1	Q9Y6I3	06270_1	311996	EPN1_HUMAN	0.267307	F	20.81	nucleus	endocytosis	lipid binding	Endocytosis
2009288	Epsin-1	R.TALPT*SGSSAGELELLAGEVPAR.S	T416	124376	7.64214e+06	144017	4251931	24236	6851763		13927324	75846	8831550	377780	4348122		0.000261338		769.381		0.857281		47.02		9.76127		0.771585		3		0	332278179	RecName: Full=Epsin-1; AltName: Full=EH domain-binding mitotic phosphoprotein; AltName: Full=EPS-15-interacting protein 1	Q9Y6I3	06270_1	311996	EPN1_HUMAN	0.857281	F	47.02	nucleus	endocytosis	lipid binding	Endocytosis
2010599	Epsin-1	K.T*PESFLGPNAALVDLDSLVSRPGPTPPGAK.A	T470*	18049.8	2.51198e+06		91685		2564500		4027975	26684	1094065	27465	4781687		0.0124315		1028.52		0.1975		54.58		30.193		0.721199		3		0	332278179	RecName: Full=Epsin-1; AltName: Full=EH domain-binding mitotic phosphoprotein; AltName: Full=EPS-15-interacting protein 1	Q9Y6I3	06270_1	311996	EPN1_HUMAN	0.1975	F	54.58	nucleus	endocytosis	lipid binding	Endocytosis
2009697	Epsin 2	K.AGGS*PASYHGSTSPR.V	S192	720510	57251	677944	89564	1979323	63849	194770	59219	347115	54839	403400	18784	0.00124031		504.547		0.245431		32.03		12.7875		0.763791		3		0		119571261	epsin 2, isoform CRA_b [Homo sapiens] [MASS=62271]	Q52LD0	06271_2		Q52LD0_HUMAN	0.0668154	F	32.03	cytoplasm	endocytosis	lipid binding	Endocytosis
2010422	Epsin 2	K.AGGS*PASYHGSTSPR.V	S192	143649	16458.3	137766	20824	247108	2683	50014	16731	124486	27955	158869	14098	0.00152859		756.317		0.299016		59		28.1518		0.725529		2		0		119571261	epsin 2, isoform CRA_b [Homo sapiens] [MASS=62271]	Q52LD0	06271_2		Q52LD0_HUMAN	0.0251385	F	59	cytoplasm	endocytosis	lipid binding	Endocytosis
2007853	DNA repair protein complementing XP-G cells	R.NAPAAVDEGSIS*PR.T	S384*	67878	5.32692e+06	14849	4712541	112623	2875523		24150	60484	12676595	151434	6345795		0.0186521		732.33		0.213165		73.5		51.1501		0.853645		2		0	205371791	RecName: Full=DNA repair protein complementing XP-G cells; AltName: Full=Xeroderma pigmentosum group G-complementing protein; AltName: Full=DNA excision repair protein ERCC-5	P28715	00595_1	325410	ERCC5_HUMAN	0.049192	F	73.5	nucleus	DNA repair	protein binding	Nucleotide excision repair
2006996	Zinc finger protein 36, C3H1 type-like 2	R.LPIFSRLS*ISDD.-	S490	6.00129e+07	1.6631e+08	59090274	2708198	26271968	1371700	80708564	4324285	58642885	821868182	75350966	1277447	0.0491262			721.851		1.10072		26.44		22.043		0.36006		2		0	146291085	Butyrate response factor 2 (Protein TIS11D) (EGF-response factor 2) (ERF-2)	P47974	18319_1	322503	TISD_HUMAN	1.10072	F	26.44	nucleus intracellular	regulation of translation cell proliferation signal transduction	protein binding zinc ion binding
2008312	Mitogen-activated protein kinase 3	R.IADPEHDHTGFLTEY*VATR.W	Y204*	3.32967e+06	1.49098e+07	1968077	11372858	1069980	7611205	2223344	17738807	5789734	18405173	5597195	19420733		0.00198252	751.339	751.339	0.288188	0.280639	69.92	54.86	31.2876	27.1361	0.928543	0.976867	3	3	0	0	232066	Mitogen-activated protein kinase 3 (Extracellular signal-regulated kinase 1) (ERK-1) (Insulin-stimulated MAP2 kinase) (MAP kinase 1) (MAPK 1) (p44-ERK1) (ERT2) (p44-MAPK) (Microtubule-associated protein-2 kinase)	P27361	03479_2	310698	MK03_HUMAN	0.0430728	F	69.92	nucleus intracellular	protein amino acid phosphorylation	protein binding ATP binding	Aldosterone-regulated sodium reabsorption Alzheimer's disease Melanogenesis Pathways in cancer Insulin signaling pathway Bladder cancer Type II diabetes mellitus Fc gamma R-mediated phagocytosis Regulation of actin cytoskeleton Vascular smooth muscle contraction Focal adhesion Chemokine signaling pathway ErbB signaling pathway mTOR signaling pathway VEGF signaling pathway Toll-like receptor signa…
2008390	Mitogen-activated protein kinase 3	R.IADPEHDHTGFLT*EY*VATR.W	T202Y204*	5.5736e+06	2.63818e+07	1742101	30009376	730508	17016545	1908155	33084282	13939607	44550058	9547636	7248752		0.00951973	777.995	777.994	1.00644	0.0175817	46.87	43.52	40.5836	42.8585	0.9859	0.973077	3	3	0	0	232066	Mitogen-activated protein kinase 3 (Extracellular signal-regulated kinase 1) (ERK-1) (Insulin-stimulated MAP2 kinase) (MAP kinase 1) (MAPK 1) (p44-ERK1) (ERT2) (p44-MAPK) (Microtubule-associated protein-2 kinase)	P27361	03479_2	310698	MK03_HUMAN	0.0175817	F	46.87	nucleus intracellular	protein amino acid phosphorylation	protein binding ATP binding	Aldosterone-regulated sodium reabsorption Alzheimer's disease Melanogenesis Pathways in cancer Insulin signaling pathway Bladder cancer Type II diabetes mellitus Fc gamma R-mediated phagocytosis Regulation of actin cytoskeleton Vascular smooth muscle contraction Focal adhesion Chemokine signaling pathway ErbB signaling pathway mTOR signaling pathway VEGF signaling pathway Toll-like receptor signa…
2009608	Mitogen-activated protein kinase 1	R.VADPDHDHTGFLT*EY*VATR.W	T185Y187*	807586	2.39738e+07	1667200	31004011		13555355	2370729	41343592		32316477		1649584		0.037683		576.74		0.140629		27.96		4.63936		0.941165		4		0	119554	Mitogen-activated protein kinase 1 (Extracellular signal-regulated kinase 2) (ERK-2) (Mitogen-activated protein kinase 2) (MAP kinase 2) (MAPK 2) (p42-MAPK) (ERT1)	P28482	01496_2	306535	MK01_HUMAN	0.140629	F	27.96	nucleus intracellular	protein amino acid phosphorylation	protein binding ATP binding	Aldosterone-regulated sodium reabsorption Alzheimer's disease Melanogenesis Pathways in cancer Insulin signaling pathway Bladder cancer Type II diabetes mellitus Fc gamma R-mediated phagocytosis Regulation of actin cytoskeleton Vascular smooth muscle contraction Focal adhesion Chemokine signaling pathway ErbB signaling pathway mTOR signaling pathway VEGF signaling pathway Toll-like receptor signa…
2010522	Mitogen-activated protein kinase 1	R.VADPDHDHTGFLT*EY*VATR.W	T185Y187*	1.782e+06	2.56207e+06	155732	2879687	33661	1679320	212133	4353304	5060384	2420285	3448093	1477730		0.0494323	1152.47		0.0746548		41.27		32.8878		0.879943		2		0		119554	Mitogen-activated protein kinase 1 (Extracellular signal-regulated kinase 2) (ERK-2) (Mitogen-activated protein kinase 2) (MAP kinase 2) (MAPK 2) (p42-MAPK) (ERT1)	P28482	01496_2	306535	MK01_HUMAN	0.0746548	F	41.27	nucleus intracellular	protein amino acid phosphorylation	protein binding ATP binding	Aldosterone-regulated sodium reabsorption Alzheimer's disease Melanogenesis Pathways in cancer Insulin signaling pathway Bladder cancer Type II diabetes mellitus Fc gamma R-mediated phagocytosis Regulation of actin cytoskeleton Vascular smooth muscle contraction Focal adhesion Chemokine signaling pathway ErbB signaling pathway mTOR signaling pathway VEGF signaling pathway Toll-like receptor signa…
2010539	Mitogen-activated protein kinase 1	R.VADPDHDHTGFLT*EYVATR.W	T185*	1.9014e+06	379520	472643		733760	80725	582739	410198	3394416	227603	4323451	1179072	0.0379789		741.995		0.218978		39.47		11.645		0.927317		3		0		119554	Mitogen-activated protein kinase 1 (Extracellular signal-regulated kinase 2) (ERK-2) (Mitogen-activated protein kinase 2) (MAP kinase 2) (MAPK 2) (p42-MAPK) (ERT1)	P28482	01496_2	306535	MK01_HUMAN	0.108814	F	39.47	nucleus intracellular	protein amino acid phosphorylation	protein binding ATP binding	Aldosterone-regulated sodium reabsorption Alzheimer's disease Melanogenesis Pathways in cancer Insulin signaling pathway Bladder cancer Type II diabetes mellitus Fc gamma R-mediated phagocytosis Regulation of actin cytoskeleton Vascular smooth muscle contraction Focal adhesion Chemokine signaling pathway ErbB signaling pathway mTOR signaling pathway VEGF signaling pathway Toll-like receptor signa…
2010131	Protein 4.1	R.LSTHS*PFR.T	S712*	3.55784e+06	2.03344e+06	4274385	30759	5033665	14072	2000076	23427	2721324	4602346	3759728	5496606	0.028554		512.734	512.734	0.427542	0.0507584	47.52	44.98	32.342	26.0224	0.927051	0.932588	2	2	0	0	5353738	protein 4.1 [Homo sapiens]	P11171	00558_4	324536	41_HUMAN	0.0507584	F	47.52	nucleus cytoskeleton cytoplasm membrane	actin cytoskeleton organization cortical actin cytoskeleton organization	protein binding actin binding binding	Tight junction
2010430	Protein 4.1	K.HHAS*ISELKK.N	S684	111328	11486.2	18772	3715	52330				207479	13420	278056	40296	0.0383139		308.156		0.6864		32.23		28.8472		0.646308		4		0		5353738	protein 4.1 [Homo sapiens]	P11171	00558_4	324536	41_HUMAN	0.403382	F	32.23	nucleus cytoskeleton cytoplasm membrane	actin cytoskeleton organization cortical actin cytoskeleton organization	protein binding actin binding binding	Tight junction
2008375	Deoxynucleotidyltransferase terminal-interacting protein 2	R.QILIACS*PVSSVR.K	S117*	754221	1.10581e+07	535893	12736127	555742	9958292	281518	12910447	1213249	15391309	1184705	4294093		0.000149359		755.379		0.296738		61.84		30.667		0.916676		2		0	166987398	Deoxynucleotidyltransferase terminal-interacting protein 2 (Terminal deoxynucleotidyltransferase-interacting factor 2) (TdT-interacting factor 2) (Estrogen receptor-binding protein) (LPTS-interacting protein 2) (LPTS-RP2)	Q5QJE6	09994_1	306280	TDIF2_HUMAN	0.19341	F	61.84	nucleus intracellular	regulation of transcription oxidation reduction	binding receptor activity
2009061	Protein CBFA2T1	R.QQS*PVNPDPVALDAHR.E	S417	2.62121e+06	7.73825e+06	3271400	4644989	2537284	4105588	849362	7306533	3126578	12006525	3321425	10627619		0.00726692		608.619		0.00438634		38.07		100		0.926296		3		0	2498595	MTG8 protein (ETO protein) (Eigth twenty one protein) (Cyclin D related protein)	Q06455	00590_4	311505	MTG8_HUMAN	0.00438634	F	38.07	nucleus	regulation of transcription, DNA-dependent	protein binding	Pathways in cancer Acute myeloid leukemia
2009639	Elongation factor 1-beta	K.YGPADVEDTTGSGATDSKDDDDIDLFGS*DDEEESEEAKR.L	S106*	81842.9	9.55733e+06	356396	2259874		216005		4689324	24788	40531848	28030	89578		0.037241		1065.93		0.915346		35.79		22.9935		0.616607		4		0	119163	Elongation factor 1-beta (EF-1-beta)	P24534	19235_1	322689	EF1B_HUMAN	0.915346	F	35.79	cytosol	translation	protein binding
2007757	EEF1D protein	R.LNVLEKS*SPGHR.A	S94	2141.46	3.35979e+06	6673	8087711		40708	3390	4647840		4004204		18480		0.0313316		472.905		0.0225877		30.28				0.360395		3		0	20141357	Elongation factor 1-delta (EF-1-delta) (Antigen NY-CO-4)	Q4VBZ6	00560_2	322657	EF1D_HUMAN	0.0225877	F	30.28	eukaryotic translation elongation factor 1 complex	translation	translation elongation factor activity
2010933	EEF1D protein	K.KPATPAEDDEDDDIDLFGS*DNEEEDKEAAQLR.E	S138*	131456	3.79237e+06	106377	85641		2862261	279204	3112046	251388	7243072	20310	5658836		0.0150257		915.136		0.452219		38.57		142.229		0.920537		4		0	20141357	Elongation factor 1-delta (EF-1-delta) (Antigen NY-CO-4)	Q4VBZ6	00560_2	322657	EF1D_HUMAN	0.452219	F	38.57	eukaryotic translation elongation factor 1 complex	translation	translation elongation factor activity
2007836	Eukaryotic translation initiation factor 2A	R.SDKS*PDLAPTPAPQSTPR.N	S506*	25274.6	2.77122e+06		3573438		1133082		2135116	4471	4639718	121901	2374755		0.00357824		648.974		0.050388		22.29				0.560377		3		0	209572747	RecName: Full=Eukaryotic translation initiation factor 2A; Short=eIF-2A; AltName: Full=65 kDa eukaryotic translation initiation factor 2A [MASS=64990]	Q9BY44	11739_1	312328	EIF2A_HUMAN	0.050388	F	22.29	cytoplasm nucleus	protein amino acid phosphorylation regulation of transcription	translation initiation factor activity
2007508	Eukaryotic translation initiation factor 3 subunit B	R.SDS*RAQAVSEDAGGNEGR.A	S119*	455665	1.19722e+06	1393601	1627264	32717	735736	28077	1547101	812070	1883368	11858	192631		0.030788		629.261		0.550439		54.24		7.17855		0.79941		3		0	218512094	RecName: Full=Eukaryotic translation initiation factor 3 subunit B; Short=eIF3b; AltName: Full=Eukaryotic translation initiation factor 3 subunit 9; AltName: Full=eIF-3-eta; AltName: Full=eIF3 p116; AltName: Full=eIF3 p110; AltName: Full=Prt1 homolog; Short=hPrt1	P55884	06795_3	318348	IF39_HUMAN	0.0334082	F	54.24	cytoplasm	translation	protein binding
2008865	Eukaryotic translation initiation factor 4B	R.ERHPS*WR.S	S406*	1.23777e+06	959415	1381820	34851	2574051	15022	593664	16552	916393	4642832	722933	87820	0.0213485		524.229	524.23	0.259678	0.0840134	25.96	27.32	100	100	0.546709	0.680077	2	2	0	0	205371761	RecName: Full=Eukaryotic translation initiation factor 4B; Short=eIF-4B	P23588	04892_1	310382	IF4B_HUMAN	0.0840134	F	27.32	nucleus integral to membrane cytoskeleton cytoplasm	translation transport phagocytosis oxidation reduction nucleosome assembly regulation of mitotic cell cycle	nucleotide binding translation initiation factor activity	mTOR signaling pathway
2006903	Eukaryotic translation initiation factor 4E-binding protein 1	R.VVLGDGVQLPPGDYS*TTPGGTLFS*TTPGGTRIIYDR.K	S35S44*	136137	1.95469e+07	653466	17656368		19262465		36708005	12690	24046526	14529	61202		0.0177621		967.712		0.154092		32.27		12.4396		0.110379		4		0	34921508	Eukaryotic translation initiation factor 4E binding protein 1 (4E-BP1) (eIF4E-binding protein 1) (Phosphorylated heat- and acid-stable protein regulated by insulin 1) (PHAS-I)	Q13541	03746_1	323278	4EBP1_HUMAN	0.154092	F	32.27	nucleus	regulation of translation	protein binding	Insulin signaling pathway ErbB signaling pathway mTOR signaling pathway Acute myeloid leukemia
2010919	Eukaryotic translation initiation factor 4E-binding protein 1	R.NSPVT*KTPPRDLPTIPGVTSPSSDEPPMEASQSHLR.N	T68*	134525	1.34721e+06		950820	41310	256454	240048	200043	210354		180914	5328727		0.0413889		977.223		1.24735		25.95		1.57608		0.563449		4		0	34921508	Eukaryotic translation initiation factor 4E binding protein 1 (4E-BP1) (eIF4E-binding protein 1) (Phosphorylated heat- and acid-stable protein regulated by insulin 1) (PHAS-I)	Q13541	03746_1	323278	4EBP1_HUMAN	1.24735	F	25.95	nucleus	regulation of translation	protein binding	Insulin signaling pathway ErbB signaling pathway mTOR signaling pathway Acute myeloid leukemia
2010967	Eukaryotic translation initiation factor 4E-binding protein 1	R.RVVLGDGVQLPPGDY*STTPGGTLFS*TTPGGTRIIYDR.K	Y34S44*	37385.9	9.95178e+06	13648	7276351		5920100	72586	12996031	61799	10035355	38897	13531063		2.14142e-05		1006.74		0.465218		20.36		9.26918		0.158203		4		0	34921508	Eukaryotic translation initiation factor 4E binding protein 1 (4E-BP1) (eIF4E-binding protein 1) (Phosphorylated heat- and acid-stable protein regulated by insulin 1) (PHAS-I)	Q13541	03746_1	323278	4EBP1_HUMAN	0.465218	F	20.36	nucleus	regulation of translation	protein binding	Insulin signaling pathway ErbB signaling pathway mTOR signaling pathway Acute myeloid leukemia
2007131	Eukaryotic translation initiation factor 4E transporter	R.IPS*PIGFTPGPQQLLGDPFQGMR.K	S587*	57867.6	2.17669e+07	286368	528045		33883177		61013691	2072	12289768		1119727		0.0189119		845.083		0.895693		29.7		29.2101		0.955323		3		0	8925970	eIF4E-transporter [Homo sapiens]	Q9NRA8	10456_1	320382	4ET_HUMAN	0.315407	F	29.7	nucleus	transport regulation of transcription, DNA-dependent	protein binding translation initiation factor activity
2007648	Eukaryotic translation initiation factor 4E transporter	R.SSS*PVGLAK.W	S951*	437946	2.1761e+06	542494	2422856	1422290	1995675	177423	3142255	36630	2363053	10893	956653		0.0104932		463.223		0.192341		52.26		39.9127		0.764473		2		0	8925970	eIF4E-transporter [Homo sapiens]	Q9NRA8	10456_1	320382	4ET_HUMAN	0.0518673	F	52.26	nucleus integral to membrane	transport intracellular signaling cascade	protein binding translation initiation factor activity
2008529	Eukaryotic translation initiation factor 4E transporter	R.APS*PPLSQVFQTR.A	S564*	6840.19	1.84308e+07		14338589		21896135	4087	33367636		16484484	23273	6067246		0.000207563		503.249		0.449682		33.55		31.2236		0.862682		3		0	8925970	eIF4E-transporter [Homo sapiens]	Q9NRA8	10456_1	320382	4ET_HUMAN	0.449682	F	33.55	nucleus	transport	protein binding
2009229	Eukaryotic translation initiation factor 4E transporter	R.APS*PPLSQVFQTR.A	S564*	1.44018e+06	6.83104e+07	3702622	46086172	522873	48559344	1293672	98724444	715624	147844873	966108	337011		0.0138539		754.369		0.127344		54.34		61.3744		0.963156		2		0	8925970	eIF4E-transporter [Homo sapiens]	Q9NRA8	10456_1	320382	4ET_HUMAN	0.0384684	F	54.34	nucleus	transport	protein binding
2008038	Eukaryotic translation initiation factor 5B	K.NKPGPNIES*GNEDDDASFKIK.T	S214*	108051	2.85151e+06	383919	5619153	119607	1734546		3788857	36732	3006890		108091		0.0224784		785.688		0.0675145		34.71		68.1973		0.582734		3		0	269849752	RecName: Full=Eukaryotic translation initiation factor 5B; Short=eIF-5B; AltName: Full=Translation initiation factor IF-2	O60841	07304_1	313724	IF2P_HUMAN	0.0675145	F	34.71	cytoplasm	translation	protein binding
2009006	Eukaryotic translation initiation factor 5B	K.NKPGPNIES*GNEDDDASFK.I	S214*	47776.6	3.23257e+07	25352	30311444	162866	26613151	24786	35308164	13330	40776599	12548	28619164		1.07273e-05		705.296		0.680268		42.46		55.003		0.782733		3		0	269849752	RecName: Full=Eukaryotic translation initiation factor 5B; Short=eIF-5B; AltName: Full=Translation initiation factor IF-2	O60841	07304_1	313724	IF2P_HUMAN	0.270594	F	42.46	cytoplasm	translation	protein binding
2009010	Eukaryotic translation initiation factor 5B	K.NKPGPNIES*GNEDDDASFK.I	S214*	30720.5	2.17932e+06	49736	1964624		1193712		1810516	74657	2180438	29210	3747287		8.37639e-05		1057.44		0.197741		55.07		95.136		0.515873		2		0	269849752	RecName: Full=Eukaryotic translation initiation factor 5B; Short=eIF-5B; AltName: Full=Translation initiation factor IF-2	O60841	07304_1	313724	IF2P_HUMAN	0.0340607	F	55.07	cytoplasm	translation	protein binding
2007466	Exocyst complex component 1	K.LTGSTS*SLNK.L	S472	583804	1.99683e+06	854173	1498192	1470946	713180	297660	1899143	133654	4854490	162589	1019122		0.0179684		544.255		0.884596		29.77		16.9461		0.564245		2		0	24418677	Exocyst complex component Sec3 (BM-012)	Q9NV70	07615_3	320057	SEC3_HUMAN	0.237241	F	29.77	secretory granule exocyst	transport	protein binding molecular_function
2007515	Exocyst complex component 1	K.LTGS*TSSLNK.L	S470	583804	1.99683e+06	854173	1498192	1470946	713180	297660	1899143	133654	4854490	162589	1019122		0.0179684	544.255	544.255	0.126896	0.544367	37.23	29.25	33.8039	19.9123	0.691915	0.774788	2	2	0	0	24418677	Exocyst complex component Sec3 (BM-012)	Q9NV70	07615_3	320057	SEC3_HUMAN	0.0165517	F	37.23	secretory granule exocyst	transport	protein binding molecular_function
2007815	Eyes absent homolog 1	R.NNNPS*PPPDSDLER.V	S314	995731	1.06864e+07	591470	8066154	1130712	2925987	851589	7532240	1120789	24104741	1284096	10803074		0.000486712		816.338		0.203473		50.8		63.8518		0.946836		2		0	3183005	Eyes absent homolog 1	Q99502	03388_4	323844	EYA1_HUMAN	0.203473	F	50.8	nucleus integral to membrane	regulation of transcription metabolic process	protein binding catalytic activity
2010752	Eyes absent homolog 4	K.NNPS*PPPDSDLER.V	S361	193435	6.13578e+06		5051928	221234	1508069	239028		248088	14457914	258827	9661005		0.000833925		759.317		0.308376		28.58		31.9863		0.806808		2		0	71153518	Eyes absent homolog 4	O95677	04648_4	326563	EYA4_HUMAN	0.308376	F	28.58	nucleus nucleolus membrane intracellular	regulation of transcription metabolic process	metal ion binding catalytic activity
2007239	F-box/LRR-repeat protein 6	R.GLEEVQWCLEQLLTSPS*PS.-	S537	3013.75	862949		4150417		64347	2506	30650	7162		2388	69330		0.0183154		751.676		0.263203		34.24		12.2185		0.734496		3		0	37537803	F-box/LRR-repeat protein 6 (F-box and leucine-rich repeat protein 6)	Q8N531	16429_2	320926	FBXL6_HUMAN	0.263203	F	34.24	ubiquitin ligase complex	proteolysis	protein binding
2009834	F-actin-capping protein subunit beta	R.ELS*QVLTQR.Q	S263	4.05534e+07	2.54312e+06	35980945	4384640	59978633	531165	25418794	1121070	38336211	6571007	43052370	107720	0.00153442		577.285		0.899821		41.17		57.7661		0.880439		2		0		13124696	F-actin capping protein beta subunit (CapZ beta)	P47756			CAPZB_HUMAN	0.0537466	F	41.17	cytoplasm membrane	actin cytoskeleton organization	protein binding actin binding
2010754	Lysine-specific demethylase 2B	R.VISRPPPS*VSPPK.C	S1029	7678.84	1.84549e+06	33039	616704		853884		660772		2115904	5355	4980190		0.00223375		480.925		0.0756545		21.11		47.7206		0.222267		3		0	51316032	F-box/LRR-repeat protein 10 (F-box and leucine-rich repeat protein 10) (F-box protein FBL10) (JEMMA protein) (Protein containing CXXC domain 2)	Q8NHM5	12362_2	310317	KDM2B_HUMAN	0.0756545	F	21.11	nucleus cytoplasm extracellular region	oxidation reduction transport G-protein signaling, coupled to cAMP nucleotide second messenger	protein binding
2010331	FYVE, RhoGEF and PH domain-containing protein 1	R.RGSGS*ALGGPLDPQFVGPSDTSLGAAPGHR.V	S50	57289.8	1.23425e+07		3922948		2754873	235469	7904674	26808	31687604	24171	15442334		0.00088637		736.105		0.552799		63.36		1.30334		0.62328		4		0	119613585	FYVE, RhoGEF and PH domain containing 1 (faciogenital dysplasia), isoform CRA_a [Homo sapiens]	P98174	02373_1	306822	FGD1_HUMAN	0.552799	F	63.36	nucleus	signal transduction	protein binding	Regulation of actin cytoskeleton
2010942	FYVE, RhoGEF and PH domain-containing protein 1	R.RGS*GSALGGPLDPQFVGPSDTSLGAAPGHR.V	S48	10196	6.53708e+06		176360		3741280		7904674	26808	5420774	24171	15442334		0.00798982		736.105		0.472565		45.27		14.5593		0.345849		4		0	119613585	FYVE, RhoGEF and PH domain containing 1 (faciogenital dysplasia), isoform CRA_a [Homo sapiens]	P98174	02373_1	306822	FGD1_HUMAN	0.472565	F	45.27	nucleus	signal transduction	protein binding	Regulation of actin cytoskeleton
2006897	Protein FAM110B	R.ANS*DIISLNFR.S	S301	337937	9.46643e+06	894745	14323292	88457	10399137	242687	16478488	228445	916680	235348	5214542		0.00109844		665.314		0.810757		55.92		110.417		0.957755		2		0	74730569	Protein FAM110B	Q8TC76	14609_1	328082	F110B_HUMAN	0.0165461	F	55.92	cytoplasm	protein folding	protein binding
2008910	Mitotic-spindle organizing protein 2B	R.QPS*ATRLPK.G	S139	924585	4.74257e+06	1033973	5520367	2001610	2023225	539830	4263578	476937	7196110	570574	4709569		0.00112516		539.276		0.118789		22.35		19.8227		0.391942		2		0	74737027	Protein FAM128B	Q6NZ67	19268_1	317443	MZT2B_HUMAN	0.11322	F	22.35
2007893	Biorientation of chromosomes in cell division protein 1-like	R.RLS*ESLHVVDENKNESK.L	S635	26998.8	3.19504e+06	11518	3498922		783917	67243	1237437	5805	2617242	50428	7837661		0.000402758		516.749		0.133722		20.54		1.13509		0.678797		4		0	158931124	Protein FAM44A	Q8NFC6	08156_1		BOD1L_HUMAN	0.133722	F	20.54	integral to membrane	cell adhesion	DNA binding
2008302	Biorientation of chromosomes in cell division protein 1-like	R.RTS*TPVIMEGVQEETDTR.D	S659	73926.6	4.34791e+06	34619	4723133	25039	2447640	37196	3489655	129141	5551951	143639	5527148		3.5303e-05		710.325		0.891045		46.68		12.7241		0.302617		3		0	158931124	Protein FAM44A	Q8NFC6	08156_1		BOD1L_HUMAN	0.891045	F	46.68	integral to membrane	cell adhesion	DNA binding
2007072	Protein FAM54B	R.AS*FETLPNISDLCLR.D	S41	128463	7.07023e+06		8014352	27327	925558	320793	2553521	176613	15174736	117583	8682960		0.0014488		908.421		0.0594768		51.7		29.9127		0.750988		2		0	190359323	Protein FAM54B	Q9H019	14248_1	322580	FA54B_HUMAN	0.0594768	F	51.7	cytoplasm	protein folding	isomerase activity
2009491	Protein FAM54B	R.NAS*VPNLR.G	S103	2.50325e+07	4.12169e+07	21208485	37100163	37146258	27882055	23582345	37642487	19076027	67909061	24149489	35550856		0.0162237	475.726	475.727	0.187281	0.376665	32.35	27.36	100	100	0.87594	0.83141	2	2	0	0	190359323	Protein FAM54B	Q9H019	14248_1	322580	FA54B_HUMAN	0.0505026	F	32.35	cytoplasm	protein folding	isomerase activity
2007973	Protein FAM63A	R.ACSMPQELPQS*PR.T	S103	21129.7	1.40109e+06		2475352	94408	870264		944820	11240	1522643		1192382		0.00201268		790.834		0.188529		39.69		61.2045		0.858879		2		0	311033379	RecName: Full=Protein FAM63A	Q8N5J2	07746_1	327852	FA63A_HUMAN	0.188529	F	39.69	cellular_component	biological_process	protein binding
2007386	Protein FAM64A	K.GSGS*PTHSLSQK.S	S131	10607.8	647106	8911	782545	39819	587886		896035		957953	4310	11113		0.0169352		633.279		0.475682		39.57		6.14747		0.670276		2		0	74733018	Protein FAM64A	Q9BSJ6	07649_1	308788	FA64A_HUMAN	0.101142	F	39.57
2010614	Protein FAM64A	K.GS*GSPTHSLSQK.S	S129	2963.35	386457	12388	754612		23120		12089		957953	2428	184510		0.0386956		633.279		0.957686		21.89		6.9897		0.317115		2		0	74733018	Protein FAM64A	Q9BSJ6	07649_1	308788	FA64A_HUMAN	0.957686	F	21.89
2008477	Protein FAM76B	K.ISNLS*PEEEQGLWK.Q	S193*	474227	1.14843e+07	416775	2009919	186637	6521575	574385	8768798	867871	5031944	325470	35089485		0.000815044		855.392		0.305303		61.89		75.3502		0.940307		2		0	296439347	RecName: Full=Protein FAM76B	Q5HYJ3	11333_1	326679	FA76B_HUMAN	0.305303	F	61.89
2007431	FERM, RhoGEF and pleckstrin domain-containing protein 1	K.VSAGEPGSHPS*PAPRRS*PAGNK.Q	S427S433*	585.263	225180		231144		123246		152571	1506	388832	1421	230109		9.04085e-05		772.68		0.548785		34.5		47.5815		0.339066		3		0	74762059	FERM, RhoGEF and pleckstrin domain-containing protein 1 (Chondrocyte-derived ezrin-like protein)	Q9Y4F1	16006_3	319463	FARP1_HUMAN	0.38946	F	34.5	cytoplasm	regulation of Rho protein signal transduction	binding
2007484	FERM, RhoGEF and pleckstrin domain-containing protein 1	K.VSAGEPGSHPS*PAPR.R	S427*	33056.5	680512	4613	395072	50166	392304	8847	489917	52200	843113	49457	1282154		0.000547544		763.344		0.326412		58.6		36.0382		0.774493		2		0	74762059	FERM, RhoGEF and pleckstrin domain-containing protein 1 (Chondrocyte-derived ezrin-like protein)	Q9Y4F1	16006_3	319463	FARP1_HUMAN	0.326412	F	58.6	cytoplasm	regulation of Rho protein signal transduction	binding
2008113	FERM, RhoGEF and pleckstrin domain-containing protein 1	R.LGAPENSGIST*LER.G	T24*	3.52668e+06	2.76932e+07	2860758	26430366	2093982	27199009	1413406	1900885	4919104	41264312	6346164	41671459		0.0121159	762.359	762.359	0.132571	0.053816	61.62	70.15	23.8995	20.096	0.890903	0.904409	2	2	0	0	74762059	FERM, RhoGEF and pleckstrin domain-containing protein 1 (Chondrocyte-derived ezrin-like protein)	Q9Y4F1	16006_3	319463	FARP1_HUMAN	0.0249391	F	70.15	cytoplasm	regulation of Rho protein signal transduction regulation of transcription, DNA-dependent	binding
2008537	FERM, RhoGEF and pleckstrin domain-containing protein 1	K.QAS*PLISPLLNDQACPR.T	S510	732226	1.58212e+07	580847	11138992	396090	18158085	163423	24890313	1356201	21701490	1164567	3216878		0.0005501		653.984		0.779107		30.27		13.1769		0.972915		3		0	74762059	FERM, RhoGEF and pleckstrin domain-containing protein 1 (Chondrocyte-derived ezrin-like protein)	Q9Y4F1	16006_3	319463	FARP1_HUMAN	0.779107	F	30.27	cytoplasm intracellular	regulation of Rho protein signal transduction	binding Rho guanyl-nucleotide exchange factor activity
2008538	FERM, RhoGEF and pleckstrin domain-containing protein 1	K.QAS*PLISPLLNDQACPR.T	S510	374625	1.51821e+07	270694	5477402	52009	7407009		12766541	610885	42489334	939535	7770330		0.00129043		980.472		0.60104		42.72		68.3411		0.883017		2		0	74762059	FERM, RhoGEF and pleckstrin domain-containing protein 1 (Chondrocyte-derived ezrin-like protein)	Q9Y4F1	16006_3	319463	FARP1_HUMAN	0.271438	F	42.72	cytoplasm intracellular	regulation of Rho protein signal transduction	binding Rho guanyl-nucleotide exchange factor activity
2008858	FERM, RhoGEF and pleckstrin domain-containing protein 1	K.VSAGEPGSHPS*PAPR.R	S427*	569469	3.6272e+06	392016	2705056	1547071	1930010	185368	3436908	359437	4760213	363452	5303820		0.000905877		509.231		0.282497		38.85		30.7616		0.823963		3		0	74762059	FERM, RhoGEF and pleckstrin domain-containing protein 1 (Chondrocyte-derived ezrin-like protein)	Q9Y4F1	16006_3	319463	FARP1_HUMAN	0.282497	F	38.85	cytoplasm	regulation of Rho protein signal transduction	binding
2009660	FERM, RhoGEF and pleckstrin domain-containing protein 1	K.QASPLIS*PLLNDQACPR.T	S514	719960	1.58212e+07	580847	11138992	396090	18158085	102097	24890313	1356201	21701490	1164567	3216878		0.000797286		653.984		0.590835		52.2		3.33559		0.933962		3		0	74762059	FERM, RhoGEF and pleckstrin domain-containing protein 1 (Chondrocyte-derived ezrin-like protein)	Q9Y4F1	16006_3	319463	FARP1_HUMAN	0.590835	F	52.2	cytoplasm intracellular	regulation of Rho protein signal transduction	binding Rho guanyl-nucleotide exchange factor activity
2010039	FERM, RhoGEF and pleckstrin domain-containing protein 1	R.LGAPENSGIS*TLER.G	S23*	3.52668e+06	2.76932e+07	2860758	26430366	2093982	27199009	1413406	1900885	4919104	41264312	6346164	41671459		0.0121159	762.358		0.454155		49.36		28.396		0.809532		2		0		74762059	FERM, RhoGEF and pleckstrin domain-containing protein 1 (Chondrocyte-derived ezrin-like protein)	Q9Y4F1	16006_3	319463	FARP1_HUMAN	0.454155	F	49.36	cytoplasm	regulation of Rho protein signal transduction regulation of transcription, DNA-dependent	binding
2008329	Far upstream element-binding protein 3	R.QQVAFYGQTLGQAQAHS*QEQ.-	S569	108957	2.36375e+07	229859	19344558	183638	14698188	80475	20187532	50815	49410119		14546923		3.12469e-05		767.01		0.520658		29.38		62.9988		0.947715		3		0	37078499	Far upstream element binding protein 3 (FUSE binding protein 3)	Q96I24	04640_2	318607	FUBP3_HUMAN	0.197041	F	29.38	nucleus	regulation of transcription	protein binding
2007844	FCH domain only protein 2	R.NLS*NEELTK.S	S403	3.1128e+06	1.15501e+07	5494782	10507700	5737892	5281870	372469	12727464	3674923	20784188	283941	8449149		0.0156265		564.253		0.104656		30.56		110.417		0.788837		2		0	119369487	FCH domain only protein 2	Q0JRZ9	13319_1	324220	FCHO2_HUMAN	0.104656	F	30.56
2008752	FCH domain only protein 2	R.GPSPVS*LGNQDTLPVAVALTESVNAYFK.G	S536	7348.21	1.71665e+06	4561	116160	2850	3182939		4603291	21982			680873		0.0044892		985.488		1.3038		60.43		7.97452		0.804187		3		0	119369487	FCH domain only protein 2	Q0JRZ9	13319_1	324220	FCHO2_HUMAN	1.3038	F	60.43
2008753	FCH domain only protein 2	R.GPSPVSLGNQDT*LPVAVALTESVNAYFK.G	T542	7348.21	1.7987e+06	4561	116160	2850	3182939		4603291	21982	355661		735441		0.00253213		985.489		0.372658		69.8				0.869061		3		0	119369487	FCH domain only protein 2	Q0JRZ9	13319_1	324220	FCHO2_HUMAN	0.372658	F	69.8
2009352	FCH domain only protein 2	R.GPS*PVSLGNQDTLPVAVALTESVNAYFK.G	S533	8910.68	1.6945e+06	7848	30357		3182939		4603291	21982	6933	5812	648989		0.0402446		985.489		0.437644		60.97		8.23909		0.651149		3		0	119369487	FCH domain only protein 2	Q0JRZ9	13319_1	324220	FCHO2_HUMAN	0.437644	F	60.97
2010929	FCH domain only protein 2	K.VSIGNITLSPAIS*RHSPVQMNR.N	S391*	5668.19	1.23731e+06		155206			15506	70610		2778610	12835	3182131		0.0286992		615.067		1.24448		20.05		0.248236		0.493893		4		0	119369487	FCH domain only protein 2	Q0JRZ9	13319_1	324220	FCHO2_HUMAN	1.24448	F	20.05
2010987	FCH domain only protein 2	K.VSIGNITLS*PAISR.H	S387*	54978.3	1.76599e+07		27731503	20673	74842		183030	191118	18301354	63101	42008963		0.0336664		754.398		1.16595		44.88		19.8227		0.764923		2		0	119369487	FCH domain only protein 2	Q0JRZ9	13319_1	324220	FCHO2_HUMAN	1.16595	F	44.88
2010055	FERM domain-containing protein 4A	R.AAGALGSASSGS*MPNLAAR.G	S800	2.74215e+06	83583.4	3945669		1923660	216735	1268487	201182	2554002		4018953		0.00115751		884.906		0.552915		82.53		27.6809		0.603284		2		0		205371790	RecName: Full=FERM domain-containing protein 4A	Q9P2Q2	13553_1	326112	FRM4A_HUMAN	0.2725	F	82.53	cytoplasm cytoskeleton	protein amino acid phosphorylation proteolysis	binding
2009289	Ferritin (Fragment)	K.MGAPESGLAEY*LFDKHTLGDSDNES.-	Y218*	42992.6	2.13672e+07	157635	22079198		12551273	17915	22495679	39413	42869714		6840020		0.000176701		921.72		1.03216		20.76		14.307		0.318761		3		0	120516	Ferritin heavy chain (Ferritin H subunit)	Q6NS36	00615_1		FRIH_HUMAN	1.03216	F	20.76	cytosol	oxidation reduction	protein binding	Porphyrin and chlorophyll metabolism
2010366	Ferritin (Fragment)	K.MGAPESGLAEYLFDKHTLGDS*DNES.-	S228*	43982.4	1.78772e+07	107747	5037972		12551273	73200	22086796	11442	42869714	27523	6840020		0.000111759		921.722		0.36082		32.97		8.4057		0.847138		3		0	120516	Ferritin heavy chain (Ferritin H subunit)	Q6NS36	00615_1		FRIH_HUMAN	0.36082	F	32.97	cytosol	oxidation reduction	protein binding	Porphyrin and chlorophyll metabolism
2008621	Nucleosome-remodeling factor subunit BPTF	R.S*PILEEKDIPPLEFPK.S	S216*	2.90034e+06	1.42314e+07	3439922	3479339	352436	5645708	5464031	7226483	2643388	38195682	2601934	16610027		0.0204554	644.664	644.664	0.189961	0.568847	30.77	20.68	100	100	0.671939	0.371086	3	3	0	0	215274183	RecName: Full=Nucleosome-remodeling factor subunit BPTF; AltName: Full=Bromodomain and PHD finger-containing transcription factor; AltName: Full=Fetal Alzheimer antigen; AltName: Full=Fetal Alz-50 clone 1 protein [MASS=338260]	Q12830	03490_2	316657	FALZ_HUMAN	0.189961	F	30.77	nucleus membrane cytoplasm integral to membrane	regulation of transcription receptor-mediated endocytosis regulation of cell migration cell adhesion	protein binding
2008140	Filamin A	K.CSGPGLS*PGMVR.A	S1432*	4.62749e+06	1.74928e+07	6837608	18707232	7195154	13533393	1534687	9685772	2967801	29121165	4602197	16416534		0.00268024		649.275		0.171093		59.23		97.5219		0.776979		2		0	116241365	Filamin-A (Alpha-filamin) (Filamin-1) (Endothelial actin-binding protein) (Actin-binding protein 280) (ABP-280) (Non-muscle filamin)	A6NDY9	02060_1	325832	FLNA_HUMAN	0.0138724	F	59.23	nucleus cytoplasm integral to membrane	positive regulation of I-kappaB kinase/NF-kappaB cascade regulation of transcription, DNA-dependent proteolysis early endosome to late endosome transport	protein binding actin binding signal transducer activity	Focal adhesion MAPK signaling pathway
2008323	Filamin-C	R.LGS*FGSITR.Q	S2233	373054	7.26462e+07	665483	62242084	1092064	13562748		60584097	94573	93606263	13152	133235709		0.000775688		509.242		0.414752		48.98		48.6251		0.84623		2		0	254763419	RecName: Full=Filamin-C; AltName: Full=Gamma-filamin; AltName: Full=Filamin-2; AltName: Full=Protein FLNc; AltName: Full=Actin-binding-like protein; AltName: Full=ABP-L; AltName: Full=ABP-280-like protein	Q14315	00018_1		FLNC_HUMAN	0.00786259	F	48.98	membrane	signal transduction muscle fiber development	protein binding	Focal adhesion MAPK signaling pathway
2007657	FK506-binding protein 15	R.RPSQEQS*ASASSGQPQAPLNR.E	S960	83536.8	2.988e+06	81487	1723082	310312	1172707	9754	2012087	14109	4231588	2022	5800532		0.00106661		759.352		0.431451		54.94		15.7214		0.688254		3		0	158563913	FK506-binding protein 15	Q5T1M5	19414_1	307961	FKB15_HUMAN	0.214407	F	54.94	cytoplasm	protein folding	calcium ion binding
2008619	FK506-binding protein 15	R.LSLTSDPEEGDPLALGPES*PGEPQPPQLK.K	S1114	28115.4	5.54599e+06	71886	4282355		11581895	15293	11865698	27448		25949			0.000173742		1026.82		0.33231		47.35		121.232		0.843503		3		0	158563913	FK506-binding protein 15	Q5T1M5	19414_1	307961	FKB15_HUMAN	0.145203	F	47.35	cytoplasm	protein folding	calcium ion binding
2008620	FK506-binding protein 15	R.LSLTSDPEEGDPLALGPES*PGEPQPPQLK.K	S1114	614056	4.19467e+06	2412082	4222375	24789	5410948	317837	10557186	206472	376263	109102	406595		0.0251953		770.37		0.239731		34.28		53.1162		0.932184		4		0	158563913	FK506-binding protein 15	Q5T1M5	19414_1	307961	FKB15_HUMAN	0.239731	F	34.28	cytoplasm	protein folding	calcium ion binding
2010231	FK506-binding protein 15	R.RPS*QEQSASASSGQPQAPLNR.E	S956	108209	2.99631e+06	71200	1723082	321295	1172707	1515	2012087	103584	4273117	43451	5800532		0.0022852		759.352		0.111158		46.15		3.33559		0.780894		3		0	158563913	FK506-binding protein 15	Q5T1M5	19414_1	307961	FKB15_HUMAN	0.111158	F	46.15	cytoplasm	protein folding	calcium ion binding
2008953	La-related protein 1B	K.LNGPGENVS*EDEAQSSNQR.K	S60	10248.1	1.84717e+06	7073	2006163		1228681		2566427	24890	3419858	19278	14696		0.0145061		704.294		0.0885892		30.71		73.0541		0.870419		3		0	158564329	La-related protein 2 (La ribonucleoprotein domain family member 2) [MASS=105321]	Q659C4	10963_3	319306	LAR1B_HUMAN	0.0885892	F	30.71	integral to membrane	transport	RNA binding
2007341	DnaJ homolog subfamily C member 17	R.QAQAQES*EEEEESR.S	S112*	19255.2	251805	14863	293643	17668	239944	63744	286386		379558		59496		0.00566127		865.332		0.721531		50.63		67.0077		0.93612		2		0	74761740	DnaJ homolog subfamily C member 17	Q9NVM6	07111_1	306930	DJC17_HUMAN	0.0855662	F	50.63	integral to membrane	protein folding	RNA binding
2008223	Kinesin light chain 2	K.RASS*LNFLNK.S	S582*	3.82068e+06	1.40073e+07	5985653	11199180	2004483	3243273	2187108	7002438	2005563	32370905	6920576	16220771		0.0186521		615.305		0.367598		30.86		20.096		0.617472		2		0	13878553	Kinesin light chain 2 (KLC 2)	Q9H0B6	13917_1	318024	KLC2_HUMAN	0.226089	F	30.86	cytoplasm kinesin complex	microtubule-based movement axon cargo transport regulation of ARF GTPase activity translation	protein binding binding
2008372	Kinesin light chain 2	R.ASS*LNFLNK.S	S582*	6.43811e+06	7.04005e+07	8434874	91296509	7759465	29319979	2953332	65299878	5511188	109727407	7531700	56358845		0.000134745	537.255	537.256	0.286911	1.07871	30.91	33.2	25.5751	27.6042	0.910883	0.969636	2	2	0	0	13878553	Kinesin light chain 2 (KLC 2)	Q9H0B6	13917_1	318024	KLC2_HUMAN	0.0540287	F	33.2	cytoplasm kinesin complex	microtubule-based movement axon cargo transport regulation of ARF GTPase activity translation	protein binding binding
2009545	Kinesin light chain 2	R.TLSSS*SMDLSR.R	S610*	383844	6.79143e+06	577579	9361677	1009553	2853855	179933	9080914	18009	10864091	134145	1796638		0.00233396		632.268		0.172533		27.82		21.214		0.631764		2		0	13878553	Kinesin light chain 2 (KLC 2)	Q9H0B6	13917_1	318024	KLC2_HUMAN	0.172533	F	27.82	cytoplasm kinesin complex	axon cargo transport regulation of ARF GTPase activity	protein binding binding
2009583	Kinesin light chain 2	K.RAS*SLNFLNK.S	S581*	3.50672e+06	1.11992e+07	3296202	5288739	1268890	3229781	2212512	7002438	3835401	32309605	6920576	8165331		0.0320156		615.306		0.323681		22.57				0.206192		2		0	13878553	Kinesin light chain 2 (KLC 2)	Q9H0B6	13917_1	318024	KLC2_HUMAN	0.323681	F	22.57	cytoplasm kinesin complex	microtubule-based movement axon cargo transport regulation of ARF GTPase activity translation	protein binding binding
2009328	NFATC2-interacting protein	K.LGVADIIDCVVLTSS*PEATETSQQLQLR.V	S338	1490.17	3.75699e+06		70793		4743819		13415893	1230		3241	554456		0.0121159		781.638		0.715857		30.89		8.26876		0.896026		4		0	74751188	NFATC2-interacting protein (Nuclear factor of activated T-cells, cytoplasmic 2-interacting protein) (45 kDa NF-AT-interacting protein) (45 kDa NFAT-interacting protein)	Q8NCF5	10971_1	319765	NF2IP_HUMAN	0.715857	F	30.89	nucleus	regulation of transcription, DNA-dependent	protein binding
2007964	Protein PAT1 homolog 1	R.RSTS*PIIGSPPVR.A	S179*	194350	4.1193e+06	739214	3894848		1630680	226629	2774530	5905	5532465		6763969		0.0101951		723.876		0.79627		32.86		12.0862		0.693718		2		0	182705251	Protein PAT1 homolog 1 (PAT1-like protein 1)	Q86TB9	08214_1	315357	PATL1_HUMAN	0.79627	F	32.86	cytoplasm membrane	response to wounding multicellular organismal development	calcium ion binding protein binding isomerase activity	RNA degradation
2007960	TRAF-type zinc finger domain-containing protein 1	R.LDSQPQETS*PELPR.R	S415*	53356.7	2.00854e+07	119840	17233624		10943644		19466352	15627	32860904	131316	19922690		0.000141123		838.88		0.490234		61.01		33.8039		0.934642		2		0	74754309	TRAF-type zinc finger domain-containing protein 1 (Protein FLN29)	O14545	10994_1	309599	TRAD1_HUMAN	0.275533	F	61.01	intracellular	mRNA processing	protein binding
2008071	TRAF-type zinc finger domain-containing protein 1	R.ALPSLNTGSSS*PR.G	S327*	261254	3.00783e+07	511848	22742837		11930553	688911	4560197	79318	68164101	26192	42993977		0.000988419		683.822		0.313178		52.99		39.9127		0.721999		2		0	74754309	TRAF-type zinc finger domain-containing protein 1 (Protein FLN29)	O14545	10994_1	309599	TRAD1_HUMAN	0.0497572	F	52.99	intracellular	mRNA processing	protein binding
2006950	Nuclear fragile X mental retardation-interacting protein 2	K.DYEIESQNPLAS*PTNTLLGSAK.E	S629*	30872.2	1.47426e+07		16385374		24997073	55767	32247999	36211		62382	82574		0.0182158		810.047		0.0749549		46.4		15.8303		0.906947		3		0	74713454	Nuclear fragile X mental retardation-interacting protein 2 (FMRP-interacting protein 2) (82 kDa FMRP-interacting protein) (82-FIP) (Cell proliferation-inducing gene 1 protein)	Q7Z417	11764_1	307251	NUFP2_HUMAN	0.0749549	F	46.4	nucleus	positive regulation of transcription from RNA polymerase II promoter	protein binding
2008431	Nuclear fragile X mental retardation-interacting protein 2	K.RTS*PQVLGSILK.S	S572*	20253.2	5.42683e+06		6959088	53506	952371		13809354	17609	5413354	30151			0.00105095		460.253		0.106619		33.02		10.6145		0.809748		3		0	74713454	Nuclear fragile X mental retardation-interacting protein 2 (FMRP-interacting protein 2) (82 kDa FMRP-interacting protein) (82-FIP) (Cell proliferation-inducing gene 1 protein)	Q7Z417	11764_1	307251	NUFP2_HUMAN	0.106619	F	33.02	nucleus	positive regulation of transcription from RNA polymerase II promoter	protein binding
2008578	Nuclear fragile X mental retardation-interacting protein 2	R.NDS*WGSFDLR.A	S652*	1.55113e+07	3.52323e+07	22399721	37043165	14281233	21813446	9611806	28047400	16533152	43668974	14730628	45588491		0.00248282	638.754	638.754	0.601645	0.695652	43.11	36.57	32.2792	25.3523	0.957204	0.950508	2	2	0	0	74713454	Nuclear fragile X mental retardation-interacting protein 2 (FMRP-interacting protein 2) (82 kDa FMRP-interacting protein) (82-FIP) (Cell proliferation-inducing gene 1 protein)	Q7Z417	11764_1	307251	NUFP2_HUMAN	0.0642382	F	43.11	nucleus	positive regulation of transcription from RNA polymerase II promoter	protein binding
2008876	Nuclear fragile X mental retardation-interacting protein 2	K.GADNDGS*GSESGYTTPK.K	S212*	113959	394696	135111	334507	339564	291669	6238	491752	58848	548111	30034	307443		0.0125686		861.828		0.395902		94.55		26.0224		0.837823		2		0	74713454	Nuclear fragile X mental retardation-interacting protein 2 (FMRP-interacting protein 2) (82 kDa FMRP-interacting protein) (82-FIP) (Cell proliferation-inducing gene 1 protein)	Q7Z417	11764_1	307251	NUFP2_HUMAN	0.395902	F	94.55	nucleus	positive regulation of transcription from RNA polymerase II promoter	protein binding
2009038	Nuclear fragile X mental retardation-interacting protein 2	K.NLS*SDEATNPISR.V	S112*	93731.1	3.827e+06	334632	2946550	59545	4127913	10645	3139029	47523	5700281	16311	3221233		0.000196361		742.325		0.183333		72.4		39.9127		0.931555		2		0	74713454	Nuclear fragile X mental retardation-interacting protein 2 (FMRP-interacting protein 2) (82 kDa FMRP-interacting protein) (82-FIP) (Cell proliferation-inducing gene 1 protein)	Q7Z417	11764_1	307251	NUFP2_HUMAN	0.183333	F	72.4	nucleus	positive regulation of transcription from RNA polymerase II promoter	protein binding
2008361	Formin-binding protein 4	R.RPILQLS*PPGPR.G	S18*	1.31465e+07	8.14659e+07	12777942	47190350	6595601	57778322	11046574	85867140	18451578	144440435	16860819	72053392		0.000254521	470.926	470.926	0.331027	0.849895	35.07	33.8	100	100	0.873762	0.884816	3	3	0	0	313104235	RecName: Full=Formin-binding protein 4; AltName: Full=Formin-binding protein 30	Q8N3X1	10996_1	310925	FNBP4_HUMAN	0.069466	F	35.07	intracellular	signal transduction	protein binding
2007299	Spectrin beta chain, brain 1	R.RPPS*PEPSTK.V	S2102*	25633.7	1.68531e+06	2536	1244407	84900	1798710		1843976	12642	2509898	28090	1029544		0.000402758		588.277		0.500193		45.47		51.935		0.747737		2		0	116242799	Spectrin beta chain, brain 1 (Spectrin, non-erythroid beta chain 1) (Beta-II spectrin) (Fodrin beta chain)	Q01082	01683_2	325860	SPTB2_HUMAN	0.0833655	F	45.47	nucleus	actin filament capping	protein binding
2008072	Spectrin beta chain, brain 1	K.VSEEAESQQQWDTSKGEQVSQNGLPAEQGS*PR.M	S2138*	628528	1.52837e+07	1996983	13422780	89297	11561723	454977	15216367	208992	32720372	392388	3497056		0.000670072		892.397		0.451975		45.7		99.0088		0.929263		4		0	116242799	Spectrin beta chain, brain 1 (Spectrin, non-erythroid beta chain 1) (Beta-II spectrin) (Fodrin beta chain)	Q01082	01683_2	325860	SPTB2_HUMAN	0.234399	F	45.7	nucleus	actin filament capping	protein binding
2008977	Spectrin beta chain, brain 1	K.GEQVSQNGLPAEQGS*PR.M	S2138*	8719.51	1.30851e+06		1219690	27315	952239		1231738	5440	2963984	10842	174891		0.000932085		611.942		0.344092		31.61		78.8367		0.832355		3		0	116242799	Spectrin beta chain, brain 1 (Spectrin, non-erythroid beta chain 1) (Beta-II spectrin) (Fodrin beta chain)	Q01082	01683_2	325860	SPTB2_HUMAN	0.344092	F	31.61	nucleus	actin filament capping	protein binding
2011080	Spectrin beta chain, brain 1	K.RFS*LFGK.K	S2358	1.27702e+06	149304	706082		776720			68571	2574665		2327611	528645	0.0311515		467.731		0.543632		26.72		100		0.31314		2		0		116242799	Spectrin beta chain, brain 1 (Spectrin, non-erythroid beta chain 1) (Beta-II spectrin) (Fodrin beta chain)	Q01082	01683_1	325860	SPTB2_HUMAN	0.543632	F	26.72	nucleus protein complex	actin filament capping G-protein coupled receptor protein signaling pathway	protein binding actin binding
2009522	Forkhead box protein K1	R.S*APAS*PTHPGLMSPR.S	S416S420*	337471	4.58559e+06	539098	4992394	654453	1748470	46746	5555020	119783	6660396	327274	3971647		0.000872114		833.346		0.565533		36.69		23.7697		0.775993		2		0	118572324	Forkhead box protein K1 (Myocyte nuclear factor) (MNF) [MASS=75457]	P85037	18750_1	320562	FOXK1_HUMAN	0.565533	F	36.69	nucleus	regulation of transcription, DNA-dependent	protein binding DNA binding
2010805	Forkhead box protein K1	R.EGS*PIPHDPEFGSK.L	S445*	502526	2.74803e+06	452564	2122200	590743	2043518	78374	2654324	514852	2593843	876098	4326269		0.00214224		788.838		0.290486		23.99		58.6224		0.386346		2		0	118572324	Forkhead box protein K1 (Myocyte nuclear factor) (MNF) [MASS=75457]	P85037	18750_1	320562	FOXK1_HUMAN	0.290486	F	23.99	nucleus	regulation of transcription, DNA-dependent	DNA binding
2008517	Forkhead box protein K2	R.FAQSAPGS*PLSSQPVLITVQR.Q	S428	3.96715e+06	5.02251e+07	5286702	48878215	622277	42461960		90663402	7685535	41086672	6241216	28035079		0.00210489	755.055	755.055	0.892119	0.733049	51	32.46	28.3679	19.9743	0.926372	0.649159	3	3	0	0	118572648	Forkhead box protein K2 (Interleukin enhancer-binding factor 1) (Cellular transcription factor ILF-1) (FOXK1) [MASS=69061]	Q01167	00982_2	322353	FOXK2_HUMAN	0.083512	F	51	nucleus	regulation of transcription, DNA-dependent	DNA binding
2008522	Forkhead box protein K2	R.FAQSAPGS*PLSSQPVLITVQR.Q	S428	1.00661e+06	1.94001e+07	823343	10857631	121104	7777371		21918461	2072027	38779736	2016587	17667171		0.00222633	1132.08	1132.08	0.637166	0.425072	61.19	58.21	22.043	37.4269	0.848011	0.814955	2	2	0	0	118572648	Forkhead box protein K2 (Interleukin enhancer-binding factor 1) (Cellular transcription factor ILF-1) (FOXK1) [MASS=69061]	Q01167	00982_2	322353	FOXK2_HUMAN	0.208559	F	61.19	nucleus	regulation of transcription, DNA-dependent	DNA binding
2009018	Forkhead box protein K2	R.EGS*PAPLEPEPGAAQPK.L	S398*	127790	2.19248e+06		1662606		1699951	593247	2319093		2853241	45701	2427485		0.00868448		877.903		0.63939		53.43		100		0.760114		2		0	118572648	Forkhead box protein K2 (Interleukin enhancer-binding factor 1) (Cellular transcription factor ILF-1) (FOXK1) [MASS=69061]	Q01167	00982_2	322353	FOXK2_HUMAN	0.63939	F	53.43	nucleus	regulation of transcription, DNA-dependent	DNA binding
2007022	Forkhead box protein O3	K.GSGLGSPT*SSFNSTVFGPSSLNSLR.Q	T427	214576	1.00073e+07	714883	9531918	110679	13228294	106043	13975961		9546210	141275	3753889		0.000187723		846.062		0.475914		26.82				0.603529		3		0	8134467	Forkhead box protein O3A (Forkhead in rhabdomyosarcoma-like 1) (AF6q21 protein)	O43524	04061_2	322957	FOXO3_HUMAN	0.475914	F	26.82	nucleus	regulation of transcription, DNA-dependent	protein binding transcription factor activity	Chemokine signaling pathway Neurotrophin signaling pathway Endometrial cancer Non-small cell lung cancer
2008650	Forkhead box protein O3	K.GSGLGS*PTSSFNSTVFGPSSLNSLR.Q	S425	190371	1.00073e+07	714883	9531918	110679	13228294	31147	13975961	7046	9546210	88097	3753889		0.00042692		846.062		0.333968		32.65		4.78326		0.324386		3		0	8134467	Forkhead box protein O3A (Forkhead in rhabdomyosarcoma-like 1) (AF6q21 protein)	O43524	04061_2	322957	FOXO3_HUMAN	0.333968	F	32.65	nucleus	regulation of transcription, DNA-dependent	protein binding transcription factor activity	Chemokine signaling pathway Neurotrophin signaling pathway Endometrial cancer Non-small cell lung cancer
2009490	Formin-2	R.VGGS*AHLLER.G	S499	6629.89	4.53013e+06		575201		1307764	6877	2472529	14301	8541844	11971	9753317		0.000439803		559.771		0.27536		56.26		100		0.879521		2		0	166215083	Formin-2	Q9NZ56	10449_1	318731	FMN2_HUMAN	0.0607938	F	56.26	cellular_component	multicellular organismal development	actin binding	Dorso-ventral axis formation
2007739	Formin-binding protein 1	R.TVS*DNSLSNSRGEGKPDLK.F	S296*	6762.33	2.13763e+06	22888	2895634		1055038		2808029	6300	3888141	4624	41307		0.00462057		695.326		0.408836		22.61		23.8039		0.383397		3		0	118572321	Formin-binding protein 1 (Formin-binding protein 17) (hFBP17)	Q96RU3	10446_1	321964	FNBP1_HUMAN	0.408836	F	22.61	membrane intracellular	endocytosis signal transduction	protein binding RNA binding DNA binding
2008873	Formin-binding protein 1	R.TVS*DNSLSNSR.G	S296*	25040.1	2.5265e+06	29977	1554562	67204	1440714	6420	2361854	16393	6285781	5207	989584		0.000102902		630.267		0.12862		72.75		35.5806		0.870806		2		0	118572321	Formin-binding protein 1 (Formin-binding protein 17) (hFBP17)	Q96RU3	10446_1	321964	FNBP1_HUMAN	0.12862	F	72.75	membrane intracellular	endocytosis signal transduction	protein binding RNA binding DNA binding
2009842	Formin-binding protein 1	K.LMSLLTSPHQPPPPPPASASPSAVPNGPQS*PK.Q	S359	5.98036e+06	3.36771e+07	13795422	7132143	3392209	5884676	1480845	16238988	5007904	112003066	6225432	27126779		0.0284119	816.909		0.133553		24.49		56.3725		0.920274		4		0		118572321	Formin-binding protein 1 (Formin-binding protein 17) (hFBP17)	Q96RU3	10446_1	321964	FNBP1_HUMAN	0.133553	F	24.49	membrane intracellular	endocytosis signal transduction	protein binding RNA binding DNA binding
2008853	FH1/FH2 domain-containing protein 1	R.S*LEGGGCPAR.A	S367*	480.322	677375	1079	706727		474964		644974	1323	1196004		364204		4.94796e-05		542.218		0.214135		47.65		100		0.80532		2		0	62512187	FH1/FH2 domains-containing protein (Formin homolog overexpressed in spleen) (FHOS) (Formin homology 2 domain containing 1) [MASS=126550]	Q9Y613	06049_1	309686	FHOD1_HUMAN	0.214135	F	47.65	nucleus	actin cytoskeleton organization	protein binding
2008091	Formin-like protein 2	K.LLEQEALMEQQDPKS*PSHK.S	S1016*	631239	9.80435e+06	623020	10098741	674270	8842511	162277	13315124	645868	13800169	1050759	2965206		0.000302218		763.359		0.265727		20.98		8.93033		0.494989		3		0	238054383	RecName: Full=Formin-like protein 2; AltName: Full=Formin homology 2 domain-containing protein 2 [MASS=123320]	Q96PY5	13545_4		FMNL2_HUMAN	0.265727	F	20.98	cytoplasm intracellular	actin cytoskeleton organization	actin binding
2007037	Formin-like protein 3	R.S*IEDLQPPSALSAPFTNSLAR.S	S174	67758.9	5.44057e+06	88715	4232445	140882	3013582	69168	6974418	24425	6498817	15606	6483579		4.09705e-05		1147.56		0.0470772		41.96		47.2913		0.723363		2		0	148886617	Formin-like protein 3 (Formin homology 2 domain-containing protein 3) (WW domain-binding protein 3) (WBP-3) [MASS=117212]	Q8IVF7	17007_1	323648	FMNL3_HUMAN	0.0470772	F	41.96	cytoplasm	actin cytoskeleton organization	protein binding
2008653	Formin-like protein 3	R.S*IEDLQPPSALSAPFTNSLAR.S	S174	175319	2.07756e+07	292186	26106931	64743	20989466	220862	40601134	208453	9038814	90352	7141425		3.54626e-05		765.374		0.652977		33.44		35.5263		0.935682		3		0	148886617	Formin-like protein 3 (Formin homology 2 domain-containing protein 3) (WW domain-binding protein 3) (WBP-3) [MASS=117212]	Q8IVF7	17007_1	323648	FMNL3_HUMAN	0.301643	F	33.44	cytoplasm	actin cytoskeleton organization	protein binding
2007915	Wings apart-like protein homolog	K.RPES*PS*EISPIKGSVR.T	S221S223*	264911	8.06345e+06	270088	4037987	623064	7931269	133523	12140983	247821	13409095	50057	2797920		0.000253067		633.631		0.124811		23.28		13.3124		0.691638		3		0	74713658	Wings apart-like protein homolog (Friend of EBNA2 protein)	Q7Z5K2	11072_2	324511	WAPL_HUMAN	0.124811	F	23.28	nucleus	interspecies interaction between organisms	protein binding
2009034	Wings apart-like protein homolog	K.RPES*PSEISPIKGSVR.T	S221*	14881	2.75746e+06	52422	3606504		2500564		3851777	7523	3828447	14460			0.000246789		606.975		0.405737		36.17		7.87106		0.489347		3		0	74713658	Wings apart-like protein homolog (Friend of EBNA2 protein)	Q7Z5K2	11072_2	324511	WAPL_HUMAN	0.405737	F	36.17	nucleus	interspecies interaction between organisms	protein binding
2009234	Wings apart-like protein homolog	K.VEEESTGDPFGFDS*DDESLPVSSK.N	S77*	60554.8	9.02621e+06	251381	9282932		14350151		15930267	12583	5508093	38810	59589		0.0156262		885.028		0.328299		31.17		51.5438		0.890576		3		0	74713658	Wings apart-like protein homolog (Friend of EBNA2 protein)	Q7Z5K2	11072_2	324511	WAPL_HUMAN	0.293622	F	31.17	nucleus	interspecies interaction between organisms	protein binding
2010778	Wings apart-like protein homolog	K.RPES*PSEISPIK.G	S221*	72157.9	2.63202e+06	194500	119316		1234635	16920	1876453	82107	2684759	67263	7244914		0.00692251		710.347		1.36086		36.76		13.9358		0.674804		2		0	74713658	Wings apart-like protein homolog (Friend of EBNA2 protein)	Q7Z5K2	11072_2	324511	WAPL_HUMAN	1.36086	F	36.76	nucleus	interspecies interaction between organisms	protein binding
2008991	FUN14 domain-containing protein 2	K.S*NQIPTEVR.S	S151*	1.08929e+06	4.19826e+06	564570	3142774	2764703	2490487		1495209	1135474	10516224	981693	3346612		0.0249211		562.261		0.0160212		22.06		44.4961		0.642623		2		0	74752400	FUN14 domain-containing protein 2 (Hepatitis C virus core-binding protein 6) (Cervical cancer proto-oncogene 3 protein) (HCC-3)	Q9BWH2	06586_1	322097	FUND2_HUMAN	0.0160212	F	22.06	mitochondrion	tricarboxylic acid cycle	catalytic activity
2007114	Poly(U)-binding-splicing factor PUF60	K.AVTPPMPLLTPAT*PGGLPPAAAVAAAAATAK.I	T314	108937	3.60478e+06	161232			4365769		9660824	3624	3723026	270893	274267		0.0213485		719.385		0.0626192		53.78		14.3391		0.240373		4		0	74761960	Poly(U)-binding-splicing factor PUF60 (60 kDa poly(U)-binding-splicing factor) (FUSE-binding protein-interacting repressor) (FBP-interacting repressor) (Siah-binding protein 1) (Siah-BP1) (Ro-binding protein 1) (RoBP1)	Q9UHX1	18051_2	319309	PUF60_HUMAN	0.0626192	F	53.78	nucleus	regulation of transcription	protein binding	Spliceosome
2007115	Poly(U)-binding-splicing factor PUF60	K.AVTPPMPLLTPAT*PGGLPPAAAVAAAAATAK.I	T314	8105.11	2.01336e+06		6081154		3541452		187927	19797	193042	20729	63220		0.0332866		958.844		1.09618		33.89		19.6951		0.499683		3		0	74761960	Poly(U)-binding-splicing factor PUF60 (60 kDa poly(U)-binding-splicing factor) (FUSE-binding protein-interacting repressor) (FBP-interacting repressor) (Siah-binding protein 1) (Siah-BP1) (Ro-binding protein 1) (RoBP1)	Q9UHX1	18051_2	319309	PUF60_HUMAN	1.09618	F	33.89	nucleus	regulation of transcription	protein binding	Spliceosome
2009990	Tyrosine-protein kinase Lck	R.LIEDNEY*TAR.Q	Y394*	1.48157e+06	355675	1085369	49590	4643786	98773	622144	43750	456989	927379	599566	658884	0.0235857		652.282		0.270031		60.21		27.6042		0.979379		2		0		125870	Proto-oncogene tyrosine-protein kinase YES (p61-YES) (C-YES)	P06239	01819_2	327503	YES_HUMAN	0.270031	F	60.21	membrane plasma membrane cytoplasm nuclear pore nucleus intracellular membrane fraction	protein amino acid phosphorylation	protein binding	Endocytosis Focal adhesion Chemokine signaling pathway ErbB signaling pathway VEGF signaling pathway Natural killer cell mediated cytotoxicity T cell receptor signaling pathway Fc epsilon RI signaling pathway GnRH signaling pathway Tight junction Epithelial cell signaling in Helicobacter pylori infection Primary immunodeficiency Gap junction Axon guidance Adherens junction Pathogenic Escherichia …
2010695	G patch domain-containing protein 8	R.KPS*VSEEVQATPNK.A	S1107*	36547.7	686202	174798	736796		312977		592365	5642	389052	2299	1399818		0.00640001		797.379		0.434196		62.78		39.2689		0.790967		2		0	254763309	RecName: Full=G patch domain-containing protein 8 [MASS=164196]	Q9UKJ3	11089_1	322287	K0553_HUMAN	0.434196	F	62.78	intracellular	biological_process	protein binding
2007306	G protein-regulated inducer of neurite outgrowth 1	R.HRS*PSGAGEGASCSDGPR.G	S73	5896.55	1.11611e+06	26713	1286250		309364		1207391	1104	2072572	1666	704990		0.000774194		622.251		0.14372		87.31		97.436		0.706243		3		0	296434528	RecName: Full=G protein-regulated inducer of neurite outgrowth 1; Short=GRIN1	Q7Z2K8	11169_1	316393	GRIN1_HUMAN	0.0541631	F	87.31	membrane	neuron projection development	phosphoprotein binding
2007669	G protein-regulated inducer of neurite outgrowth 1	K.AGTVS*PGKEDPVSSR.R	S452	118140	1.03208e+06	301249	888661		944947	7097	1399965	117998	1176402	164355	750407		0.00709706		522.91		0.567429		42.74		29.9428		0.745632		3		0	296434528	RecName: Full=G protein-regulated inducer of neurite outgrowth 1; Short=GRIN1	Q7Z2K8	11169_1	316393	GRIN1_HUMAN	0.0146804	F	42.74	membrane	neuron projection development	phosphoprotein binding
2009541	G protein-regulated inducer of neurite outgrowth 1	K.VGSLPLEKGS*PVTTTK.A	S615	8877.69	2.48566e+07	24222	18091651	10548	17546387		25251814	9619	29075083		34318108		7.61321e-06		565.297		0.0938675		32.06		22.2084		0.682194		3		0	296434528	RecName: Full=G protein-regulated inducer of neurite outgrowth 1; Short=GRIN1	Q7Z2K8	11169_1	316393	GRIN1_HUMAN	0.0938675	F	32.06	membrane	neuron projection development	phosphoprotein binding
2007095	G-protein-signaling modulator 1	R.IAQPSMTASPQT*EEFFDLIASSQSR.R	T548	15835.9	9.67878e+06	18475	9105979		13629198	54393	18167824	6312	3873236		3617645		0.000170355		941.097		0.17687		34.28		1.15795		0.888189		3		0	294862435	RecName: Full=G-protein-signaling modulator 1; AltName: Full=Activator of G-protein signaling 3	Q86YR5	17075_1	313959	GPSM1_HUMAN	0.17687	F	34.28	membrane	signal transduction	protein binding
2007116	G-protein-signaling modulator 1	R.APS*SDEECFFDLLTK.F	S492	11318	2.92469e+07		59803359		34345193		52027228	20653		13301	58707		0.0288568		919.883		1.39659		77.99		33.8917		0.963573		2		0	294862435	RecName: Full=G-protein-signaling modulator 1; AltName: Full=Activator of G-protein signaling 3	Q86YR5	17075_1	313959	GPSM1_HUMAN	0.200135	F	77.99	membrane	signal transduction	protein binding
2009311	G-protein-signaling modulator 1	R.IAQPSMTAS*PQTEEFFDLIASSQSR.R	S545	6942.74	8.45742e+06		1018796		13629198		18167824	3289	5853652	31424	3617645		0.00169651		941.096		0.213379		21.02				0.893214		3		0	294862435	RecName: Full=G-protein-signaling modulator 1; AltName: Full=Activator of G-protein signaling 3	Q86YR5	17075_1	313959	GPSM1_HUMAN	0.213379	F	21.02	membrane	signal transduction	protein binding
2007378	G2 and S phase-expressed protein 1	R.AQRPQS*CTSVGR.V	S477	69973.3	2.9236e+06	98365	311953	238967	54428	4705	316910	7829	13832647		102068		0.0430786		476.213		0.841847		24.3		15.7214		0.784398		3		0	317373439	RecName: Full=G2 and S phase-expressed protein 1; Short=GTSE-1; AltName: Full=Protein B99 homolog	Q9NYZ3	09593_1	327701	GTSE1_HUMAN	0.841847	F	24.3	cytoplasm	microtubule-based process	molecular_function	p53 signaling pathway
2009596	Histone-lysine N-methyltransferase EHMT2	R.LLSMPGAQGAAAAGSEPPPATT*SPEGQPK.V	T172	768778	9.70414e+06	1329787	10010123	235991	10531137	250046	16255389	1155193	11214491	872875	509555		0.00798604		700.333		0.928418		23.68		12.4677		0.55747		4		0	116241348	Histone-lysine N-methyltransferase, H3 lysine-9 specific 3 (Histone H3-K9 methyltransferase 3) (H3-K9-HMTase 3) (Euchromatic histone-lysine N-methyltransferase 2) (HLA-B-associated transcript 8) (Protein G9a) (Lysine N-methyltransferase 1C)	Q96KQ7	06854_2	309937	EHMT2_HUMAN	0.928418	F	23.68	nucleus	biological_process negative regulation of transcription from RNA polymerase II promoter chromatin modification	protein binding zinc ion binding	Lysine degradation
2009597	Histone-lysine N-methyltransferase EHMT2	R.LLSMPGAQGAAAAGSEPPPAT*TSPEGQPK.V	T171	2.04728e+06	1.18056e+07	3733226	10872050	1509085	13350892	2012766	16919424	1276590	16391711	1704722	1494077		0.00812911		933.442		1.41478		23.92				0.380686		3		0	116241348	Histone-lysine N-methyltransferase, H3 lysine-9 specific 3 (Histone H3-K9 methyltransferase 3) (H3-K9-HMTase 3) (Euchromatic histone-lysine N-methyltransferase 2) (HLA-B-associated transcript 8) (Protein G9a) (Lysine N-methyltransferase 1C)	Q96KQ7	06854_2	309937	EHMT2_HUMAN	1.41478	F	23.92	nucleus	biological_process negative regulation of transcription from RNA polymerase II promoter chromatin modification	protein binding zinc ion binding	Lysine degradation
2010206	GA-binding protein alpha chain	R.APRIS*GEDR.S	S303	1.20812e+06	3.4545e+06	1092859	2501846	2277629	3015598	1453441	4417900	561151	5967470	655522	1369670		0.0103965		540.745		0.455352		22.1		100		0.228892		2		0	729553	GA binding protein alpha chain (GABP-alpha subunit) (Transcription factor E4TF1-60) (Nuclear respiratory factor-2 subunit alpha)	Q06546	11793_1	313350	GABPA_HUMAN	0.455352	F	22.1	nucleus	regulation of transcription, DNA-dependent	protein binding
2007470	GRB2-associated-binding protein 2	R.SAS*FSQGTR.A	S210	65389.7	943745	76563	1129519	240603	303567	8222	1632215		1159164	1561	494259		0.00711516		510.711		0.188159		37.07		32.1312		0.613062		2		0	46396035	GRB2-associated binding protein 2 (GRB2-associated binder-2) (pp100)	Q9UQC2	05866_2	315743	GAB2_HUMAN	0.0705596	F	37.07	protein complex	intracellular signaling cascade	protein binding receptor activity	Fc gamma R-mediated phagocytosis Fc epsilon RI signaling pathway Chronic myeloid leukemia
2008511	GRB2-associated-binding protein 2	R.NNTVIDELPFKS*PITK.S	S543	87574	1.7388e+07	175067	18860586	14051	7088220	199468	103352		20189148	49284	40698580		0.00724261		632.656		0.700967		48.1		25.965		0.886362		3		0	46396035	GRB2-associated binding protein 2 (GRB2-associated binder-2) (pp100)	Q9UQC2	05866_2	315743	GAB2_HUMAN	0.314881	F	48.1	protein complex	intracellular signaling cascade	protein binding	Fc gamma R-mediated phagocytosis Fc epsilon RI signaling pathway Chronic myeloid leukemia
2009524	GRB2-associated-binding protein 2	R.NVSSAGHGPRS*SPAELSSSSQHLLR.E	S140	29082.6	4.6324e+06	54657	6626559		2921105		5880409	51697	7733914	39059			5.51518e-05		661.067		1.05329		20.71		6.6353		0.752192		4		0	46396035	GRB2-associated binding protein 2 (GRB2-associated binder-2) (pp100)	Q9UQC2	05866_2	315743	GAB2_HUMAN	1.05329	F	20.71	protein complex	intracellular signaling cascade	protein binding	Fc gamma R-mediated phagocytosis Fc epsilon RI signaling pathway Chronic myeloid leukemia
2009564	GRB2-associated-binding protein 2	R.ASFLMRS*DTAVQK.L	S223	7781.7	1.90468e+06		3702615		1616011	25599	4007440			13310	197327		0.00887283		511.909		0.18452		27.55		11.1035		0.542108		3		0	46396035	GRB2-associated binding protein 2 (GRB2-associated binder-2) (pp100)	Q9UQC2	05866_2	315743	GAB2_HUMAN	0.18452	F	27.55	protein complex	intracellular signaling cascade	protein binding	Fc gamma R-mediated phagocytosis Fc epsilon RI signaling pathway Chronic myeloid leukemia
2008486	Galanin peptides	R.LLDLPAAAS*SEDIERS.-	S116*	1.02823e+06	7.33779e+08	984390	574657913	33081	590894591	1184710	1104658090	1658280	1217276337	1280700	181410488		9.5391e-05		883.914		0.0554669		105.41		89.6679		0.903835		2		0	2506449	Galanin precursor [Contains: Galanin; Galanin message-associated peptide (GMAP)]	P22466	00658_1	311464	GALA_HUMAN	0.0554669	F	105.41	cytoplasm	response to drug	hormone activity	Neuroactive ligand-receptor interaction
2008490	Galanin peptides	R.LLDLPAAAS*SEDIER.S	S116*	692627	3.32559e+07	608559	22514072	1971413	10713592		34228673	793564	74686269	89599	24136942		0.000804616		840.398		0.373856		99.3		13.8917		0.885679		2		0	2506449	Galanin precursor [Contains: Galanin; Galanin message-associated peptide (GMAP)]	P22466	00658_1	311464	GALA_HUMAN	0.373856	F	99.3	cytoplasm	response to drug	hormone activity	Neuroactive ligand-receptor interaction
2008554	Galanin peptides	R.LLDLPAAAS*S*EDIERS.-	S116S117*	109510	8.4712e+06	383383	15513188		3992166		14320987	136695	6786686	27472	1742965		0.00188359		923.898		0.708257		22.35		29.6864		0.349328		2		0	2506449	Galanin precursor [Contains: Galanin; Galanin message-associated peptide (GMAP)]	P22466	00658_1	311464	GALA_HUMAN	0.708257	F	22.35	cytoplasm	response to drug	hormone activity	Neuroactive ligand-receptor interaction
2008136	Gamma-glutamyltransferase 7	R.LQRLPSSSS*EMGSQDGSPLR.E	S75	29847.1	2.79342e+06	50687	4594039	1572	1499951		2759890	64881	2901125	32096	2212083		0.000616128		738.007		0.148734		28.94		5.21325		0.742786		3		0	152031612	Gamma-glutamyltransferase 7 precursor (Gamma-glutamyltranspeptidase 7) (GGT 7) (Gamma-glutamyltransferase-like 3) (Gamma-glutamyltransferase-like 5) [Contains: Gamma-glutamyltransferase 7 heavy chain; Gamma-glutamyltransferase 7 light chain]	Q9UJ14	07488_3	322771	GGT4_HUMAN	0.148734	F	28.94	integral to membrane endoplasmic reticulum membrane	glutathione biosynthetic process metabolic process biosynthetic process	transferase activity	Glutathione metabolism Arachidonic acid metabolism Taurine and hypotaurine metabolism Selenoamino acid metabolism Cyanoamino acid metabolism
2008469	Synergin gamma	R.QLS*LEGSGLGVEDLKDNTPSGK.S	S752*	1.19464e+06	3.56296e+06	1606331	1033069	1441478	1262074	760072	1893576	2057066	6198872	108248	7427223		0.0495738		775.372		0.573125		44.12		36.432		0.87175		3		0	143811464	AP1 subunit gamma-binding protein 1 (Gamma-synergin) [MASS=140653]	Q9UMZ2	06291_2	305940	SYNRG_HUMAN	0.418226	F	44.12	membrane intracellular membrane fraction	transport regulation of transcription, DNA-dependent nucleotide biosynthetic process	calcium ion binding
2007223	Gamma-tubulin complex component 3	K.SAES*PQDAADLFTDLENAFQGK.I	S515	6145.39	1.70241e+06		55801		3527670		4203237	9959	725342	2332			0.0149855		812.02		0.603522		52.51		5.66044		0.839186		3		0	21362575	Gamma-tubulin complex component 3 (GCP-3) (Spindle pole body protein Spc98 homolog) (hSpc98) (hGCP3) (h104p)	Q96CW5	10289_1	310361	GCP3_HUMAN	0.222264	F	52.51	cytoplasm	microtubule cytoskeleton organization	protein binding
2010115	Gap junction protein	K.LVTGDRNNS*SCR.N	S280	321346	1098.55	49599	3180	80903		1141908		173149		161172	2313	0.00426133		729.811		0.101466		46.39		23.8995		0.728295		2		0		117706	Gap junction alpha-1 protein (Connexin 43) (Cx43) (Gap junction 43 kDa heart protein)	B4DN50	00414_1	313144	CXA1_HUMAN	0.101466	F	46.39	integral to membrane	apoptosis transport heart development	protein binding transmembrane transporter activity receptor binding	Gap junction Arrhythmogenic right ventricular cardiomyopathy (ARVC)
2010495	Gap junction protein	K.QAS*EQNWANYSAEQNR.M	S290*	2.44945e+06	96851.7	168084	92301	1021513	42963	1311731	41348	5217667	307648	4528244		0.00689538		659.269		0.266728		32.19		97.2328		0.954201		3		0		117706	Gap junction alpha-1 protein (Connexin 43) (Cx43) (Gap junction 43 kDa heart protein)	B4DN50	00414_1	313144	CXA1_HUMAN	0.266728	F	32.19	integral to membrane	apoptosis transport heart development	protein binding transmembrane transporter activity receptor binding	Gap junction Arrhythmogenic right ventricular cardiomyopathy (ARVC)
2010496	Gap junction protein	K.QAS*EQNWANYSAEQNR.M	S290*	1.16731e+06	42703.3		64565	318431	118247	326510		2360916		2830670	30704	0.0104932		988.401		0.459562		74.95		66.7671		0.957714		2		0		117706	Gap junction alpha-1 protein (Connexin 43) (Cx43) (Gap junction 43 kDa heart protein)	B4DN50	00414_1	313144	CXA1_HUMAN	0.272296	F	74.95	integral to membrane	apoptosis transport heart development	protein binding transmembrane transporter activity receptor binding	Gap junction Arrhythmogenic right ventricular cardiomyopathy (ARVC)
2011104	Gap junction protein	K.YAYFNGCS*SPTAPLS*PMS*PPGYK.L	S256S263S266*	647817	57474.2	42120	102531		51120	142047	75995	1671656		1383259	57725	0.0491149		911.347		0.427522		38.96		20.0192		0.837517		3		0		117706	Gap junction alpha-1 protein (Connexin 43) (Cx43) (Gap junction 43 kDa heart protein)	B4DN50	00414_1	313144	CXA1_HUMAN	0.427522	F	38.96	integral to membrane	apoptosis transport heart development	protein binding transmembrane transporter activity receptor binding	Gap junction Arrhythmogenic right ventricular cardiomyopathy (ARVC)
2006995	G-protein coupled receptor-associated sorting protein 2	R.STS*PFGIPEEASEMLEAKPK.N	S512	84486.2	6.02073e+06	148353	5543567	6116	552529		8224323	190371	13137389	77591	2645864		0.00245768		743.346		1.83885		22.43		9.33171		0.712002		3		0	74751808	G-protein coupled receptor-associated sorting protein 2 (GASP-2)	Q96D09	06612_2	326035	GASP2_HUMAN	1.83885	F	22.43	cytoplasm	negative regulation of cell proliferation	protein binding
2010326	Trans-acting T-cell-specific transcription factor GATA-3	K.ALGSHHTASPWNLS*PFSK.T	S115	192536	7.60276e+06	303402	2973128	150890	74997	148452		221418	25253197	138520	9712454		0.0225137		672.982		0.0153699		52.7		21.398		0.881004		3		0	120962	Trans-acting T-cell specific transcription factor GATA-3	P23771	00572_2	323548	GATA3_HUMAN	0.0153699	F	52.7	nucleus	regulation of transcription, DNA-dependent	zinc ion binding
2008297	Transcriptional repressor p66-beta	R.VS*SPLPSPS*AMTDAANSQAAAK.L	S333S340	341897	1.8979e+07	655246	33682525	540244	13299565		18327700	247583	29466041	266412	119052		0.020568		754.323		0.199473		34.52		9.73209		0.299262		3		0	50401096	Transcriptional repressor p66 beta (p66/p68)	Q8WXI9	15094_1	319716	P66B_HUMAN	0.199473	F	34.52	nucleus	regulation of transcription, DNA-dependent	protein binding
2008322	Transcriptional repressor p66-beta	R.VSS*PLPS*PSAMTDAANSQAAAK.L	S334S338	18658.8	5.02692e+06		10932480		1469618		4687956	32397	8044544	60896			0.00208443		1130.98		0.751009		73.35		6.53344		0.685165		2		0	50401096	Transcriptional repressor p66 beta (p66/p68)	Q8WXI9	15094_1	319716	P66B_HUMAN	0.751009	F	73.35	nucleus	regulation of transcription, DNA-dependent	protein binding
2008512	Transcriptional repressor p66-beta	R.GRLTPS*PDIIVLSDNEASS*PR.S	S122S135*	303752	1.02403e+07	1352796	14977257	165962	1951316		14996388		13559821		5716835		0.012169		795.37		1.97853		30.89		21.007		0.837165		3		0	50401096	Transcriptional repressor p66 beta (p66/p68)	Q8WXI9	15094_1	319716	P66B_HUMAN	1.97853	F	30.89	nucleus mitochondrion	regulation of transcription, DNA-dependent	protein binding
2008541	Transcriptional repressor p66-beta	R.LTPSPDIIVLSDNEASS*PR.S	S135*	2.97797e+06	3.26932e+07	461415	28022321		34358406	6599831	57651973	3532894	41962285	4295705	1471009		0.0265272	697.672	697.672	0.0913438	0.269249	48.98	43.94	22.5438	21.0266	0.929513	0.923523	3	3	0	0	50401096	Transcriptional repressor p66 beta (p66/p68)	Q8WXI9	15094_1	319716	P66B_HUMAN	0.0851267	F	48.98	nucleus mitochondrion	regulation of transcription, DNA-dependent	protein binding
2008544	Transcriptional repressor p66-beta	R.LTPSPDIIVLSDNEASS*PR.S	S135*	1.14495e+06	1.44643e+07	2495158	10236168	422242	12094451		25215574	1097793	15493551	1709540	9281621		0.000613027	1046	1046	1.75132	0.00382592	63.68	71.53	19.0849	27.6042	0.840372	0.842163	2	2	0	0	50401096	Transcriptional repressor p66 beta (p66/p68)	Q8WXI9	15094_1	319716	P66B_HUMAN	0.00382592	F	71.53	nucleus mitochondrion	regulation of transcription, DNA-dependent	protein binding
2008552	Transcriptional repressor p66-beta	R.GRLT*PS*PDIIVLSDNEASS*PR.S	T120S122S135*	518221	1.98234e+07	1606502	22183142	9623	11936319		26063949	742198	37726199	232782	1207425		0.0079229		822.024		0.522715		31.53		44.6121		0.810282		3		0	50401096	Transcriptional repressor p66 beta (p66/p68)	Q8WXI9	15094_1	319716	P66B_HUMAN	0.515817	F	31.53	nucleus mitochondrion	regulation of transcription, DNA-dependent	protein binding
2009135	Transcriptional repressor p66-beta	R.VSS*PLPSPS*AMTDAANSQAAAK.L	S334S340	508002	1.89552e+07	655246	33682525	540244	13299565	43880	18327700	553555	29466041	747085			0.000489612		754.323		0.199473		26.77		2.10184		0.649997		3		0	50401096	Transcriptional repressor p66 beta (p66/p68)	Q8WXI9	15094_1	319716	P66B_HUMAN	0.199473	F	26.77	nucleus	regulation of transcription, DNA-dependent	protein binding
2009213	Transcriptional repressor p66-beta	R.GRLT*PS*PDIIVLSDNEASSPR.S	T120S122*	745287	1.13701e+07	1460313	14989230	165962	7588301	235344	14996388	1864814	13559821		5716835		0.00158179		795.369		1.28644		46.12		83.9327		0.800613		3		0	50401096	Transcriptional repressor p66 beta (p66/p68)	Q8WXI9	15094_1	319716	P66B_HUMAN	0.709286	F	46.12	nucleus mitochondrion	regulation of transcription, DNA-dependent	protein binding
2009648	Transcriptional repressor p66-beta	R.LTPSPDIIVLS*DNEASSPR.S	S129*	202620	1.27272e+07	461415	3560874		5968667		9971502	464201	42664128	87483	1471009		0.00597656		697.672		0.0851267		25.8		22.0332		0.89797		3		0	50401096	Transcriptional repressor p66 beta (p66/p68)	Q8WXI9	15094_1	319716	P66B_HUMAN	0.0851267	F	25.8	nucleus mitochondrion	regulation of transcription, DNA-dependent	protein binding
2009657	Transcriptional repressor p66-beta	R.GRLT*PSPDIIVLSDNEASS*PR.S	T120S135*	863996	8.60598e+06	1460313	15077388	160179	3257646	235344	11199054	1730168	9921319	733974	3574482		0.00202797		795.368		0.0583032		32.9		16.2506		0.591637		3		0	50401096	Transcriptional repressor p66 beta (p66/p68)	Q8WXI9	15094_1	319716	P66B_HUMAN	0.0583032	F	32.9	nucleus mitochondrion	regulation of transcription, DNA-dependent	protein binding
2008355	General transcription factor II-I	R.SILS*PGGSCGPIK.V	S210	174901	2.21257e+07	476480	24276798	261020	16494283	31494	20713631	39017	42411901	66495	6731853		9.68205e-05		676.817		0.718602		33.78		25.4411		0.566694		2		0	17865459	General transcription factor II-I (GTFII-I) (TFII-I) (Bruton tyrosine kinase-associated protein-135) (BTK-associated protein-135) (BAP-135) (SRF-Phox1 interacting protein) (SPIN) (Williams-Beuren syndrome chromosome region 6 protein)	P78347	03399_4	319400	GTF2I_HUMAN	0.0828018	F	33.78	nucleus	regulation of transcription	protein binding	Basal transcription factors
2008693	General transcription factor II-I	K.ESTSSKS*PPR.K	S823*	43328.3	255867	69596	53568	74868	135977	60335	167090	5417	881718	6427	40983		0.0311578		578.255		0.365209		33.01		17.2389		0.400122		2		0	17865459	General transcription factor II-I (GTFII-I) (TFII-I) (Bruton tyrosine kinase-associated protein-135) (BTK-associated protein-135) (BAP-135) (SRF-Phox1 interacting protein) (SPIN) (Williams-Beuren syndrome chromosome region 6 protein)	P78347	03399_4	319400	GTF2I_HUMAN	0.365209	F	33.01	nucleus	regulation of transcription	protein binding DNA binding	Basal transcription factors
2008741	General transcription factor II-I	K.ALQS*PK.R	S668*	43301.4	453977		245357	160946	510400	13802	823422	34717	551645	7041	139063		0.00475898		362.176		0.287553		40.73		100		0.834452		2		0	17865459	General transcription factor II-I (GTFII-I) (TFII-I) (Bruton tyrosine kinase-associated protein-135) (BTK-associated protein-135) (BAP-135) (SRF-Phox1 interacting protein) (SPIN) (Williams-Beuren syndrome chromosome region 6 protein)	P78347	03399_4	319400	GTF2I_HUMAN	0.287553	F	40.73	nucleus	regulation of transcription embryonic development	protein binding DNA binding mitogen-activated protein kinase binding	Regulation of actin cytoskeleton Cell cycle - yeast Basal transcription factors
2010277	General transcription factor II-I	K.KPEMFETAIKESTSSKS*PPR.K	S823	524495	3.89821e+06	570296	4483605	331164	77333	57960	4897656	468233	7899533	1194824	2132901		0.0464982		583.284		1.47546		25.98		24.4269		0.789721		4		0			P78347		319400	GTF2I_HUMAN	1.47546	F	25.98
2010863	General transcription factor 3C polypeptide 2	R.AHFNAMFQPSS*PTR.R	S893*	43663.9	3.03245e+06	171340	1039087		733424		674103	27135	4774395	19844	7941227		0.00352682		835.861		0.310047		42.83		9.77724		0.928716		2		0	48428661	General transcription factor 3C polypeptide 2 (Transcription factor IIIC-beta subunit) (TF3C-beta) (TFIIIC 110 kDa subunit) (TFIIIC110)	Q8WUA4	05347_2	311207	TF3C2_HUMAN	0.310047	F	42.83	nucleus	transcription	protein binding
2008415	General transcription factor 3C polypeptide 4	K.ILLVDS*PGMGNADDEQQEEGTSSK.Q	S611*	12773.4	2.28377e+07		22013459		21819628	49364	31964695	6984	26202151	7519	12188538		4.45313e-05		867.373		0.901118		38.88		77.7243		0.886028		3		0	212276467	RecName: Full=General transcription factor 3C polypeptide 4; AltName: Full=Transcription factor IIIC subunit delta; AltName: Full=TF3C-delta; AltName: Full=TFIIIC 90 kDa subunit; Short=TFIIIC 90	Q9UKN8	11998_1	308458	TF3C4_HUMAN	0.901118	F	38.88	nucleus	transcription	protein binding
2006961	Girdin	K.SSS*QENLLDEVMK.S	S1702*	2.6385e+06	1.88673e+07	11227759	21588594	665669	16703051	1204230	37076065	88157	10814396	6673	8154231		0.00994192	780.337	780.336	0.530883	0.174396	75.93	59.02	16.8142	11.9539	0.943111	0.954817	2	2	0	0	147644956	Girdin (Girders of actin filament) (Coiled-coil domain-containing protein 88A) (Akt phosphorylation enhancer) (APE) (Hook-related protein 1) (HkRP1) (G alpha-interacting vesicle-associated protein) (GIV) [MASS=216040]	Q3V6T2	11131_1	322735	GRDN_HUMAN	0.0141056	F	75.93	membrane	DNA replication	actin binding
2007048	Girdin	K.IKTGS*PGSEVVTLQQFLEESNK.L	S1675*	998844	5.62849e+06	4377133	6149454	27136	1498776	198346	4813001	28939	14766361	362668	914862		0.0130788		824.408		0.840884		47.42		4.22426		0.60391		3		0	147644956	Girdin (Girders of actin filament) (Coiled-coil domain-containing protein 88A) (Akt phosphorylation enhancer) (APE) (Hook-related protein 1) (HkRP1) (G alpha-interacting vesicle-associated protein) (GIV) [MASS=216040]	Q3V6T2	11131_1	322735	GRDN_HUMAN	0.840884	F	47.42	membrane	DNA replication	actin binding
2008531	ARF GTPase-activating protein GIT1	K.SLS*SPTDNLELSLR.S	S361*	181744	5.38817e+07	308979	53065260	10415	29044663	221021	46078475	205280	101131459	163024	40088449		6.76737e-05		806.385		0.243212		56.48		10.6145		0.941948		2		0	45645212	ARF GTPase-activating protein GIT1 (G protein-coupled receptor kinase-interactor 1) (GRK-interacting protein 1) (Cool-associated and tyrosine-phosphorylated protein 1) (Cat-1)	Q9Y2X7	06577_2	307252	GIT1_HUMAN	0.243212	F	56.48	cytoplasm	regulation of ARF GTPase activity	protein binding	Endocytosis Regulation of actin cytoskeleton Epithelial cell signaling in Helicobacter pylori infection
2007018	Glucocorticoid-induced transcript 1 protein	R.TSS*LDTITGPYLTGQWPR.D	S172	1.49976e+06	4.81108e+06	114782	6970053	196411	4588240	6532266	12097363	223783		431541	399766		0.0342339		691.661		0.0762192		31.35				0.953488		3		0	74727602	Glucocorticoid-induced transcript 1 protein	Q86VQ1	17043_1	307155	GLCI1_HUMAN	0.0762192	F	31.35	cytoplasm	glycosaminoglycan biosynthetic process	protein binding
2008616	Glucocorticoid-induced transcript 1 protein	R.RTSSLDT*ITGPYLTGQWPR.D	T175	854177	9.18706e+06	2073296	10480536	1428267	5560111	18541	14510306	449879	8408333	300904	6975991		0.00431264		743.695		0.4706		38.63		4.10292		0.937321		3		0	74727602	Glucocorticoid-induced transcript 1 protein	Q86VQ1	17043_1	307155	GLCI1_HUMAN	0.4706	F	38.63	cytoplasm	glycosaminoglycan biosynthetic process	protein binding
2009008	Glucocorticoid-induced transcript 1 protein	R.SAAGS*PPAVAAAGSGNGAGGGGGVGCAPAAGAGR.L	S30	21229.3	2.0715e+06		2092153	20720	1629147				5578214	85427	1057978		0.00351588		915.743		0.947832		88.46		21.4588		0.362344		3		0	74727602	Glucocorticoid-induced transcript 1 protein	Q86VQ1	17043_1	307155	GLCI1_HUMAN	0.119845	F	88.46	cytoplasm	glycosaminoglycan biosynthetic process	protein binding
2010368	Glucocorticoid-induced transcript 1 protein	R.T*SSLDTITGPYLTGQWPR.D	T170	467201	3.10951e+06	921132	2591262	66181	483025	1337844	3490576		8260400	10846	722295		0.0321482		1036.99		0.623261		21.33		27.9399		0.423636		2		0	74727602	Glucocorticoid-induced transcript 1 protein	Q86VQ1	17043_1	307155	GLCI1_HUMAN	0.623261	F	21.33	cytoplasm	glycosaminoglycan biosynthetic process	protein binding
2009756	Rho GTPase-activating protein 35	R.NEEENIY*SVPHDSTQGK.I	Y1105*	2.2025e+06	1.06201e+06	2311827	1366564	3347806	547220	1421193	820992	1874161	1994154	2057515	581114	0.0117795		676.284		0.563933		49.52		38.1697		0.955242		3		0		29611783	Glucocorticoid receptor DNA binding factor 1 (Glucocorticoid receptor repression factor 1) (GRF-1) (Rho GAP p190A) (p190-A)	Q9NRY4	05592_2	319771	GRLF1_HUMAN	0.10953	F	49.52	nucleus	regulation of transcription	DNA binding	Focal adhesion Leukocyte transendothelial migration
2010078	Glutamate receptor-interacting protein 1	R.RQS*IPEEFKGSTVVELMK.K	S43	1.63446e+06	121297	591835	112741	1134047	68810	710814		2403693	353167	3331918	71765	0.00189913		720.025		0.214544		23.21		118.133		0.746764		3		0		313104231	RecName: Full=Glutamate receptor-interacting protein 1; Short=GRIP-1	Q9Y3R0	19086_1	327081	GRIP1_HUMAN	0.214544	F	23.21	membrane nucleus membrane raft	nervous system development protein localization intracellular signaling cascade positive regulation of transcription from RNA polymerase II promoter	protein binding
2007664	CAD protein	R.IHRAS*DPGLPAEEPKEK.S	S1859*	22140.5	2.234e+06	25511	3125835	23666	744066	11069	1608425	19641	2085799	30815	3605852		1.43958e-05		651.985		0.543517		30.8		100		0.33378		3		0	50403731	CAD protein [Includes: Glutamine-dependent carbamoyl-phosphate synthase ; Aspartate carbamoyltransferase ; Dihydroorotase ] [MASS=242982]	P27708	06437_1	311198	PYR1_HUMAN	0.0199596	F	30.8	nucleus	metabolic process cellular amino acid metabolic process	ATP binding hydrolase activity	Alanine, aspartate and glutamate metabolism Pyrimidine metabolism
2009452	CAD protein	R.IHRAS*DPGLPAEEPKEK.S	S1859*	845714	1.17935e+07	665967	13354781	1774946	3950232	427968	8487585	627840	15498607	731849	17676161		0.000183802		489.241		0.167866		33.51		100		0.598388		4		0	50403731	CAD protein [Includes: Glutamine-dependent carbamoyl-phosphate synthase ; Aspartate carbamoyltransferase ; Dihydroorotase ] [MASS=242982]	P27708	06437_1	311198	PYR1_HUMAN	0.0818857	F	33.51	nucleus	metabolic process cellular amino acid metabolic process	ATP binding hydrolase activity	Alanine, aspartate and glutamate metabolism Pyrimidine metabolism
2009743	CAD protein	R.IHRAS*DPGLPAEEPK.E	S1859*	8.31555e+06	3.21838e+06	10646455	1257314	11793718	65872	2205156	225036	7280591	4199309	9651824	10344389	0.0307323		566.273	566.273	0.00117869	0.110207	44.83	29.32	100	100	0.87927	0.647979	3	3	0	0	50403731	CAD protein [Includes: Glutamine-dependent carbamoyl-phosphate synthase ; Aspartate carbamoyltransferase ; Dihydroorotase ] [MASS=242982]	P27708	06437_1	311198	PYR1_HUMAN	0.00117869	F	44.83	nucleus	metabolic process cellular amino acid metabolic process	ATP binding hydrolase activity	Alanine, aspartate and glutamate metabolism Pyrimidine metabolism
2008195	Bifunctional aminoacyl-tRNA synthetase	K.EYIPGQPPLSQSSDSS*PTR.N	S886*	24043.9	1.44957e+07	101387	76647				1564922		19649945	18833	51186846		0.0480026		1063.48		0.182507		50.75		23.8995		0.924773		2		0	288558855	RecName: Full=Bifunctional aminoacyl-tRNA synthetase; AltName: Full=Cell proliferation-inducing gene 32 protein; Includes: RecName: Full=Glutamyl-tRNA synthetase; AltName: Full=Glutamate--tRNA ligase; Short=GluRS; Includes: RecName: Full=Prolyl-tRNA synthetase; AltName: Full=Proline--tRNA ligase	P07814	00703_1	309821	SYEP_HUMAN	0.182507	F	50.75	cytoplasm	translation	protein binding ATP binding	Porphyrin and chlorophyll metabolism Aminoacyl-tRNA biosynthesis
2009106	Bifunctional aminoacyl-tRNA synthetase	K.EYIPGQPPLSQSSDS*SPTR.N	S885*	16040	1.73238e+07		6531976		3773005		5477201	57003	19649945	23197	51186846		0.00114047		1063.48		0.643479		26.46		18.6707		0.699727		2		0	288558855	RecName: Full=Bifunctional aminoacyl-tRNA synthetase; AltName: Full=Cell proliferation-inducing gene 32 protein; Includes: RecName: Full=Glutamyl-tRNA synthetase; AltName: Full=Glutamate--tRNA ligase; Short=GluRS; Includes: RecName: Full=Prolyl-tRNA synthetase; AltName: Full=Proline--tRNA ligase	P07814	00703_1	309821	SYEP_HUMAN	0.643479	F	26.46	cytoplasm	translation	protein binding ATP binding	Porphyrin and chlorophyll metabolism Aminoacyl-tRNA biosynthesis
2009572	Bifunctional aminoacyl-tRNA synthetase	K.EYIPGQPPLSQSSDS*SPTR.N	S885*	107635	1.06434e+07	89359	5088356	31414	8171879	200107	11063522	95457	13923530	121838	14969531		1.88009e-05		709.32		0.722973		20.5		5.6204		0.343568		3		0	288558855	RecName: Full=Bifunctional aminoacyl-tRNA synthetase; AltName: Full=Cell proliferation-inducing gene 32 protein; Includes: RecName: Full=Glutamyl-tRNA synthetase; AltName: Full=Glutamate--tRNA ligase; Short=GluRS; Includes: RecName: Full=Prolyl-tRNA synthetase; AltName: Full=Proline--tRNA ligase	P07814	00703_1	309821	SYEP_HUMAN	0.722973	F	20.5	cytoplasm	translation	protein binding ATP binding	Porphyrin and chlorophyll metabolism Aminoacyl-tRNA biosynthesis
2010303	Bifunctional aminoacyl-tRNA synthetase	K.EYIPGQPPLSQSSDSS*PTRNSEPAGLETPEAK.V	S886*	644021	2.87769e+07	1880984	17835380	721291	25762172	247272	35713947	313190	49105353	57367	15467697		0.000239969		1150.53		0.620657		23.27		5.92917		0.602899		3		0	288558855	RecName: Full=Bifunctional aminoacyl-tRNA synthetase; AltName: Full=Cell proliferation-inducing gene 32 protein; Includes: RecName: Full=Glutamyl-tRNA synthetase; AltName: Full=Glutamate--tRNA ligase; Short=GluRS; Includes: RecName: Full=Prolyl-tRNA synthetase; AltName: Full=Proline--tRNA ligase	P07814	00703_1	309821	SYEP_HUMAN	0.620657	F	23.27	cytoplasm	translation	protein binding ATP binding	Porphyrin and chlorophyll metabolism Aminoacyl-tRNA biosynthesis
2008599	Glyceraldehyde-3-phosphate dehydrogenase	K.LVINGNPITIFQERDPS*KIK.W	S83*	52450.5	8.369e+06	186519	5544415		1676396	75734	4395395		21060668		9168114		0.0025991		788.089		0.787808		21.47		15.359		0.380949		3		0	120649	Glyceraldehyde 3-phosphate dehydrogenase, liver (GAPDH)	E7EU54	00713_1	307468	G3P2_HUMAN	0.787808	F	21.47	membrane cytoplasm	oxidation reduction	protein binding binding	Glycolysis / Gluconeogenesis Alzheimer's disease
2011041	Glycogen synthase kinase-3 alpha	R.ARTSS*FAEPGGGGGGGGGGPGGSASGPGGTGGGK.A	S21*	177273	775520	57339	1228662	209877	63382	154859	1109153	222599	906915	241691	569490		0.0335908	914.062		0.0572957		103.29		9.0759		0.0374316		3		0		12644292	Glycogen synthase kinase-3 alpha (GSK-3 alpha)	P49840	06002_1	307086	GSK3A_HUMAN	0.0572957	F	103.29	cytosol cytoplasm	protein amino acid phosphorylation	protein binding	Chemokine signaling pathway
2007665	Glycogen synthase kinase-3 beta	R.IQAAASTPT*NATAASDANTGDR.G	T392*	3139.18	462110	8211	778658		704354		406026	1608	412850	5877	8660		0.00851498		728.657		0.0187733		85.71		10.9255		0.853933		3		0	20455502	Glycogen synthase kinase-3 beta (GSK-3 beta)	P49841	05418_1	319769	GSK3B_HUMAN	0.0187733	F	85.71	nucleus	protein amino acid phosphorylation	protein binding	Alzheimer's disease Wnt signaling pathway Hedgehog signaling pathway Melanogenesis Pathways in cancer Basal cell carcinoma Insulin signaling pathway Focal adhesion Chemokine signaling pathway ErbB signaling pathway T cell receptor signaling pathway B cell receptor signaling pathway Neurotrophin signaling pathway Colorectal cancer Endometrial cancer Prostate cancer Cell cycle Axon guidance Circadi…
2007958	Glycogen synthase kinase-3 beta	R.GEPNVSY*ICSR.Y	Y216*	5.27501e+07	9.56338e+07	58064975	107056360	81051752	66727768	29566806	106101989	43616968	144838645	51449872	53444356		0.0203306	681.281	681.281	0.126326	0.138077	46.29	45.99	30.193	27.6042	0.934099	0.960759	2	2	0	0	20455502	Glycogen synthase kinase-3 beta (GSK-3 beta)	P49841	06002_1	319769	GSK3B_HUMAN	0.0381916	F	46.29	cytosol cytoplasm nucleus intracellular	protein amino acid phosphorylation	protein binding ATP binding	Alzheimer's disease Wnt signaling pathway Hedgehog signaling pathway Melanogenesis Pathways in cancer Basal cell carcinoma Insulin signaling pathway Focal adhesion Chemokine signaling pathway ErbB signaling pathway T cell receptor signaling pathway B cell receptor signaling pathway Neurotrophin signaling pathway Colorectal cancer Endometrial cancer Prostate cancer Cell cycle Axon guidance Circadi…
2008110	Glycogen synthase kinase-3 beta	K.QLVRGEPNVSY*ICSR.Y	Y216*	146642	1.17463e+07	187488	25766394	108026	8495317	246605	17783577	34640	6541459	156450	144606		0.00393265		619.961		0.699188		40.14		24.1234		0.949564		3		0	20455502	Glycogen synthase kinase-3 beta (GSK-3 beta)	P49841	06002_1	319769	GSK3B_HUMAN	0.106574	F	40.14	cytosol cytoplasm nucleus intracellular	protein amino acid phosphorylation	protein binding ATP binding	Alzheimer's disease Wnt signaling pathway Hedgehog signaling pathway Melanogenesis Pathways in cancer Basal cell carcinoma Insulin signaling pathway Focal adhesion Chemokine signaling pathway ErbB signaling pathway T cell receptor signaling pathway B cell receptor signaling pathway Neurotrophin signaling pathway Colorectal cancer Endometrial cancer Prostate cancer Cell cycle Axon guidance Circadi…
2010504	Glycogen synthase kinase-3 beta	R.TTS*FAESCKPVQQPSAFGSMK.V	S9*	2.32039e+06	3.90984e+06	833473	4723380	745683		928716	5352374	4801588	6484432	4292481	2989024		0.0300965	790.016	790.017	0.473811	0.606832	23.91	31.22	16.9024	11.9539	0.723384	0.749316	3	3	0	0	20455502	Glycogen synthase kinase-3 beta (GSK-3 beta)	P49841	05418_1	319769	GSK3B_HUMAN	0.143157	F	31.22	cytoplasm nucleus	protein amino acid phosphorylation	protein binding	Alzheimer's disease Wnt signaling pathway Hedgehog signaling pathway Melanogenesis Pathways in cancer Basal cell carcinoma Insulin signaling pathway Focal adhesion Chemokine signaling pathway ErbB signaling pathway T cell receptor signaling pathway B cell receptor signaling pathway Neurotrophin signaling pathway Colorectal cancer Endometrial cancer Prostate cancer Cell cycle Axon guidance Circadi…
2006964	GOLGA4 protein	R.VPS*VESLFR.S	S71*	114936	1.72129e+07		13550592	388795	8316138	133299	21083911	15966	20300552	36619	22813271		0.000176716		557.27		0.334072		40.04		48.6251		0.940672		2		0	12643718	Golgi autoantigen, golgin subfamily A 4 (Trans-Golgi p230) (256 kDa golgin) (Golgin-245) (72.1 protein)	Q86W71	03941_1	327695	GOGA4_HUMAN	0.213734	F	40.04	membrane	vesicle-mediated transport	protein binding
2008089	Golgi reassembly-stacking protein 2	R.VGDSTPVSEKPVSAAVDANASES*P.-	S451	8.60773e+06	2.80385e+07	15165154	28848360	6183038	26544557	1515340	32837487	10303198	48248995	9871915	3713201		0.0376551		798.695		0.391801		28.43		40.6015		0.8398		3		0	51316097	Golgi reassembly stacking protein 2 (GRS2) (Golgi reassembly stacking protein of 55 kDa) (GRASP55) (p59) (Golgi phosphoprotein 6) (GOLPH6) [MASS=47145]	Q9H8Y8	08303_1		GORS2_HUMAN	0.218456	F	28.43	membrane mitochondrial outer membrane Golgi apparatus	transport transmembrane transport Golgi organization	protein binding
2007193	G protein-regulated inducer of neurite outgrowth 3	R.S*VSTS*PSILTAFLK.E	S332S336	2758.53	2.02442e+06	3675	44924		6064493		3927388		27459	7360	57825		0.0397212		805.878		0.551296		46.21		26.0656		0.858714		2		0	115502242	G protein-regulated inducer of neurite outgrowth 3 (GRIN3) [MASS=82438]	Q6ZVF9	14159_1	320547	GRIN3_HUMAN	0.551296	F	46.21
2010352	Protein GRINL1A	R.HRVSS*QAEDTSSSFDNLFIDR.L	S179	101302	4.68181e+06	66292	2948046		354618	274709	3039150	112561	16218025	52948	849234		0.00479282		831.034		0.144917		28.49		5.47364		0.811114		3		0	238064986	RecName: Full=Protein GRINL1A; AltName: Full=Glutamate receptor-like protein 1A	P0CAP2	07575_1		GRL1A_HUMAN	0.144917	F	28.49	nucleus	transcription	DNA-directed RNA polymerase activity
2007816	Neurogranin	K.IQAS*FR.G	S36*	976328	3.51932e+07	826030	1062814	2440962	6391562	566789	22902224	495753	25956337	552105	119653303		0.00628004		401.186		0.077368		30.48		100		0.744083		2		0	128100	Neuromodulin (Axonal membrane protein GAP-43) (PP46) (B-50) (Protein F1) (Calmodulin-binding protein P-57)	Q92686	03828_1	326674	NEUM_HUMAN	0.077368	F	30.48	membrane cytoplasm nucleus plasma membrane	multicellular organismal development protein kinase cascade lipopolysaccharide biosynthetic process signal transduction axon guidance	calmodulin binding protein binding hydrolase activity
2008171	Neuromodulin	K.QADVPAAVTAAAATT*PAAEDAAAK.A	T181	10139.2	1.30213e+07		17646583		17446025		13184369	15204	16794879	35492	34688		0.023056		754.693		0.540657		32.17		26.0224		0.516264		3		0	128100	Neuromodulin (Axonal membrane protein GAP-43) (PP46) (B-50) (Protein F1) (Calmodulin-binding protein P-57)	P17677	01198_1	326674	NEUM_HUMAN	0.512363	F	32.17	membrane plasma membrane	multicellular organismal development axon guidance	protein binding hydrolase activity
2008847	Neuromodulin	K.ASTDNS*PSSKAEDAPAKEEPK.Q	S151	65197.8	1.27771e+06	127333	1051220	88159	1100835	30340	1179973	57389	2218173	22767	838362		9.1755e-05		746.997		0.0701213		39.73		10.9255		0.333116		3		0	128100	Neuromodulin (Axonal membrane protein GAP-43) (PP46) (B-50) (Protein F1) (Calmodulin-binding protein P-57)	P17677	01198_1	326674	NEUM_HUMAN	0.0102726	F	39.73	membrane plasma membrane	multicellular organismal development axon guidance	protein binding hydrolase activity
2009079	Neuromodulin	K.ATAQPPTETGESS*QAEENIEAVDETKPK.E	S203*	11979.8	3.46507e+06		4285365	11058	3291350		3988625		5759985	48842			0.000597571		1013.12		0.0233756		21.68		4.02739		0.713315		3		0	128100	Neuromodulin (Axonal membrane protein GAP-43) (PP46) (B-50) (Protein F1) (Calmodulin-binding protein P-57)	P17677	01198_1	326674	NEUM_HUMAN	0.0233756	F	21.68	membrane plasma membrane	multicellular organismal development axon guidance	protein binding hydrolase activity
2009081	Neuromodulin	K.ATAQPPTETGESS*QAEENIEAVDETKPK.E	S203*	16249.7	2.56512e+06	65298	2291698		3256420		4926881		2303297	15950	47302		0.0236619		760.093		1.01141		26.48		5.00602		0.886366		4		0	128100	Neuromodulin (Axonal membrane protein GAP-43) (PP46) (B-50) (Protein F1) (Calmodulin-binding protein P-57)	P17677	01198_1	326674	NEUM_HUMAN	1.01141	F	26.48	membrane plasma membrane	multicellular organismal development axon guidance	protein binding hydrolase activity
2007894	GTP-binding protein 1	K.LLQTTNNS*PMNSKPQQIK.M	S580	1.28577e+06	7.96376e+06	2421355	7457475	1098941	2934156	806682	7007574	883804	19331782	1218092	3087824		0.00253934	708.017	708.017	0.0739855	0.249289	53.11	50.57	39.2881	42.0419	0.704088	0.832869	3	3	0	0	152031617	GTP-binding protein 1 (G-protein 1) (GP-1) (GP1)	O00178	03765_1	322101	GTPB1_HUMAN	0.0739855	F	53.11	nucleus extracellular region	signal transduction regulation of transcription fat cell differentiation	nucleotide binding GTP binding
2008510	GTP-binding protein 1	R.LHGGFDS*DCS*EDGEALNGEPELDLTSK.L	S44S47*	2.94422e+06	1.0951e+07	3720485	12738774	1094863	8358493	342339	22430364	5091429	8021326	4471973	3205895		0.0183168	1018.06	1018.07	0.715227	0.844641	57.97	39.1	174.264	108.918	0.846179	0.766827	3	3	0	0	152031617	GTP-binding protein 1 (G-protein 1) (GP-1) (GP1)	O00178	03765_1		GTPB1_HUMAN	0.174629	F	57.97	nucleus	signal transduction regulation of transcription	nucleotide binding
2009236	GTP-binding protein 1	R.SAMDSPVPASMFAPEPS*SPGAAR.A	S24*	4.42206e+06	2.54264e+07	2681604	22412097	2222487	20876905	8818458	34277165	8091696	45287264	296074	4278480		0.0133907		780.673		0.490597		26.79		92.0918		0.840996		3		0	152031617	GTP-binding protein 1 (G-protein 1) (GP-1) (GP1)	O00178	03765_1		GTPB1_HUMAN	0.413674	F	26.79	nucleus	signal transduction	nucleotide binding
2010969	GTP-binding protein 1	R.SAMDSPVPASMFAPEPSS*PGAAR.A	S25*	303355	8.31504e+06		8417879	258625	5248460	1123340	12611242	53211	8923527	81598	6374115		0.00070284		1170.5		0.778632		51.08		30.193		0.568707		2		0	152031617	GTP-binding protein 1 (G-protein 1) (GP-1) (GP1)	O00178	03765_1		GTPB1_HUMAN	0.778632	F	51.08	nucleus	signal transduction	nucleotide binding
2008542	GARNL1 protein	R.HFSQS*EETGNEVFGALNEEQPLPR.S	S775*	122302	5.94047e+06	69551	3428083	74825	4797623	199461	7690699	100155	5037151	167517	8748773		1.19756e-05		932.415		0.367411		21.73		10.7936		0.157524		3		0	51315850	GTPase activating RapGAP domain-like 1 (GAP-related interacting partner to E12) (GRIPE) (Tuberin-like protein 1) [MASS=229830]	B9EK38	12324_2	309788	RGPA1_HUMAN	0.367411	F	21.73	nucleus	regulation of small GTPase mediated signal transduction	GTPase activator activity
2009241	GARNL1 protein	R.HFS*QSEETGNEVFGALNEEQPLPR.S	S773*	93975.9	5.91596e+06	37387	3428083		4675112	164820	7690699	100155	5037151	167517	8748773		5.60131e-05		932.416		1.0221		46.64		10		0.953573		3		0	51315850	GTPase activating RapGAP domain-like 1 (GAP-related interacting partner to E12) (GRIPE) (Tuberin-like protein 1) [MASS=229830]	B9EK38	12324_2	309788	RGPA1_HUMAN	0.419286	F	46.64	nucleus	regulation of small GTPase mediated signal transduction	GTPase activator activity
2009279	GARNL1 protein	R.RGS*S*PGSLEIPKDLPDILNK.Q	S873S874*	206309	5.58501e+06	669226	5217360	46621	4508578	31013	10380600	240920	3173726	43766	4644804		0.00037188		766.038		0.992552		20.41		10.4373		0.45349		3		0	51315850	GTPase activating RapGAP domain-like 1 (GAP-related interacting partner to E12) (GRIPE) (Tuberin-like protein 1) [MASS=229830]	B9EK38	12324_2	309788	RGPA1_HUMAN	0.992552	F	20.41	nucleus	regulation of transcription regulation of small GTPase mediated signal transduction	protein binding GTPase activator activity
2009884	GARNL1 protein	R.SSS*TSDILEPFTVER.A	S797	3.50594e+06	2.27702e+07	6989529	18395189	1260939	23630240	2117918	34757761	3597702	27477112	3563594	9590670		0.000816421	874.393	874.393	0.195677	0.221996	90.27	73.59	11.9539	8.67074	0.871857	0.913256	2	2	0	0	51315850	GTPase activating RapGAP domain-like 1 (GAP-related interacting partner to E12) (GRIPE) (Tuberin-like protein 1) [MASS=229830]	B9EK38	12324_2	309788	RGPA1_HUMAN	0.0102988	F	90.27	nucleus	regulation of transcription regulation of small GTPase mediated signal transduction	protein binding GTPase activator activity
2010945	GARNL1 protein	R.VRHFS*QSEETGNEVFGALNEEQPLPR.S	S773*	32262.4	2.55798e+06		651944		4417099		699377	17192	3733085	144119	3288375		0.00656335		1017.47		0.34684		62.64		10.7068		0.861103		3		0	51315850	GTPase activating RapGAP domain-like 1 (GAP-related interacting partner to E12) (GRIPE) (Tuberin-like protein 1) [MASS=229830]	B9EK38	12324_2	309788	RGPA1_HUMAN	0.34684	F	62.64	nucleus	regulation of small GTPase mediated signal transduction	GTPase activator activity
2010986	GARNL1 protein	R.S*SSTSDILEPFTVER.A	S795	3.43006e+06	2.29072e+07	6872003	18556275	1260939	23253118	1856062	34757761	3597702	28377942	3563594	9590670		0.000814665		874.392		0.825048		49.95				0.576634		2		0	51315850	GTPase activating RapGAP domain-like 1 (GAP-related interacting partner to E12) (GRIPE) (Tuberin-like protein 1) [MASS=229830]	B9EK38	12324_2	309788	RGPA1_HUMAN	0.825048	F	49.95	nucleus	regulation of transcription regulation of small GTPase mediated signal transduction	protein binding GTPase activator activity
2010010	GMP synthase [glutamine-hydrolyzing]	K.TLNMTT*SPEEK.R	T331	2.19124e+06	92553.3	2107592	34004	5719227	15056	813674	34188	1020098	326327	1295617	53193	0.000626607		665.784		1.2987		32.76		23.8995		0.848734		2		0		1708072	GMP synthase [glutamine-hydrolyzing] (Glutamine amidotransferase) (GMP synthetase)	P49915	10927_1	314559	GUAA_HUMAN	0.193903	F	32.76	cytoplasm	biosynthetic process	ATP binding	Purine metabolism Drug metabolism - other enzymes
2008206	Guanine nucleotide exchange factor DBS	R.ALEQSQSLPLPAPT*STSPSRGNSR.N	T972	3.20093e+07	1.18952e+08	23153637	55260792	9753920	49055866	37861703	84213843	43449335	308987313	45827811	97239968		0.0132819		854.418		1.43173		34.32		1.99572		0.341001		3		0	148887400	Guanine nucleotide exchange factor DBS (DBL's big sister) (MCF2-transforming sequence-like protein)	O15068	14371_1	323224	MCF2L_HUMAN	1.43173	F	34.32	membrane	apoptosis Rho protein signal transduction	guanyl-nucleotide exchange factor activity protein binding
2007494	Histone RNA hairpin-binding protein	R.CDGDAS*PPSPAR.W	S20*	1244.24	585202	4618	413160		369603		684996		1180515	1603	277737		0.000277075		655.247		1.03247		64.41		29.7221		0.927243		2		0	9789785	Histone RNA hairpin-binding protein (Histone stem-loop binding protein)	Q14493	03884_1	318317	SLBP_HUMAN	1.03247	F	64.41	nucleus	mRNA processing	RNA binding
2007642	Remodeling and spacing factor 1	R.LHRIET*DEEESCDNAHGDANQPAR.D	T1305	2128.3	589140	8348	836019		603403		581136		751411	2294	173729		0.00060633		711.796		0.0499268		52.83		76.7689		0.980561		4		0	251757329	RecName: Full=Remodeling and spacing factor 1; Short=Rsf-1; AltName: Full=Hepatitis B virus X-associated protein; AltName: Full=HBV pX-associated protein 8; AltName: Full=p325 subunit of RSF chromatin-remodeling complex	Q96T23	10537_1	317449	RSF1_HUMAN	0.0499268	F	52.83	nucleus	regulation of transcription	protein binding
2008687	Remodeling and spacing factor 1	K.VGSPLDY*SLVDLPSTNGQS*PGKAIENLIGKPTEK.S	Y1363S1375*	28222.2	1.04034e+06		643243		1550243	30655	1313020	50042	787469	60413	907736		8.72375e-05		921.952		0.994902		36.2		0.109423		0.54832		4		0	251757329	RecName: Full=Remodeling and spacing factor 1; Short=Rsf-1; AltName: Full=Hepatitis B virus X-associated protein; AltName: Full=HBV pX-associated protein 8; AltName: Full=p325 subunit of RSF chromatin-remodeling complex	Q96T23	10537_1	317449	RSF1_HUMAN	0.994902	F	36.2	nucleus	regulation of transcription	protein binding
2010675	Remodeling and spacing factor 1	R.IET*DEEESCDNAHGDANQPAR.D	T1305	2786.84	144848	3852		10082	15043				351250		357949		0.0473311		813.312		0.549238		31.42		24.9891		0.927829		3		0	251757329	RecName: Full=Remodeling and spacing factor 1; Short=Rsf-1; AltName: Full=Hepatitis B virus X-associated protein; AltName: Full=HBV pX-associated protein 8; AltName: Full=p325 subunit of RSF chromatin-remodeling complex	Q96T23	10537_1	317449	RSF1_HUMAN	0.549238	F	31.42	nucleus	regulation of transcription	protein binding
2007637	La-related protein 7	R.KRSS*SEDAESLAPR.S	S299*	674558	3.47134e+06	1285695	6133996	1440650	2056793	136902	3610014	273984	2897180	235561	2658716		0.00346673		538.249		0.512794		44.2		5.21325		0.606777		3		0	121945944	La-related protein 7 (La ribonucleoprotein domain family member 7)	Q4G0J3	17095_2	324454	LARP7_HUMAN	0.168038	F	44.2	nucleus	RNA processing	nucleotide binding
2009449	La-related protein 7	R.KRS*SSEDAESLAPR.S	S298*	540433	3.46678e+06	1002884	6111188	1545357	2056793	141599	3610014	8286	2897180	4038	2658716		0.0113813		538.249		0.0508454		47.87		13.7946		0.692546		3		0	121945944	La-related protein 7 (La ribonucleoprotein domain family member 7)	Q4G0J3	17095_2	324454	LARP7_HUMAN	0.0508454	F	47.87	nucleus	RNA processing	nucleotide binding
2008694	Uncharacterized protein	K.DIS*ENKR.A	S18	16750.9	236278	58674	110019	15368	334757	2255	542910	4968	189562	2489	4141		0.0174839		471.208		0.0871035		23.54		100		0.163643		2		0	123648	Heat shock cognate 71 kDa protein	A8K7Q2	07205_2	307373	HSP7C_HUMAN	0.0871035	F	23.54	cytoplasm intracellular	protein folding response to stress	protein binding ATP binding	Endocytosis MAPK signaling pathway Antigen processing and presentation Spliceosome
2007671	Heat shock protein 105 kDa	K.IES*PKLER.T	S809*	1.06012e+07	2.03504e+07	11821122	19096649	20607522	10689617	3490681	16952444	7854867	32586849	9231743	22426682		0.0269519	526.263	526.263	0.0684724	0.27389	27.15	21.37	100	100	0.551639	0.244582	2	2	0	0	2495344	Heat-shock protein 105 kDa (Heat shock 110 kDa protein) (Antigen NY-CO-25)	Q92598	09990_1	318697	HS105_HUMAN	0.0684724	F	27.15	nucleus cytoplasm integral to membrane intracellular	response to stress cell proliferation chaperone mediated protein folding requiring cofactor	protein binding ATP binding
2007675	Heat shock protein 105 kDa	K.IES*PKLER.T	S809*	6.57686e+06	1.79564e+07	6987962	22183296	14508666	11970667	1821730	23635000	4421696	20984564	5144237	11008453		0.00851498	351.178	351.177	0.0294812	0.640027	25.61	21.74	100	100	0.836096	0.853646	3	3	0	0	2495344	Heat-shock protein 105 kDa (Heat shock 110 kDa protein) (Antigen NY-CO-25)	Q92598	09990_1	318697	HS105_HUMAN	0.0294812	F	25.61	nucleus cytoplasm integral to membrane intracellular	response to stress cell proliferation chaperone mediated protein folding requiring cofactor	protein binding ATP binding
2007000	Heat shock protein beta-1	R.GPS*WDPFRDWYPHSR.L	S15*	333607	7.35932e+06	84569	9778209		12723154	514486	5414574	735373	7912821		967821		0.00682996		661.616		0.197697		26.5		72.3792		0.956077		3		0	19855073	Heat shock 27 kDa protein (HSP 27) (Stress-responsive protein 27) (SRP27) (Estrogen-regulated 24 kDa protein) (28 kDa heat shock protein)	P04792	09076_1	308692	HSPB1_HUMAN	0.197697	F	26.5	nucleus	response to stress	protein binding	VEGF signaling pathway MAPK signaling pathway
2007975	Heat shock protein beta-1	R.QLS*SGVSEIR.H	S82*	2.8495e+06	3.6714e+08	4233388	447938048	4372878	361883106	2640194	400054200	280669	469635450	2720377	156191215		6.52531e-05		578.274		0.0623085		72.81		30.193		0.966646		2		0	19855073	Heat shock 27 kDa protein (HSP 27) (Stress-responsive protein 27) (SRP27) (Estrogen-regulated 24 kDa protein) (28 kDa heat shock protein)	P04792	09076_1	308692	HSPB1_HUMAN	0.0623085	F	72.81	nucleus membrane	response to stress response to heat	protein binding identical protein binding binding	VEGF signaling pathway MAPK signaling pathway
2008196	Heat shock protein beta-1	R.ALSRQLS*S*GVSEIR.H	S82S83*	11505.4	1.16089e+07		19621847		17866335	17263	16442739	12322	2500279	27942	1613433		0.000321593		554.925		0.215304		28.97		2.69		0.654286		3		0	19855073	Heat shock 27 kDa protein (HSP 27) (Stress-responsive protein 27) (SRP27) (Estrogen-regulated 24 kDa protein) (28 kDa heat shock protein)	P04792	09076_1	308692	HSPB1_HUMAN	0.215304	F	28.97	nucleus membrane	response to stress response to heat	protein binding binding	VEGF signaling pathway MAPK signaling pathway
2008197	Heat shock protein beta-1	R.ALS*RQLS*SGVSEIR.H	S78S82*	9354.29	4.64347e+06		9817497		6569131		6142287	27735	43472	19037	644947		0.0250398		831.884		0.293488		28.48		35.9467		0.5617		2		0	19855073	Heat shock 27 kDa protein (HSP 27) (Stress-responsive protein 27) (SRP27) (Estrogen-regulated 24 kDa protein) (28 kDa heat shock protein)	P04792	09076_1	308692	HSPB1_HUMAN	0.0769804	F	28.48	nucleus membrane	response to stress response to heat	protein binding binding	VEGF signaling pathway MAPK signaling pathway
2009107	Heat shock protein beta-1	R.ALS*RQLS*SGVSEIR.H	S78S82*	86215.1	1.13566e+07		19621847		17866335	17263	16442739	25064	2616408	388749	235636		0.00899903		554.926		1.09396		29.18		12.5072		0.61586		3		0	19855073	Heat shock 27 kDa protein (HSP 27) (Stress-responsive protein 27) (SRP27) (Estrogen-regulated 24 kDa protein) (28 kDa heat shock protein)	P04792	09076_1	308692	HSPB1_HUMAN	0.323558	F	29.18	nucleus membrane	response to stress response to heat	protein binding binding	VEGF signaling pathway MAPK signaling pathway
2009348	Heat shock factor protein 1	R.VEEASPGRPSSVDT*LLSPTALIDSILR.E	T323*	12696.1	2.02242e+06	5563	31733		1347630		2229177	10104		35117	6503545		0.0159221		968.498		1.19064		37.54		10.0105		0.563366		3		0	462333	Heat shock factor protein 1 (HSF 1) (Heat shock transcription factor 1) (HSTF 1)	Q00613	00778_1	321568	HSF1_HUMAN	1.19064	F	37.54	nucleus	protein amino acid phosphorylation regulation of transcription, DNA-dependent	protein binding DNA binding
2008059	HELZ HELZ protein	R.RISSSS*VQPCSEEVSTPQDSLAQCK.E	S1767	16580.9	9.15131e+06	47939	8200245		5166995		7783525	21205	9205855	13761	15399908		2.84911e-05		954.087		0.682808		48.33		0.537185		0.736276		3		0	120660430	Helicase with zinc finger [Homo sapiens] [MASS=219029]	IPI00000897.3	10452_1	326644	HELZ_HUMAN	0.105935	F	48.33	basolateral plasma membrane	protein targeting	zinc ion binding
2009179	Hematological and neurological expressed 1 protein	R.RNSS*EASSGDFLDLK.G	S88*	2.2009e+06	5.94753e+07		47827458	10968997	34729		45225220	12196	98520228	23286	105768720		0.0469364		569.253		0.490695		56.38		28.6273		0.952047		3		0	74735046	Hematological and neurological expressed 1 protein (Androgen-regulated protein 2)	Q9UK76	13665_3	325547	HN1_HUMAN	0.0474866	F	56.38	nucleus	regulation of transcription, DNA-dependent	DNA binding
2009182	Hematological and neurological expressed 1 protein	R.RNSS*EASSGDFLDLK.G	S88*	1.11788e+06	5.46335e+07	4905686	22702679	296866	10398646		20168547	249906	62787706	136926	157109727		0.00174393		853.375		0.0773856		48.97		13.8917		0.80771		2		0	74735046	Hematological and neurological expressed 1 protein (Androgen-regulated protein 2)	Q9UK76	13665_3	325547	HN1_HUMAN	0.0691781	F	48.97	nucleus	regulation of transcription, DNA-dependent	DNA binding
2009798	Hepatocyte cell adhesion molecule	R.S*PGLPIR.S	S350	1.12976e+07	11759	13496766		9030830	9711	5304903	49084	13095412		15560258		0.000193741		410.21		0.205025		36.35		100		0.886629		2		0		121945515	Hepatocyte cell adhesion molecule precursor (Protein hepaCAM)	Q14CZ8	08068_1	315038	HECAM_HUMAN	0.131802	F	36.35	integral to membrane	cell adhesion	protein binding
2007779	Hepatoma-derived growth factor	R.AGDLLEDS*PKRPK.E	S165*	2387.43	3.30838e+06	7415	4403				24237	1653	7212547	2869	9300691		0.0441905		753.372		0.0943061		46.73		100		0.600187		2		0	1708157	Hepatoma-derived growth factor (HDGF) (High-mobility group protein 1-like 2) (HMG-1L2)	P51858	02079_1	316319	HDGF_HUMAN	0.0146108	F	46.73	nucleus	regulation of transcription	DNA binding
2007969	Hepatoma-derived growth factor	R.AGDLLEDS*PK.R	S165*	6015.98	1.27363e+07		6720084	13594	6539757		8230166	5419	16965060	11067	25226495		2.60165e-05		562.747		0.962217		50.73		100		0.959534		2		0	1708157	Hepatoma-derived growth factor (HDGF) (High-mobility group protein 1-like 2) (HMG-1L2)	P51858	02079_1	316319	HDGF_HUMAN	0.0160073	F	50.73	nucleus	regulation of transcription	DNA binding
2008011	Hepatoma-derived growth factor	K.GNAEGS*S*DEEGKLVIDEPAKEK.N	S132S133*	1.17813e+06	9.23902e+06	2504958	3131204	769410	3044479	513570	4023808	701765	12514254	1400928	23481339		0.00416952		821.35		0.699421		38.11		100		0.734551		3		0	1708157	Hepatoma-derived growth factor (HDGF) (High-mobility group protein 1-like 2) (HMG-1L2)	P51858	02079_1	316319	HDGF_HUMAN	0.266852	F	38.11	nucleus	regulation of transcription	DNA binding
2009461	Hepatoma-derived growth factor	R.RAGDLLEDS*PKRPK.E	S165	7612.76	1.42714e+07		19061666		5752950	34950		3113	14834345		31708008		0.00137207		554.617		0.33818		39.41		100		0.732388		3		0			P51858		316319	HDGF_HUMAN	0.33818	F	39.41
2007384	Hepatoma-derived growth factor-related protein 2	R.KRS*EGFSMDR.K	S454*	8529.24	3.48752e+06		7631731	29418	1331097		4543917	3193	3911838	1507	19024		0.00824731		431.52		0.0410044		32.14		65.0913		0.569576		3		0	74738715	Hepatoma-derived growth factor-related protein 2 (HRP-2) (Hepatoma-derived growth factor 2)	Q7Z4V5	13639_2	315538	HDGR2_HUMAN	0.0410044	F	32.14	nucleus	regulation of transcription	protein binding
2007601	Hepatoma-derived growth factor-related protein 2	R.CGS*SEDLHDSVR.E	S633	147158	1.92917e+06	235324	1569430	347401	1221477	49833	1924296	81829	3450333	21401	1480319		0.000738683		481.185		0.31286		20.92		7.78151		0.825758		3		0	74738715	Hepatoma-derived growth factor-related protein 2 (HRP-2) (Hepatoma-derived growth factor 2)	Q7Z4V5	13639_1	315538	HDGR2_HUMAN	0.31286	F	20.92	nucleus	regulation of transcription	protein binding
2008409	Heterogeneous nuclear ribonucleoproteins A2/B1	R.GFGDGYNGYGGGPGGGNFGGS*PGYGGGR.G	S259	749408	5.61597e+06	678041	8851487	325991	4662252	100876	8784953	1302420	5430225	1339711	350933		0.0173199	859.007	859.007	0.577862	0.577862	26.32	46.21	29.8263	27.928	0.422974	0.617637	3	3	0	0	133257	Heterogeneous nuclear ribonucleoproteins A2/B1 (hnRNP A2 / hnRNP B1)	P22626	02526_2	311407	ROA2_HUMAN	0.577862	F	46.21	nucleus nucleolus	mRNA processing RNA transport	protein binding
2007344	Heterogeneous nuclear ribonucleoprotein D0	K.IDASKNEEDEGHS*NSSPR.H	S80*	1.70834e+07	3.77183e+07	16388697	21023619	30555509	20758440	9030161	22446689	14014077	77628048	15428345	46734520		0.0268132	684.614	684.615	0.585331	0.574121	40.29	33.78		10.4086	0.880095	0.869611	3	3	0	0	13124489	Heterogeneous nuclear ribonucleoprotein D0 (hnRNP D0) (AU-rich element RNA-binding protein 1)	Q14103	03206_3	317744	HNRU2_HUMAN	0.0375275	F	40.29	nucleus	regulation of transcription, DNA-dependent regulation of transcription nucleocytoplasmic transport	protein binding
2008801	Heterogeneous nuclear ribonucleoprotein D0	K.IDASKNEEDEGHSNS*SPR.H	S82*	1.70834e+07	3.77183e+07	16388697	21023619	30555509	20758440	9030161	22446689	14014077	77628048	15428345	46734520		0.0268132	684.615	684.615	0.0375275	0.0501991	43.38	38.53	6.90983	6.07455	0.878177	0.866206	3	3	0	0	13124489	Heterogeneous nuclear ribonucleoprotein D0 (hnRNP D0) (AU-rich element RNA-binding protein 1)	Q14103	03206_3	317744	HNRU2_HUMAN	0.0375275	F	43.38	nucleus	regulation of transcription, DNA-dependent regulation of transcription nucleocytoplasmic transport	protein binding
2010192	Heterogeneous nuclear ribonucleoprotein D0	K.IDASKNEEDEGHS*NS*SPR.H	S80S82*	261947	1.08758e+06	228819	343781	422620	391737	165780	213433	262990	2727359	229528	1761569		0.0375325	711.271	711.271	0.233137	0.317572	22.71	26.41	3.57498	13.6656	0.739944	0.584875	3	3	0	0	13124489	Heterogeneous nuclear ribonucleoprotein D0 (hnRNP D0) (AU-rich element RNA-binding protein 1)	Q14103	03206_3	317744	HNRU2_HUMAN	0.233137	F	26.41	nucleus	regulation of transcription, DNA-dependent regulation of transcription nucleocytoplasmic transport	protein binding
2010916	Heterogeneous nuclear ribonucleoprotein D0	K.IFVGGLS*PDTPEEK.I	S190	2.0202e+06	4.87912e+07	4786195	27007763	2134342	24045291	1647565	34700488	448723	97661425	1084185	60541239		0.000219997		784.866		0.4067		52.02		56.1562		0.909581		2		0	13124489	Heterogeneous nuclear ribonucleoprotein D0 (hnRNP D0) (AU-rich element RNA-binding protein 1)	Q14103	03206_4	317744	HNRU2_HUMAN	0.4067	F	52.02	nucleus	mRNA processing regulation of transcription, DNA-dependent regulation of transcription nucleocytoplasmic transport mRNA catabolic process	protein binding nucleotide binding
2007846	Heterogeneous nuclear ribonucleoprotein H	K.HT*GPNSPDTANDGFVR.L	T100*	2.73069e+07	6.82298e+07	20990348	65221778	36338720	34267569	13873351	53279030	30439765	95254941	34892423	93125584		0.00577891	588.916	588.916	0.23913	0.593857	39.73	33.79	11.2494	5.61616	0.450912	0.827692	3	3	0	0	2500576	Heterogeneous nuclear ribonucleoprotein H' (hnRNP H') (FTP-3)	P31943	03022_2	320229	HNRH2_HUMAN	0.23913	F	39.73	nucleus ribonucleoprotein complex	mRNA processing nuclear mRNA splicing, via spliceosome regulation of transcription, DNA-dependent RNA processing	protein binding nucleotide binding
2008983	Heterogeneous nuclear ribonucleoprotein H	K.HTGPNS*PDTANDGFVR.L	S104*	2.73519e+07	6.82298e+07	20990348	65221778	36328756	34267569	14098408	53279030	30449692	95254941	34892423	93125584		0.00570325	588.916	588.917	0.137131	0.797853	53.27	53.73	10.8297	6.11015	0.938039	0.860904	3	3	0	0	2500576	Heterogeneous nuclear ribonucleoprotein H' (hnRNP H') (FTP-3)	P31943	03022_2	320229	HNRH2_HUMAN	0.0300329	F	53.73	nucleus ribonucleoprotein complex	mRNA processing nuclear mRNA splicing, via spliceosome regulation of transcription, DNA-dependent RNA processing	protein binding nucleotide binding
2006901	Heterogeneous nuclear ribonucleoprotein K	K.IILDLISES*PIKGR.A	S216*	3.92976e+06	2.25168e+07	9880371	24185904	510785	17607474	2637470	36327066	3875590	10859864	2744581	23603848		0.00330515	545.302	545.303	0.472492	1.20387	46.34	43.36	54.3081	53.1528	0.739221	0.845694	3	3	0	0	48429103	Heterogeneous nuclear ribonucleoprotein K (hnRNP K) (Transformation up-regulated nuclear protein) (TUNP)	P61978	02834_3	327362	HNRPK_HUMAN	0.194015	F	46.34	nucleus	signal transduction mRNA processing transcription response to DNA damage stimulus transport protein amino acid phosphorylation	protein binding nucleic acid binding RNA binding	Spliceosome
2008690	Heterogeneous nuclear ribonucleoprotein K	K.IIPTLEEGLQLPSPTAT*SQLPLESDAVECLNYQHYK.G	T120*	1.63955e+06	4.15298e+07	1720252			22295228		22344985	1893838	138947100	4583667	24061689		0.00452865		1379		0.311246		23.26		4.54614		0.732373		3		0	48429103	Heterogeneous nuclear ribonucleoprotein K (hnRNP K) (Transformation up-regulated nuclear protein) (TUNP)	P61978	02834_3	327362	HNRPK_HUMAN	0.311246	F	23.26	nucleus	signal transduction mRNA processing transport protein amino acid phosphorylation	protein binding nucleic acid binding RNA binding	Spliceosome
2009305	Heterogeneous nuclear ribonucleoprotein K	K.IIPTLEEGLQLPS*PTATSQLPLESDAVECLNYQHYK.G	S116*	1.32283e+06	4.15298e+07	136662			22295228		22344985	1893838	138947100	4583667	24061689		0.0107012	1379	1379	0.483918	0.66312	81.32	26.95	18.7249	3.45234	0.987453	0.963923	3	3	0	0	48429103	Heterogeneous nuclear ribonucleoprotein K (hnRNP K) (Transformation up-regulated nuclear protein) (TUNP)	P61978	02834_3	327362	HNRPK_HUMAN	0.483918	F	81.32	nucleus	signal transduction mRNA processing transport protein amino acid phosphorylation	protein binding nucleic acid binding RNA binding	Spliceosome
2009916	Heterogeneous nuclear ribonucleoprotein K	K.IIPT*LEEGLQLPSPTATSQLPLESDAVECLNYQHYK.G	T107*	1.93562e+06	1.41783e+08	7728219	1864764		234475684	9528	328537099		122459595	4722	21580286		0.0118844	827.806		0.718017		21.55				0.970426		5		0		48429103	Heterogeneous nuclear ribonucleoprotein K (hnRNP K) (Transformation up-regulated nuclear protein) (TUNP)	P61978	02834_3	327362	HNRPK_HUMAN	0.718017	F	21.55	nucleus	signal transduction mRNA processing transport protein amino acid phosphorylation	protein binding nucleic acid binding RNA binding	Spliceosome
2009919	Heterogeneous nuclear ribonucleoprotein K	K.IIPTLEEGLQLPSPT*ATSQLPLESDAVECLNYQHYK.G	T118*	347053	3.7054e+07	1720252		15013	22295228		22344985		138947100		1682713		0.0317171	1379.01	1379.01	1.46263	0.666747	34.25	49.54	5.00602	5.00602	0.992756	0.989825	3	3	0	0	48429103	Heterogeneous nuclear ribonucleoprotein K (hnRNP K) (Transformation up-regulated nuclear protein) (TUNP)	P61978	02834_3	327362	HNRPK_HUMAN	0.483918	F	49.54	nucleus	signal transduction mRNA processing transport protein amino acid phosphorylation	protein binding nucleic acid binding RNA binding	Spliceosome
2010159	Heterogeneous nuclear ribonucleoprotein M	R.GNFGGSFAGS*FGGAGGHAPGVAR.K	S637	2.07482e+07	9.85363e+07	23001668	51156046	16855165	69710634	22200667	140592760	22511940	184677460	19171583	46544676		0.00112432	705.645		0.155089		30.04		35.2436		0.533294		3		0		16905456	ribonucleoprotein [Homo sapiens]	P52272	01188_2	319865	HNRPM_HUMAN	0.155089	F	30.04	nucleus	mRNA processing	protein binding nucleotide binding	Spliceosome
2008250	Heterogeneous nuclear ribonucleoprotein U	R.LQAALDDEEAGGRPAMEPGNGS*LDLGGDSAGR.S	S59*	163637	5.06526e+07	185431	47992098	364392	60472064	19418	83599037	224415	49547873	24529	11651826		8.42897e-05		1069.47		1.15612		67.75		53.3715		0.729999		3		0	254763463	RecName: Full=Heterogeneous nuclear ribonucleoprotein U; Short=hnRNP U; AltName: Full=Scaffold attachment factor A; Short=SAF-A; AltName: Full=p120; AltName: Full=pp120 [MASS=90584]	Q00839	04185_2	313198	HNRPU_HUMAN	0.0976171	F	67.75	nucleus ribonucleoprotein complex	mRNA processing proteolysis	protein binding nucleic acid binding	Spliceosome
2008251	Heterogeneous nuclear ribonucleoprotein U	R.LQAALDDEEAGGRPAMEPGNGS*LDLGGDSAGR.S	S59*	186736	3.7819e+07		39061709	343822	51556313	336563	71780592	13572	21643756	239724	5052604		0.000649621		802.357		0.639345		34.21		75.8778		0.466219		4		0	254763463	RecName: Full=Heterogeneous nuclear ribonucleoprotein U; Short=hnRNP U; AltName: Full=Scaffold attachment factor A; Short=SAF-A; AltName: Full=p120; AltName: Full=pp120 [MASS=90584]	Q00839	04185_2	313198	HNRPU_HUMAN	0.0442864	F	34.21	nucleus ribonucleoprotein complex	mRNA processing proteolysis	protein binding nucleic acid binding	Spliceosome
2008575	Heterogeneous nuclear ribonucleoprotein U	R.AKS*PQPPVEEEDEHFDDTVVCLDTYNCDLHFK.I	S271*	5.02381e+06	5.34696e+07	4426942	43174212	102146	46678874	11896739	53092241	4906463	72642986	3786756	51759509		0.00453133	979.418	979.42	1.87041	0.188522	69.21	66.88	56.9872	50.4814	0.967408	0.972506	4	4	0	0	254763463	RecName: Full=Heterogeneous nuclear ribonucleoprotein U; Short=hnRNP U; AltName: Full=Scaffold attachment factor A; Short=SAF-A; AltName: Full=p120; AltName: Full=pp120 [MASS=90584]	Q00839	04185_2	313198	HNRPU_HUMAN	0.0015327	F	69.21	nucleus ribonucleoprotein complex nucleoplasm plasma membrane	mRNA processing proteolysis oxidation reduction regulation of cell adhesion	protein binding nucleic acid binding	Spliceosome
2010316	Heterogeneous nuclear ribonucleoprotein U	R.LQAALDDEEAGGRPAMEPGNGSLDLGGDS*AGR.S	S66*	223794	3.77912e+07	135058	38922735	343822	51556313	336563	71780592	16298	21643756	287229	5052416		0.000226291		802.357		0.182759		30.34		27.3944		0.610582		4		0	254763463	RecName: Full=Heterogeneous nuclear ribonucleoprotein U; Short=hnRNP U; AltName: Full=Scaffold attachment factor A; Short=SAF-A; AltName: Full=p120; AltName: Full=pp120 [MASS=90584]	Q00839	04185_2	313198	HNRPU_HUMAN	0.182759	F	30.34	nucleus ribonucleoprotein complex	mRNA processing proteolysis	protein binding nucleic acid binding	Spliceosome
2009797	Heterogeneous nuclear ribonucleoprotein U-like protein 1	R.APQQQPPPQQPPPPQPPPQQPPPPPSYS*PAR.N	S718*	2.63913e+06	1.30105e+07	3178097	4123655	83142	9528886	1299714	7577034	4546018	23342922	4088672	20479927		0.0188267	852.918	852.918	0.218268	0.359086	25.17	40.37	13.7946	6.9897	0.907749	0.979643	4	4	0	0	90101344	Heterogeneous nuclear ribonucleoprotein U-like protein 1 (Adenovirus early region 1B-associated protein 5) (E1B-55 kDa-associated protein 5) (E1B-AP5)	Q9BUJ2	10428_3	310803	HNRL1_HUMAN	0.218268	F	40.37	nucleus	regulation of transcription	protein binding
2010460	Heterogeneous nuclear ribonucleoprotein U-like protein 2	R.S*GDETPGSEVPGDKAAEEQGDDQDSEK.S	S161	311258	12412	244913		330984	11291	156835		361217	38199	462344	12570	0.000451241		953.043		0.312553		39.22		43.6248		0.677341		3		0		121940728	Heterogeneous nuclear ribonucleoprotein U-like protein 2 (Scaffold-attachment factor A2) (SAF-A2)	Q1KMD3	18952_1	315627	HNRL2_HUMAN	0.0563505	F	39.22	nucleus	biological_process	protein binding
2008879	Heterogeneous nuclear ribonucleoprotein A1	K.S*ESPKEPEQLRK.L	S4*	872556	264822	1123398	302515	412850	493233	1059154	528362	757973		1009405		0.0256897		754.361	754.361	0.419177	0.830396	20.48	21.98			0.315703	0.564963	2	2	0	0	288558857	RecName: Full=Heterogeneous nuclear ribonucleoprotein A1; Short=hnRNP A1; AltName: Full=Helix-destabilizing protein; AltName: Full=Single-strand RNA-binding protein; AltName: Full=hnRNP core protein A1	P09651	01242_2	323621	ROA1_HUMAN	0.419177	F	21.98	nucleus ribonucleoprotein complex	transport translation nucleosome assembly RNA splicing	nucleotide binding protein binding	Spliceosome
2010660	Heterogeneous nuclear ribonucleoprotein A1	K.SES*PKEPEQLRK.L	S6*	872556	553505	1123398	278067	412850	493233	1059154	516518	757973	760217	1009405	719492	0.044745		754.361	754.361	0.0145916	0.339587	24.68	22.38	10.3253		0.497822	0.472662	2	2	0	0	288558857	RecName: Full=Heterogeneous nuclear ribonucleoprotein A1; Short=hnRNP A1; AltName: Full=Helix-destabilizing protein; AltName: Full=Single-strand RNA-binding protein; AltName: Full=hnRNP core protein A1	P09651	01242_2	323621	ROA1_HUMAN	0.0145916	F	24.68	nucleus ribonucleoprotein complex	transport translation nucleosome assembly RNA splicing	nucleotide binding protein binding	Spliceosome
2010685	Egl nine homolog 1	K.AKPPADPAAAAS*PCR.A	S125	1501.53	265961		416741			6143	58394			1365	854670		0.0154587		520.573		0.2571		34.56		100		0.708627		3		0	32129514	Egl nine homolog 1 (Hypoxia-inducible factor prolyl hydroxylase 2) (HIF-prolyl hydroxylase 2) (HIF-PH2) (HPH-2) (Prolyl hydroxylase domain-containing protein 2) (PHD2) (SM-20) (PNAS-118 / PNAS-137)	Q9GZT9	06971_1	309692	EGLN1_HUMAN	0.2571	F	34.56	cytosol	oxidation reduction	protein binding	Pathways in cancer Renal cell carcinoma
2007334	High mobility group protein HMG-I/HMG-Y	K.KLEKEEEEGISQES*S*EEEQ.-	S102S103	1.1415e+07	2.0082e+08	8820826	209357378	24968227	181112903	10665681	240961632	6647120	323323305	5973105	49344604		0.000241699	799.647	799.647	0.0158536	0.288286	56.31	63.33	98.1734	78.9772	0.98009	0.981232	3	3	0	0	123377	High mobility group protein HMG-I/HMG-Y (HMG-I(Y)) (High mobility group AT-hook 1)	P17096	02829_7	316274	HMGIY_HUMAN	0.0158536	F	63.33	nucleus	regulation of transcription, DNA-dependent	protein binding DNA binding
2007668	High mobility group protein HMG-I/HMG-Y	K.KLEKEEEEGISQES*SEEEQ.-	S102	914816	1.15455e+07	585893	10045448	1128171	7813714	2178975	13927414	320167	22091941	360874	3848809		0.0006185	772.991	772.992	1.10964	0.314636	48.77	47.41	47.0685	37.3043	0.943518	0.920603	3	3	0	0	123377	High mobility group protein HMG-I/HMG-Y (HMG-I(Y)) (High mobility group AT-hook 1)	P17096	02829_7	316274	HMGIY_HUMAN	0.0789828	F	48.77	nucleus	regulation of transcription, DNA-dependent	protein binding DNA binding
[truncated: 1,576 more rows]
