# Supplementary material for: Quantitative Phosphoproteomic Analysis Identifies Activation of the RET and IGF-1R/IR Signaling Pathways in Neuroblastoma
Source: PLoS One. 2013 Dec 11;8(12):e82513. doi: 10.1371/journal.pone.0082513 (PMC3859635; doi:10.1371/journal.pone.0082513)
Supplement: Dataset S2 — Quantitative and statistical analysis of all identified tyrosine phosphopeptides from the IAP protocol. Sequence and phosphorylation site assignments of all identified phosphopeptides with their corresponding SIC peak areas and statistics (standard deviation, p-values and q-values) in both the NPC and NB10 cell lines. (XLS) [file pone.0082513.s006.xls]

## Sheet: Proteomic Data
Dataset S2. Quantitative and statistical analysis of all identified tyrosine phosphopeptides from the IAP protocol.
Counter	Protein Name	Assigned Sequence	Phosphosite Annotated	Average Peakarea NPC	Average Peakarea NB10	Peakarea NPC Rep1	Peakarea NB10 Rep1	Peakarea NPC Rep2	Peakarea NB10 Rep2	Peakarea NPC Rep3	Peakarea NB10 Rep3	Heatmap qvalues NPC	Heatmap qvalues NB10	Isolated Mass NPC	Isolated Mass NB10	Mass Error NPC	Mass Error NB10	xcorr NPC	xcorr NB10	Ascore NPC	Ascore NB10	Spectral Score NPC	Spectral Score NB10	Charge State NPC	Charge State NB10	delta cn NPC	delta cn NB10	gi species adjust	gi name species adjust	IPI accession number	swissprot accession	hprd accession	string accession	mass error minimum across timepoints	reversed databse direction	xcorr max across timepoints	Go location unique index	Go bio process unqiue index	Go mol process unique index	Kegg unique index
2011592	Actin related protein 10	M.PLY*EGLGSGGEK.T	Y4	735685	6.92533e+06	429986	7106840	386071	4951402	1390997	8717738		0.0152437		643.786		1.00422		45.07		84.8837		0.837907		2		0	27923739	Actin-related protein 11 (hARP11)		ARP10_HUMAN	12420_1		0.138353	F	45.07
2011504	Disintegrin and metalloproteinase domain-containing protein 9	R.SQTY*ESDGKNQANPSR.Q	Y736	5348.62	337468		252767	8051	386616	2646	373021		0.0100372		621.262		0.272858		48.99		14.0167		0.926933		3		0	24211441	ADAM 9 precursor (A disintegrin and metalloproteinase domain 9) (Cellular disintegrin-related protein) (Metalloprotease/disintegrin/cysteine-rich protein 9) (Myeloma cell metalloproteinase) (Meltrin gamma)	Q13443	ADAM9_HUMAN	04091_1	316344	0.022022	F	48.99	integral to membrane	proteolysis	protein binding
2011566	Disintegrin and metalloproteinase domain-containing protein 9	R.EVPIY*ANR.F	Y769	908207	4.77516e+07	1719374	42272826	33897	36098807	971349	64883024		0.0262134		521.241		0.789265		26.32		100		0.660423		2		0	24211441	ADAM 9 precursor (A disintegrin and metalloproteinase domain 9) (Cellular disintegrin-related protein) (Metalloprotease/disintegrin/cysteine-rich protein 9) (Myeloma cell metalloproteinase) (Meltrin gamma)	Q13443	ADAM9_HUMAN	04091_1	316344	0.789265	F	26.32	integral to membrane	proteolysis	protein binding
2011804	Disintegrin and metalloproteinase domain-containing protein 9	R.HVS*PVTPPREVPIY*ANR.F	S758Y769*	106773	3.51385e+06	57630	3210319	155917	1999762		5331459		0.0166038		697.997		0.818843		20.99		31.6039		0.672076		3		0	24211441	ADAM 9 precursor (A disintegrin and metalloproteinase domain 9) (Cellular disintegrin-related protein) (Metalloprotease/disintegrin/cysteine-rich protein 9) (Myeloma cell metalloproteinase) (Meltrin gamma)	Q13443	ADAM9_HUMAN	04091_1	316344	0.818843	F	20.99	integral to membrane	proteolysis	protein binding
2011353	ADP-ribosylation factor 4	K.TTILY*KLK.L	Y35	7.30747e+07	1.58647e+06	8950260	549761	192287456	2354270	17986522	1855370	0.0353249		530.296		0.526621		28.42		101.412		0.331244		2		0		93141230	ADP-ribosylation factor-like protein 17 (ADP-ribosylation factor 7 variant)	P18085	ARL17_HUMAN	19191_1	315052	0.511521	F	28.42	intracellular cytoplasm Golgi apparatus	transport small GTPase mediated signal transduction	protein binding nucleotide binding GTP binding	Endocytosis Fc gamma R-mediated phagocytosis Vibrio cholerae infection
2011527	Amyloid beta A4 protein	K.MQQNGY*ENPTYK.F	Y757*	190268	4.79847e+06		4505411	293598	2531213	86937	7358777		0.0217958		776.811		0.275664		51.2		86.9402		0.974606		2		0	112927	Amyloid beta A4 protein precursor (APP) (ABPP) (Alzheimer's disease amyloid protein) (Cerebral vascular amyloid peptide) (CVAP) (Protease nexin-II) (PN-II) (APPI) (PreA4) [Contains: Soluble APP-alpha (S-APP-alpha); Soluble APP-beta (S-APP-beta); C99; Beta-amyloid protein 42 (Beta-APP42); Beta-amyloid protein 40 (Beta-APP40); C83; P3(42); P3(40); Gamma-CTF(59) (Gamma-secretase C-terminal fragment …	P05067	A4_HUMAN	00100_3	313351	0.2718	F	51.2	integral to membrane	protein amino acid phosphorylation induction of apoptosis oxidation reduction peptidyl-glutamic acid carboxylation	protein binding binding	Alzheimer's disease
2011522	Amyloid-like protein 2	K.MQNHGY*ENPTYK.Y	Y750*	781867	4.45648e+06	454363	2951401	1273409	2461276	617828	7956768		0.0282089		521.209		0.731936		24.81		62.3765		0.967168		3		0	1703344	Amyloid-like protein 2 precursor (Amyloid protein homolog) (APPH) (CDEI-box binding protein) (CDEBP)	Q06481	APLP2_HUMAN	00103_1	310858	0.324664	F	24.81	integral to membrane	multicellular organismal development G-protein coupled receptor protein signaling pathway locomotory behavior regulation of transcription, DNA-dependent protein amino acid dephosphorylation	binding protein binding
2011570	Ankyrin repeat domain-containing protein 26	K.NLEATY*GTVR.T	Y296	38513.4	1.65819e+06		1366341	58770	1509662	18256	2098571		0.0128277		602.274		0.347309		29.78		39.9127		0.903746		2		0	109940217	Ankyrin repeat domain-containing protein 26 [MASS=196322]	Q9UPS8	ANR26_HUMAN	16491_1	307231	0.347309	F	29.78
2011715	Ankyrin repeat domain-containing protein 26	R.KNLEATY*GTVR.T	Y296	160447	1.69855e+06	126067	1221932	146047	2053025	209227	1820703		0.0060028		666.321		0.774987		32.15		8.22355		0.73596		2		0	109940217	Ankyrin repeat domain-containing protein 26 [MASS=196322]	Q9UPS8	ANR26_HUMAN	16491_1	307231	0.774987	F	32.15
2011648	Anthrax toxin receptor 1	R.VKMPEQEY*EFPEPR.N	Y425*	119060	2.43571e+06	43032	2045733	250203	2498041	63947	2763364		0.0128277		620.275		0.713898		20.18		100		0.916993		3		0	17366074	Anthrax toxin receptor precursor (Tumor endothelial marker 8)	Q9H6X2	ANTR1_HUMAN	05913_1	315653	0.713898	F	20.18	integral to membrane	actin cytoskeleton reorganization	metal ion binding protein binding
2011813	Anthrax toxin receptor 2	K.WPTVDASY*YGGR.G	Y380	213045	1.70483e+06	35802	1358402	320211	699381	283121	3056693		0.0427782		726.304		0.956186		35.57		13.8917		0.95548		2		0	17366074	Anthrax toxin receptor precursor (Tumor endothelial marker 8)	P58335	ANTR2_HUMAN	07452_1	315653	0.956186	F	35.57	integral to membrane	actin cytoskeleton reorganization cell differentiation transport	metal ion binding protein binding receptor activity
2011285	V-type proton ATPase subunit E 1	K.IMEY*YEK.K	Y56	6.29105e+06	1.27101e+06	2089322	1043189	7958252	1346347	8825586	1423481	0.0358864		528.212		0.433952		20.99		16.9461		0.788896		2		0		74731076	Vacuolar proton pump subunit E 2 (V-ATPase subunit E 2)	P36543	VATE2_HUMAN	16525_1		0.433952	F	20.99	cytoplasm acrosomal vesicle proton-transporting two-sector ATPase complex, catalytic domain	transport ATP synthesis coupled proton transport	protein binding proton-transporting ATPase activity, rotational mechanism	Oxidative phosphorylation Selenoamino acid metabolism Thiamine metabolism Epithelial cell signaling in Helicobacter pylori infection Vibrio cholerae infection
2011388	Calmodulin	R.VFDKDGNGY*ISAAELR.H	Y100*	1.08934e+07	5.18129e+07	5343056	28767836	15795139	34682350	11542122	91988540		0.0338197	612.283	612.284	1.81052	0.409301	37.58	40.97	80.4819	80.4819	0.896734	0.874187	3	3	0	0	49037474	Calmodulin (CaM)	P62158	CALM_HUMAN	00243_1	312210	0.189118	F	40.97	cytoplasm centrosome spindle nucleus intracellular	G-protein coupled receptor protein signaling pathway cell cycle modification-dependent protein catabolic process	protein binding calcium ion binding	Alzheimer's disease Melanogenesis Insulin signaling pathway Plant-pathogen interaction Calcium signaling pathway Phosphatidylinositol signaling system Vascular smooth muscle contraction Neurotrophin signaling pathway Glioma GnRH signaling pathway Oocyte meiosis Long-term potentiation Olfactory transduction
2011392	Calmodulin	R.VFDKDGNGY*ISAAELR.H	Y100*	1.12221e+06	6.59414e+06	436894	2601411	1818158	3569915	1111591	13611083		0.0497501	917.923	917.921	0.925422	1.53256	67.69	90.25	55.2084	51.1501	0.887453	0.913349	2	2	0	0	49037474	Calmodulin (CaM)	P62158	CALM_HUMAN	00243_1	312210	0.0643109	F	90.25	cytoplasm centrosome spindle nucleus intracellular	G-protein coupled receptor protein signaling pathway cell cycle modification-dependent protein catabolic process	protein binding calcium ion binding	Alzheimer's disease Melanogenesis Insulin signaling pathway Plant-pathogen interaction Calcium signaling pathway Phosphatidylinositol signaling system Vascular smooth muscle contraction Neurotrophin signaling pathway Glioma GnRH signaling pathway Oocyte meiosis Long-term potentiation Olfactory transduction
2011639	Calponin-3	K.GMSVY*GLGR.Q	Y261*	410029	3.17412e+06	157640	3415169		2113928	662418	3993274		0.0324044		510.223		0.174606		22.79		39.2689		0.83662		2		0	6225157	Calponin, acidic isoform (Calponin 3)	Q15417	CNN3_HUMAN	03848_1	313063	0.174606	F	22.79	microtubule cellular_component cell soma extracellular region	actomyosin structure organization smooth muscle contraction	protein binding actin binding
2011577	CTNNA1 protein	K.NGNEKEVKEY*AQVFR.E	Y49	318555	2.39702e+06		1266488	345235	3004571	291875	2919991		0.0230648		630.963		0.463806		24.13		100		0.733994		3		0	461853	Alpha-1 catenin (Cadherin-associated protein) (Alpha E-catenin)	Q8N1C0	CTNA1_HUMAN	00285_1	316184	0.463806	F	24.13	membrane cytoplasm	cell adhesion	protein binding	Pathways in cancer Leukocyte transendothelial migration Endometrial cancer Tight junction Adherens junction Arrhythmogenic right ventricular cardiomyopathy (ARVC)
2011594	Catenin alpha-1	R.NAGNEQDLGIQY*K.A	Y177*	280726	1.2756e+06	60728	1055006	95051	1005586	686398	1766204		0.0445377		765.336		1.27348		62.23		100		0.969868		2		0	461853	Alpha-1 catenin (Cadherin-associated protein) (Alpha E-catenin)	P35221	CTNA1_HUMAN	00285_1	316184	1.27348	F	62.23	membrane	cell adhesion	protein binding	Pathways in cancer Leukocyte transendothelial migration Endometrial cancer Tight junction Adherens junction Arrhythmogenic right ventricular cardiomyopathy (ARVC)
2011805	CTNNA1 protein	R.LVY*DGIRDIR.K	Y249*	350742	4.62251e+06	58293	3333950	187848	5805251	806084	4728344		0.0261206		650.326		0.17851		23.74		100		0.87241		2		0	461853	Alpha-1 catenin (Cadherin-associated protein) (Alpha E-catenin)	Q8N1C0	CTNA1_HUMAN	00285_1	316184	0.17851	F	23.74	membrane cytoplasm	cell adhesion	protein binding	Pathways in cancer Leukocyte transendothelial migration Endometrial cancer Tight junction Adherens junction Arrhythmogenic right ventricular cardiomyopathy (ARVC)
2011309	Catenin delta-1	R.HYEDGYPGGSDNY*GSLSR.V	Y228*	2.13978e+06	9.28683e+06	543028	10637127	2729527	5850577	3146775	11372793		0.0420637	685.269	685.269	0.739607	0.151427	46.91	46.84	14.3391	36.7575	0.914655	0.971127	3	3	0	0	14916543	Catenin delta-1 (p120 catenin) (p120(ctn)) (Cadherin-associated Src substrate) (CAS) (p120(cas))	O60716	CTND1_HUMAN	03026_9	327856	0.0637844	F	46.91	nucleus	regulation of transcription	protein binding	Leukocyte transendothelial migration Adherens junction
2011638	Catenin delta-1	K.LNGPQDHSHLLY*STIPR.M	Y96*	87603.8	3.96901e+07	161861	32183092		28226002	13347	58661150		0.016288		676.661		0.129686		52.91		19.8227		0.978715		3		0	14916543	Catenin delta-1 (p120 catenin) (p120(ctn)) (Cadherin-associated Src substrate) (CAS) (p120(cas))	O60716	CTND1_HUMAN	03026_6	327856	0.129686	F	52.91	nucleus	regulation of transcription	protein binding	Leukocyte transendothelial migration Adherens junction
2011680	Junction plakoglobin	R.LNY*GIPAIVK.L	Y480	455849	7.33531e+06	327076	4692012	381041	9348745	659429	7965183		0.00660937		584.313		0.469332		40.02		100		0.949303		2		0	205371866	RecName: Full=Junction plakoglobin; AltName: Full=Desmoplakin-3; AltName: Full=Desmoplakin III; AltName: Full=Catenin gamma	P14923	PLAK_HUMAN	01414_2	316808	0.469332	F	40.02	membrane	cell adhesion	protein binding	Pathways in cancer Acute myeloid leukemia Arrhythmogenic right ventricular cardiomyopathy (ARVC)
2011675	E3 ubiquitin-protein ligase CBL	K.IKPSSSANAIY*SLAARPLPVPK.L	Y674*	92348.5	1.34743e+06	84776	667716	99921	417598		2956963		0.0447249		787.429		0.585526		34.57		13.4324		0.42271		3		0	251757253	RecName: Full=E3 ubiquitin-protein ligase CBL; AltName: Full=Signal transduction protein CBL; AltName: Full=Proto-oncogene c-CBL; AltName: Full=Casitas B-lineage lymphoma proto-oncogene; AltName: Full=RING finger protein 55	P22681	CBL_HUMAN	01320_1	311006	0.585526	F	34.57	nucleus	modification-dependent protein catabolic process	protein binding	Pathways in cancer Jak-STAT signaling pathway Insulin signaling pathway Endocytosis ErbB signaling pathway T cell receptor signaling pathway Chronic myeloid leukemia Ubiquitin mediated proteolysis
2011541	Isoform 3 of Membrane cofactor protein	K.ADGGAEYATY*QTK.S	Y324	201076	8.36043e+06		7540435	308540	6240558	93613	11300284		0.0136727		727.795		0.400115		66.53		30.193		0.899062		2		0	119613871	CD46 antigen, complement regulatory protein, isoform CRA_c [Homo sapiens] [MASS=41358]	P15529-16	MCP_HUMAN	00406_9	317867	0.0632483	F	66.53				Complement and coagulation cascades
2011299	Cyclin-dependent kinase 1	K.IGEGTY*GVVYKGR.H	Y15*	8.98375e+06	1.47502e+08	2188405	128230127	8102431	175042272	16660421	139233533		0.0169907	493.574	493.573	1.47223	0.075742	32.03	25.76	9.0759	24.1234	0.465325	0.475771	3	3	0	0	334302921	RecName: Full=Cyclin-dependent kinase 1; Short=CDK1; AltName: Full=Cell division control protein 2 homolog; AltName: Full=Cell division protein kinase 1; AltName: Full=p34 protein kinase	P06493	CDK1_HUMAN	00302_2	316429	0.075742	F	32.03	nucleus cytoplasm	protein amino acid phosphorylation	protein binding ATP binding	Progesterone-mediated oocyte maturation p53 signaling pathway Cell cycle Oocyte meiosis Gap junction
2011305	Cyclin-dependent kinase 1	K.IGEGTYGVVY*KGR.H	Y19*	2.06971e+06	3.11787e+07	273394	23218721	2074859	38428485	3860869	31888800		0.0262134	739.856	739.856	0.0797996	0.411171	25.98	62.13	14.1274	35.8694	0.281168	0.542298	2	2	0	0	334302921	RecName: Full=Cyclin-dependent kinase 1; Short=CDK1; AltName: Full=Cell division control protein 2 homolog; AltName: Full=Cell division protein kinase 1; AltName: Full=p34 protein kinase	P06493	CDK1_HUMAN	00302_2	316429	0.0797996	F	62.13	nucleus cytoplasm	protein amino acid phosphorylation	protein binding ATP binding	Progesterone-mediated oocyte maturation p53 signaling pathway Cell cycle Oocyte meiosis Gap junction
2011340	Cyclin-dependent kinase 1	K.IGEGT*Y*GVVYKGR.H	T14Y15*	4.38914e+06	2.33577e+08	72384	259759516	5415231	241090961	7679820	199879053		0.0305784	779.838	779.838	0.726261	0.957227	26.38	48.99	29.9375	53.6585	0.193808	0.477843	2	2	0	0	334302921	RecName: Full=Cyclin-dependent kinase 1; Short=CDK1; AltName: Full=Cell division control protein 2 homolog; AltName: Full=Cell division protein kinase 1; AltName: Full=p34 protein kinase	P06493	CDK1_HUMAN	00302_2	316429	0.488879	F	48.99	nucleus cytoplasm	protein amino acid phosphorylation	protein binding ATP binding	Progesterone-mediated oocyte maturation p53 signaling pathway Cell cycle Oocyte meiosis Gap junction
2011350	Cyclin-dependent kinase 1	K.IEKIGEGTY*GVVYK.G	Y15*	788340	6.48087e+08	86370	663587587	527253	707191235	1751398	573482943		0.00676656	545.939	545.94	0.257977	0.750701	25.43	47.91	10.8814	16.118	0.812903	0.910254	3	3	0	0	334302921	RecName: Full=Cyclin-dependent kinase 1; Short=CDK1; AltName: Full=Cell division control protein 2 homolog; AltName: Full=Cell division protein kinase 1; AltName: Full=p34 protein kinase	P06493	CDK1_HUMAN	00302_2	316429	0.195011	F	47.91	nucleus cytoplasm	protein amino acid phosphorylation	protein binding ATP binding	Pathways in cancer Progesterone-mediated oocyte maturation Prostate cancer Small cell lung cancer p53 signaling pathway Meiosis - yeast Cell cycle Oocyte meiosis Gap junction Cell cycle - yeast
2011375	Cyclin-dependent kinase 1	K.IEKIGEGT*Y*GVVYK.G	T14Y15*	3.01555e+06	1.55013e+08	38493	129268773	3927262	149049046	5080892	186720011		0.0324492	858.389	858.389	0.535037	0.395158	42.03	51.48	74.0109	80.9378	0.83558	0.933352	2	2	0	0	334302921	RecName: Full=Cyclin-dependent kinase 1; Short=CDK1; AltName: Full=Cell division control protein 2 homolog; AltName: Full=Cell division protein kinase 1; AltName: Full=p34 protein kinase	P06493	CDK1_HUMAN	00302_2	316429	0.109572	F	51.48	nucleus cytoplasm	protein amino acid phosphorylation	protein binding ATP binding	Pathways in cancer Progesterone-mediated oocyte maturation Prostate cancer Small cell lung cancer p53 signaling pathway Meiosis - yeast Cell cycle Oocyte meiosis Gap junction Cell cycle - yeast
2011611	Cyclin-dependent kinase 1	K.IGEGT*Y*GVVYKGR.H	T14Y15*	9.63281e+06	4.22026e+08	418734	498878544	12374523	411828542	16105161	355370145		0.0262134		520.229		0.832119		24.56		64.3677		0.809038		3		0	334302921	RecName: Full=Cyclin-dependent kinase 1; Short=CDK1; AltName: Full=Cell division control protein 2 homolog; AltName: Full=Cell division protein kinase 1; AltName: Full=p34 protein kinase	P06493	CDK1_HUMAN	00302_2	316429	0.572925	F	24.56	nucleus cytoplasm	protein amino acid phosphorylation	protein binding ATP binding	Progesterone-mediated oocyte maturation p53 signaling pathway Cell cycle Oocyte meiosis Gap junction
2011613	Cyclin-dependent kinase 1	K.IEKIGEGT*Y*GVVYKGR.H	T14Y15*	165203	1.44492e+08	264414	165743010		146208027	65991	121523927		0.00660937		643.635		0.327649		31.43		72.1619		0.814668		3		0	334302921	RecName: Full=Cyclin-dependent kinase 1; Short=CDK1; AltName: Full=Cell division control protein 2 homolog; AltName: Full=Cell division protein kinase 1; AltName: Full=p34 protein kinase	P06493	CDK1_HUMAN	00302_2	316429	0.327649	F	31.43	nucleus cytoplasm	protein amino acid phosphorylation	protein binding ATP binding	Progesterone-mediated oocyte maturation p53 signaling pathway Cell cycle Oocyte meiosis Gap junction
2011636	Cyclin-dependent kinase 1	K.IEKIGEGT*Y*GVVYK.G	T14Y15*	1.20679e+07	7.62624e+08	262319	738547243		754098036	23873499	795227423		0.0384963		572.595		0.20807		24.08		31.7988		0.58454		3		0	334302921	RecName: Full=Cyclin-dependent kinase 1; Short=CDK1; AltName: Full=Cell division control protein 2 homolog; AltName: Full=Cell division protein kinase 1; AltName: Full=p34 protein kinase	P06493	CDK1_HUMAN	00302_2	316429	0.0979153	F	24.08	nucleus cytoplasm	protein amino acid phosphorylation	protein binding ATP binding	Pathways in cancer Progesterone-mediated oocyte maturation Prostate cancer Small cell lung cancer p53 signaling pathway Meiosis - yeast Cell cycle Oocyte meiosis Gap junction Cell cycle - yeast
2011791	Cyclin-dependent kinase 1	K.IGEGTY*GVVYKGR.H	Y15*	2.06971e+06	3.11787e+07	273394	23218721	2074859	38428485	3860869	31888800		0.0262134		739.855		0.664096		50.66		29.8245		0.462269		2		0	334302921	RecName: Full=Cyclin-dependent kinase 1; Short=CDK1; AltName: Full=Cell division control protein 2 homolog; AltName: Full=Cell division protein kinase 1; AltName: Full=p34 protein kinase	P06493	CDK1_HUMAN	00302_2	316429	0.664096	F	50.66	nucleus cytoplasm	protein amino acid phosphorylation	protein binding ATP binding	Progesterone-mediated oocyte maturation p53 signaling pathway Cell cycle Oocyte meiosis Gap junction
2011806	Cyclin-dependent kinase 1	K.IGEGT*Y*GVVYK.G	T14Y15*	1.0295e+07	3.75149e+07		42319654	7218245	34747873	13371756	35477201		0.0217958		449.187		0.195459		20.24		107.496		0.593787		3		0	231726	Cell division protein kinase 3	P06493	CDK3_HUMAN	00446_1	316429	0.195459	F	20.24	nucleus membrane coat cytoplasm	protein amino acid phosphorylation	protein binding ATP binding	Alzheimer's disease Pathways in cancer Progesterone-mediated oocyte maturation Prostate cancer Small cell lung cancer p53 signaling pathway Meiosis - yeast Cell cycle Oocyte meiosis Gap junction Axon guidance Cell cycle - yeast
2011386	Arf-GAP with Rho-GAP domain, ANK repeat and PH domain-containing protein 2	K.KAGQSLQMEFLY*HNK.F	Y867	2.93101e+06	205447	476007	33109	4869722	555435	3447293	27796	0.0447249		625.294		0.321795		36.97		146.002		0.977268		3		0		308153629	RecName: Full=Arf-GAP with Rho-GAP domain, ANK repeat and PH domain-containing protein 2; AltName: Full=Centaurin-delta-1; Short=Cnt-d1; AltName: Full=Protein PARX	Q8WZ64	CEND1_HUMAN	09439_2		0.321795	F	36.97	cytoplasm	signal transduction	zinc ion binding	Endocytosis
2011297	Coatomer subunit alpha	R.GHY*NNVSCAVFHPR.Q	Y249*	1.16044e+07	441646	7965714	230650	16506445	375166	10340937	719121	0.00660937		579.915		0.06215		49.13		45.1943		0.922812		3		0		205371746	RecName: Full=Coatomer subunit alpha; AltName: Full=Alpha-coat protein; Short=Alpha-COP; AltName: Full=HEP-COP; Short=HEPCOP; Contains: RecName: Full=Xenin; AltName: Full=Xenopsin-related peptide; Contains: RecName: Full=Proxenin	P53621	COPA_HUMAN	03564_2	308182	0.06215	F	49.13	membrane membrane coat	transport intracellular protein transport	protein binding	Neuroactive ligand-receptor interaction
2011213	Cofilin-1	K.HELQANCY*EEVKDR.C	Y140*	1.8634e+07	1.1287e+06	4832336	946112	22939283	1134232	28130234	1305749	0.0204498		624.264		0.920473		57.24		100		0.987836		3		0		116848	Cofilin, non-muscle isoform (18 kDa phosphoprotein) (P18)	P23528	COF1_HUMAN	03261_1	317064	0.0384866	F	57.24	nucleus	protein amino acid phosphorylation response to protein stimulus	actin binding protein binding	Fc gamma R-mediated phagocytosis Regulation of actin cytoskeleton Axon guidance
2011280	Cofilin-1	K.LTGIKHELQANCY*EEVKDR.C	Y140*	2.27369e+07	3.72939e+06	7782959	2060816	23794733	4597748	36632910	4529618	0.0333247		596.533		0.24254		34.32		116.451		0.975105		4		0		116848	Cofilin, non-muscle isoform (18 kDa phosphoprotein) (P18)	P23528	COF1_HUMAN	03261_1	317064	0.24254	F	34.32	nucleus	protein amino acid phosphorylation response to protein stimulus	actin binding protein binding	Fc gamma R-mediated phagocytosis Regulation of actin cytoskeleton Axon guidance
2011416	Dihydropyrimidinase-related protein 1	R.GMYDGPVY*EVPATPK.Y	Y504*	805709	2.91749e+06	625065	3191987	604323	2505228	1187740	3055251		0.0136727	852.374	852.373	1.03185	0.47073	57.29	68.22	44.9966	90.0827	0.880885	0.945171	2	2	0	0	3122031	Dihydropyrimidinase related protein-1 (DRP-1) (Collapsin response mediator protein 1) (CRMP-1)	Q14194	DPYL1_HUMAN	03913_2	323939	0.04226	F	68.22	cytoplasm cell soma	oxidation reduction nervous system development neuron development proteolysis transport	hydrolase activity protein binding
2011606	Cyclin-dependent kinase 2	K.VEKIGEGTY*GVVYK.A	Y15*	1.90451e+06	2.02104e+08	830830	192784597	1543044	238705740	3339670	174821761		0.0057783		541.267		0.202246		58.82		22.6067		0.753184		3		0	231726	Cell division protein kinase 3	P24941	CDK3_HUMAN	00446_1	311663	0.202246	F	58.82	nucleus	protein amino acid phosphorylation	protein binding ATP binding	Pathways in cancer Progesterone-mediated oocyte maturation Prostate cancer Small cell lung cancer p53 signaling pathway Meiosis - yeast Cell cycle Oocyte meiosis Gap junction Cell cycle - yeast
2011622	Cyclin-dependent kinase 2	K.VEKIGEGT*Y*GVVYK.A	T14Y15*	2.77119e+06	6.393e+07		64526716	1952133	74945611	3590253	52317725		0.00686624		567.922		0.535918		39.66		47.5278		0.628778		3		0	231726	Cell division protein kinase 3	P24941	CDK3_HUMAN	00446_1	311663	0.107536	F	39.66	nucleus	protein amino acid phosphorylation	protein binding ATP binding	Pathways in cancer Progesterone-mediated oocyte maturation Prostate cancer Small cell lung cancer p53 signaling pathway Meiosis - yeast Cell cycle Oocyte meiosis Gap junction Cell cycle - yeast
2011645	Cyclin-dependent kinase 5	K.IGEGTY*GTVFK.A	Y15*	1.01384e+06	1.28574e+08	482070	111284864	300304	145430430	2259151	129006697		0.00660937		626.287		0.98916		46.74		16.9461		0.952631		2		0	4033704	Cell division protein kinase 5 (Tau protein kinase II catalytic subunit) (TPKII catalytic subunit) (Serine/threonine-protein kinase PSSALRE)	Q00535	CDK5_HUMAN	00449_1	314902	0.014382	F	46.74	nucleus membrane	protein amino acid phosphorylation	protein binding ATP binding	Alzheimer's disease Axon guidance
2011543	Metal transporter CNNM3	R.GGGDPY*SDLSK.G	Y301	171659	4.11637e+06		3784917	47260	4800750	296058	3763449		0.0236959		588.234		0.0833715		37.63		22.4677		0.909419		2		0	74751242	Metal transporter CNNM3 (Cyclin-M3) (Ancient conserved domain-containing protein 3)	Q8NE01	CNNM3_HUMAN	07419_2	316327	0.0833715	F	37.63	integral to membrane	transport	protein binding
2011263	Cysteine-rich protein 2	K.CDKTVY*FAEK.V	Y13	984130	4.1518e+06	585128	4164150	1037857	3571427	1329406	4719823		0.0136727	447.524	447.525	0.396849	0.195441	43.94	34.29	42.2714	36.7575	0.94523	0.857897	3	3	0	0	1706133	Cysteine-rich protein 2 (CRP2) (ESP1 protein)	P52943	CRIP2_HUMAN	03113_1	320514	0.195441	F	43.94	extracellular space cytoplasm integral to membrane	hormone metabolic process positive regulation of cell proliferation	zinc ion binding
2011455	Cytoplasmic FMR1-interacting protein 1	R.HEY*GSPGILEFFHHQLK.D	Y967	1.73235e+06	15814.6	175883	15645	2863883	17934	2157276	13865	0.0193848		706.998		0.481836		26.63		7.99612		0.991718		3		0		134034199	Cytoplasmic FMR1-interacting protein 2 (p53-inducible protein 121) [MASS=148398]	Q7L576	CYFP2_HUMAN	07556_3		0.481836	F	26.63	cytoplasm perinuclear region of cytoplasm	multicellular organismal development cell adhesion lamellipodium assembly	protein binding ligase activity	Regulation of actin cytoskeleton
2011558	Uncharacterized protein	R.HRLDLGEDY*PSGK.K	Y13	245173	2.89609e+06	44102	2488025	319687	1170469	371729	5029772		0.0320519		522.902		1.24594		42.7		35.4867		0.905313		3		0	9624453	dead box protein 15 [Homo sapiens]	F5H6K0	DHX15_HUMAN	04553_1	314463	0.658074	F	42.7	nucleus U12-type spliceosomal complex	mRNA processing female pregnancy	ATP binding	Spliceosome
2011204	DEAD box polypeptide 17 isoform p82 variant (Fragment)	R.LKSTCIY*GGAPK.G	Y281	837966	2.69354e+06	375360	1581477	1289011	3029360	849527	3469792		0.0412698	458.888		0.150584		36.76		76.6883		0.942047		3		0		2832596	OTTHUMP00000028920 [Homo sapiens]	Q59F66	DDX5_HUMAN	10532_3		0.150584	F	36.76	nucleus proteinaceous extracellular matrix integral to membrane	cell cycle RNA processing mRNA processing metabolic process cell redox homeostasis response to drug positive regulation of transcription signal transduction	ATP binding protein binding	Spliceosome
2011349	Epithelial discoidin domain-containing receptor 1	R.NLY*AGDY*YR.V	Y792Y796*	1.10197e+07	540512	7939222	114181	15307727	539772	9812104	967583	0.0180437		647.731		0.225578		36.33		79.7052		0.941845		2		0		729008	Epithelial discoidin domain receptor 1 precursor (Tyrosine-protein kinase CAK) (Cell adhesion kinase) (Tyrosine kinase DDR) (Discoidin receptor tyrosine kinase) (TRK E) (Protein-tyrosine kinase RTK 6) (CD167a antigen)	Q08345	DDR1_HUMAN	02678_3	318620	0.0602571	F	36.33	integral to membrane membrane	protein amino acid phosphorylation	protein binding
2011359	Epithelial discoidin domain-containing receptor 1	R.NLY*AGDYYR.V	Y792*	6.17349e+06	210265	3358032	196607	9678714	60292	5483724	373895	0.0136727		607.747		0.421577		23.49		80.4819		0.923255		2		0		729008	Epithelial discoidin domain receptor 1 precursor (Tyrosine-protein kinase CAK) (Cell adhesion kinase) (Tyrosine kinase DDR) (Discoidin receptor tyrosine kinase) (TRK E) (Protein-tyrosine kinase RTK 6) (CD167a antigen)	Q08345	DDR1_HUMAN	02678_3	318620	0.421577	F	23.49	integral to membrane membrane	protein amino acid phosphorylation	protein binding
2011595	Discoidin domain-containing receptor 2	R.NLY*SGDY*YR.I	Y736Y740*	137606	1.44556e+07	76699	13539986	198513	16727422		13099359		0.00660937		655.728		0.528064		36.19		39.9127		0.966011		2		0	215273969	RecName: Full=Discoidin domain-containing receptor 2; Short=Discoidin domain receptor 2; AltName: Full=Receptor protein-tyrosine kinase TKT; AltName: Full=Tyrosine-protein kinase TYRO10; AltName: Full=Neurotrophic tyrosine kinase, receptor-related 3; AltName: Full=CD167 antigen-like family member B; AltName: CD_antigen=CD167b; Flags: Precursor	Q16832	DDR2_HUMAN	01868_2	323561	0.528064	F	36.19	integral to membrane membrane	protein amino acid phosphorylation	protein binding
2011276	Dual specificity tyrosine-phosphorylation-regulated kinase 1A	R.IYQY*IQSR.F	Y321*	1.74653e+09	6.35075e+09	715939269	5340890305	2616136508	7188195482	1907518403	6523173144		0.0282089	575.769	575.768	0.954343	0.102561	39.49	40.44	55.2084	60.386	0.975258	0.921637	2	2	0	0	9296963	Dual-specificity tyrosine-phosphorylation regulated kinase 1B (Mirk protein kinase)	Q13627	DYR1B_HUMAN	09018_5	323184	0.102561	F	40.44	nucleus integral to membrane	protein amino acid phosphorylation	protein binding ATP binding
2011324	Dual specificity tyrosine-phosphorylation-regulated kinase 3	K.LYTY*IQSR.F	Y369*	989341	9.30665e+06	393626	6152964	496414	10038018	2077983	11728982		0.0211513	562.263	562.263	0.247437	0.247437	26.21	43.15	25.5751	27.6042	0.897522	0.950464	2	2	0	0	150421544	Dual specificity tyrosine-phosphorylation-regulated kinase 3 (Regulatory erythroid kinase) (REDK)	O43781	DYRK3_HUMAN	04607_2	316546	0.0338223	F	43.15	nucleus	protein amino acid phosphorylation	ATP binding
2011197	EGFR protein	K.LLGAEEKEY*HAEGGK.V	Y824*	351692	24466.9	113113	17508	559580		382385	31426	0.0324044		570.929		0.3174		25.87		100		0.456062		3		0		2811086	Epidermal growth factor receptor precursor (Receptor protein-tyrosine kinase ErbB-1)	Q504U8	Q504U8_HUMAN	00579_1		0.3174	F	25.87	integral to membrane	protein amino acid phosphorylation	protein binding	Pathways in cancer Cytokine-cytokine receptor interaction Bladder cancer Calcium signaling pathway Endocytosis Regulation of actin cytoskeleton Focal adhesion ErbB signaling pathway Pancreatic cancer Endometrial cancer Glioma Prostate cancer Melanoma Non-small cell lung cancer MAPK signaling pathway GnRH signaling pathway Epithelial cell signaling in Helicobacter pylori infection Gap junction Dor…
2011399	Eukaryotic translation initiation factor 2 subunit 2	R.LY*FLQCETCHSR.C	Y298	2.6799e+06	149503	310492	69796	4944932	96355	2784270	282357	0.0427782		565.233		0.562678		26.08		132.414		0.940461		3		0		205830882	RecName: Full=Eukaryotic translation initiation factor 2 subunit 2-like protein	P20042	IF2BL_HUMAN	04882_1		0.562678	F	26.08	nucleus cytosol	translation translational initiation	zinc ion binding protein binding translation initiation factor activity
2011341	Eukaryotic translation initiation factor 3 subunit C	K.QGTY*GGYFR.D	Y881	3.95004e+06	1.084e+07	2195771	10067289	6032749	11409068	3621594	11043585		0.0281062	564.729		0.45372		40.99		14.8672		0.967749		2		0		6685539	Eukaryotic translation initiation factor 3 subunit 8 (eIF3 p110) (eIF3c)	Q99613	IF38_HUMAN	04889_2		0.45372	F	40.99	cytoplasm	translation	translation initiation factor activity protein binding
2011798	Eukaryotic translation initiation factor 3 subunit C	R.VFDHKQGTY*GGYFR.D	Y881	121446	3.70776e+06	207305	4199349	100327	3859805	56707	3064136		0.00660937		585.594		0.389225		27.15		6.11015		0.896657		3		0	6685539	Eukaryotic translation initiation factor 3 subunit 8 (eIF3 p110) (eIF3c)	Q99613	IF38_HUMAN	04889_2	321542	0.389225	F	27.15	cytoplasm	translation	translation initiation factor activity protein binding
2011800	Eukaryotic translation initiation factor 3 subunit C	K.QGTYGGY*FR.D	Y884	3.95004e+06	1.084e+07	2195771	10067289	6032749	11409068	3621594	11043585		0.0281062		564.729		0.0194958		41.83		18.4321		0.960391		2		0	6685539	Eukaryotic translation initiation factor 3 subunit 8 (eIF3 p110) (eIF3c)	Q99613	IF38_HUMAN	04889_2	321542	0.0194958	F	41.83	cytoplasm	translation	translation initiation factor activity protein binding
2011644	Ephrin type-A receptor 2	R.VLEDDPEATY*TTSGGKIPIR.W	Y772*	143046	3.39808e+06		1855118	180652	1829491	105440	6509644		0.0232327		748.026		0.187773		36.55		13.4324		0.802252		3		0	229462861	RecName: Full=Ephrin type-A receptor 2; AltName: Full=Tyrosine-protein kinase receptor ECK; AltName: Full=Epithelial cell kinase; Flags: Precursor	P29317	EPHA2_HUMAN	01494_1	326530	0.187773	F	36.55	integral to membrane	protein amino acid phosphorylation	protein binding	Axon guidance
2011617	Ephrin type-A receptor 7	R.VIEDDPEAVY*TTTGGK.I	Y791	2.88238e+06	1.15983e+07	2335283	15622991		12175476	3429476	6996317		0.0305784		887.893		0.601765		80.41		30.193		0.920196		2		0	146345416	Ephrin type-A receptor 7 precursor (Tyrosine-protein kinase receptor EHK-3) (EPH homology kinase 3) (Receptor protein-tyrosine kinase HEK11)	Q15375	EPHA7_HUMAN	03721_1	309620	0.601765	F	80.41	integral to membrane	protein amino acid phosphorylation	protein binding	Axon guidance
2011257	Ephrin type-B receptor 3	K.LQQY*IAPGMK.V	Y600*	1.32931e+07	4.45439e+07	3747699	45292451	19585282	36322766	16546273	52016509		0.0447249	614.794	622.791	0.576275	0.45156	36.74	42.98	100	100	0.888661	0.958329	2	2	0	0	76803655	Ephrin type-B receptor 3 precursor (Tyrosine-protein kinase receptor HEK-2) (Tyrosine-protein kinase TYRO6)	P54753	EPHB3_HUMAN	03502_1	321409	0.0578511	F	42.98	integral to membrane	protein amino acid phosphorylation	protein binding	Axon guidance
2011415	Ephrin type-B receptor 3	R.FLEDDPSDPTY*TSSLGGK.I	Y792	965315	99620.7	782122	119103	707573	80138	1406250		0.0152437		1004.92		0.000995598		95.54		33.8039		0.930751		2		0		76803655	Ephrin type-B receptor 3 precursor (Tyrosine-protein kinase receptor HEK-2) (Tyrosine-protein kinase TYRO6)	P54753	EPHB3_HUMAN	03502_1		0.000995598	F	95.54	integral to membrane	protein amino acid phosphorylation	protein binding	Axon guidance
2011166	Ephrin-B1	R.TTENNY*CPHYEK.V	Y313	1.99573e+06	9.14994e+06	936984	6295123	3546798	7868315	1503404	13286390		0.0281062	545.876		0.116776		32.98		67.59		0.963771		3		0		1706668	Ephrin-B1 precursor (EPH-related receptor tyrosine kinase ligand 2) (LERK-2) (ELK ligand) (ELK-L)	P98172	EFNB1_HUMAN	02072_1	306415	0.116776	F	32.98	integral to membrane membrane	multicellular organismal development nervous system development	protein binding	Axon guidance
2011523	Ephrin-B1	R.TTENNYCPHY*EK.V	Y317	1.99573e+06	9.14994e+06	936984	6295123	3546798	7868315	1503404	13286390		0.0281062		545.876		0.674365		30.41		48.1822		0.975153		3		0	1706668	Ephrin-B1 precursor (EPH-related receptor tyrosine kinase ligand 2) (LERK-2) (ELK ligand) (ELK-L)	P98172	EFNB1_HUMAN	02072_1	306415	0.454264	F	30.41	integral to membrane membrane	multicellular organismal development nervous system development	protein binding	Axon guidance
2011174	EPS15L1 protein	K.QVDPAY*TGR.V	Y30	1.16975e+06	15185.7	169151	14042	1815670		1524427	16330	0.0306495		543.734		0.41603		32.36		22.4677		0.806447		2		0		61223942	Epidermal growth factor receptor substrate 15-like 1 (Eps15-related protein) (Eps15R)	A2RRF3	EP15R_HUMAN	09445_1	308663	0.305579	F	32.36	nucleus integral to membrane myofibril transcription factor TFIIE complex mitochondrion	endocytosis proteasomal ubiquitin-dependent protein catabolic process intracellular protein transport muscle contraction transcription initiation from RNA polymerase II promoter oxidation reduction	protein binding calcium ion binding receptor activity
2011811	Mitogen-activated protein kinase 1	R.VADPDHDHTGFLT*EY*VATR.W	T185Y187*	3.49067e+07	9.61877e+07	26866387	103706576	41949834	52773710	35903892	132082748		0.0334218	576.739	576.739	0.670158	0.460082	34.94	23.8	18.6882	20.4798	0.980159	0.986516	4	4	0	0	119554	Mitogen-activated protein kinase 1 (Extracellular signal-regulated kinase 2) (ERK-2) (Mitogen-activated protein kinase 2) (MAP kinase 2) (MAPK 2) (p42-MAPK) (ERT1)	P28482	MK01_HUMAN	01496_2	306535	0.460082	F	34.94	nucleus intracellular	protein amino acid phosphorylation	protein binding ATP binding	Aldosterone-regulated sodium reabsorption Alzheimer's disease Melanogenesis Pathways in cancer Insulin signaling pathway Bladder cancer Type II diabetes mellitus Fc gamma R-mediated phagocytosis Regulation of actin cytoskeleton Vascular smooth muscle contraction Focal adhesion Chemokine signaling pathway ErbB signaling pathway mTOR signaling pathway VEGF signaling pathway Toll-like receptor signa…
2011836	Mitogen-activated protein kinase 1	R.VADPDHDHTGFLTEY*VATR.W	Y187*	3.51162e+07	7.77179e+07	26496122	74179757	47188450	70561128	31664157	88412951		0.0213533	556.748		0.0323745		20.35		33.9852		0.910958		4		0		119554	Mitogen-activated protein kinase 1 (Extracellular signal-regulated kinase 2) (ERK-2) (Mitogen-activated protein kinase 2) (MAP kinase 2) (MAPK 2) (p42-MAPK) (ERT1)	P28482	MK01_HUMAN	01496_2	306535	0.0323745	F	20.35	nucleus intracellular	protein amino acid phosphorylation	protein binding ATP binding	Aldosterone-regulated sodium reabsorption Alzheimer's disease Melanogenesis Pathways in cancer Insulin signaling pathway Bladder cancer Type II diabetes mellitus Fc gamma R-mediated phagocytosis Regulation of actin cytoskeleton Vascular smooth muscle contraction Focal adhesion Chemokine signaling pathway ErbB signaling pathway mTOR signaling pathway VEGF signaling pathway Toll-like receptor signa…
2011329	Elongation factor 2	K.KEDLY*LKPIQR.T	Y443	3.73014e+06	352344	1460220	274525	2919547	295105	6810641	487402	0.0204498		494.929		0.0478833		40.14		100		0.88661		3		0		119172	Elongation factor 2 (EF-2)	P13639	EF2_HUMAN	00561_1		0.0478833	F	40.14	cytoplasm	translation	protein binding
2011436	FAS-associated factor 1	R.NVY*DLTSIPVR.H	Y225*	1.29843e+06	422176	828780	387554	1223282	520721	1843233	358251	0.0230648		678.832		0.109092		27.91		32.2792		0.934847		2		0		20454906	FAS-associated factor 1 (FAF1 protein) (hFAF1) (CGI-03)	Q9UNN5	FAF1_HUMAN	05124_1		0.109092	F	27.91	nucleus	apoptosis positive regulation of apoptosis	protein binding
2011295	Tyrosine-protein kinase Fer	K.VQENDGKEPPPVVNY*EEDAR.S	Y402*	778170	5.78086e+06	215815	5653491	77128	3246155	2041566	8442944		0.0419072	789.016	789.016	0.232132	0.00126848	64.37	65.78	100	100	0.984147	0.98286	3	3	0	0	97536202	Proto-oncogene tyrosine-protein kinase FER (c-FER) (p94-FER) (Tyrosine kinase 3)	P16591	FER_HUMAN	01491_1	312990	0.00126848	F	65.78	nucleus	protein amino acid phosphorylation	protein binding
2011170	Basic fibroblast growth factor receptor 1	R.DIHHIDY*Y*KK.T	Y653Y654*	454025	891803		710707	465400	1129796	442650	834906		0.0333247	746.307	746.306	0.394206	1.32207	34.94	23.37	100	100	0.957591	0.537316	2	2	0	0	120046	Basic fibroblast growth factor receptor 1 precursor (FGFR-1) (bFGF-R) (Fms-like tyrosine kinase-2) (c-fgr)	P11362	FGFR1_HUMAN	00634_9	317402	0.394206	F	34.94	integral to membrane	protein amino acid phosphorylation	protein binding	Pathways in cancer Regulation of actin cytoskeleton Prostate cancer Melanoma MAPK signaling pathway Adherens junction
2011199	Basic fibroblast growth factor receptor 1	R.DIHHIDY*YKK.T	Y653*	250493	2.59893e+06	40792	1542461	292199	3447303	418488	2807017		0.0282089	706.323	706.324	0.702729	0.52563	34.8	37.44	30.193	30.193	0.954918	0.976273	2	2	0	0	120046	Basic fibroblast growth factor receptor 1 precursor (FGFR-1) (bFGF-R) (Fms-like tyrosine kinase-2) (c-fgr)	P11362	FGFR1_HUMAN	00634_9	317402	0.178516	F	37.44	integral to membrane	protein amino acid phosphorylation	protein binding	Pathways in cancer Regulation of actin cytoskeleton Prostate cancer Melanoma MAPK signaling pathway Adherens junction
2011627	Basic fibroblast growth factor receptor 1	R.RPPGLEY*CYNPSHNPEEQLSSK.D	Y583	1.1621e+06	4.58893e+06		3307446	495253	5613186	1828957	4846168		0.046619		671.296		0.522712		33.25		55.5226		0.986954		4		0	120046	Basic fibroblast growth factor receptor 1 precursor (FGFR-1) (bFGF-R) (Fms-like tyrosine kinase-2) (c-fgr)	P11362	FGFR1_HUMAN	00634_9	317402	0.114087	F	33.25	integral to membrane	protein amino acid phosphorylation	protein binding	Pathways in cancer Regulation of actin cytoskeleton Prostate cancer Melanoma MAPK signaling pathway Adherens junction
2011255	Fibroblast growth factor receptor 3	R.DVHNLDY*YKK.T	Y647*	1.05682e+07	2.01836e+06	4163795		15082343	2222401	12458455	1814326	0.0472768		458.874		0.365922		23.32		16.118		0.873972		3		0		120050	Fibroblast growth factor receptor 3 precursor (FGFR-3)	P22607	FGFR3_HUMAN	00624_2		0.365922	F	23.32	integral to membrane	protein amino acid phosphorylation	protein binding	Pathways in cancer Bladder cancer Endocytosis Regulation of actin cytoskeleton MAPK signaling pathway
2011298	Tyrosine-protein kinase Fyn	R.ESETTKGAY*SLSIR.D	Y185	2.78693e+06	1.34394e+06	1964584	808871	3564276	1656523	2831935	1566439	0.046619		541.254		1.19501		22.51		32.1312		0.500274		3		0		125870	Proto-oncogene tyrosine-protein kinase YES (p61-YES) (C-YES)	P06241	YES_HUMAN	01288_3		1.19501	F	22.51	integral to membrane membrane cytoplasm nuclear pore chromosome nucleus intracellular membrane fraction	protein amino acid phosphorylation	protein binding	Focal adhesion Chemokine signaling pathway Natural killer cell mediated cytotoxicity T cell receptor signaling pathway Fc epsilon RI signaling pathway Tight junction Axon guidance Adherens junction Pathogenic Escherichia coli infection Prion diseases Viral myocarditis
2011724	Isoform of FGFR2	R.DINNIDY*YKK.T	Y544	1.33895e+06	3.1105e+07	152485	27834797	833485	40246785	3030869	25233502		0.0227837		683.308		0.00878729		21.99		27.6042		0.867404		2		0	120049	Fibroblast growth factor receptor 2 precursor (FGFR-2) (Keratinocyte growth factor receptor 2)	Q8IXC7	FGFR2_HUMAN	01492_9	326161	0.00878729	F	21.99	integral to membrane	protein amino acid phosphorylation	protein binding	Pathways in cancer Endocytosis Regulation of actin cytoskeleton Prostate cancer MAPK signaling pathway
2011132	Nuclear fragile X mental retardation-interacting protein 2	K.GADNDGSGSESGY*TTPK.K	Y218*	83290.6	348847		271533	67276	358902	99305	416105		0.0171213	861.828		0.750008		80.88		9.0759		0.807799		2		0		74713454	Nuclear fragile X mental retardation-interacting protein 2 (FMRP-interacting protein 2) (82 kDa FMRP-interacting protein) (82-FIP) (Cell proliferation-inducing gene 1 protein)	Q7Z417	NUFP2_HUMAN	11764_1		0.750008	F	80.88	nucleus	positive regulation of transcription from RNA polymerase II promoter	protein binding
2011574	Spectrin beta chain, brain 1	K.VDKLY*AGLK.D	Y1680	332711	1.30918e+06	102115	764597	569252	1549386	326766	1613565		0.0427782		543.784		0.706818		25.1		100		0.835203		2		0	116242799	Spectrin beta chain, brain 1 (Spectrin, non-erythroid beta chain 1) (Beta-II spectrin) (Fodrin beta chain)	Q01082	SPTB2_HUMAN	01683_2	325860	0.305552	F	25.1	nucleus protein complex	actin filament capping G-protein coupled receptor protein signaling pathway	protein binding actin binding
2011674	Spectrin beta chain, brain 1	K.VDKLY*AGLKDLAEER.R	Y1680	300124	1.63833e+06		815712	416615	1349726	183633	2749541		0.0447249		600.636		0.456694		21.39		100		0.203528		3		0	116242799	Spectrin beta chain, brain 1 (Spectrin, non-erythroid beta chain 1) (Beta-II spectrin) (Fodrin beta chain)	Q01082	SPTB2_HUMAN	01683_2	325860	0.456694	F	21.39	nucleus protein complex	actin filament capping G-protein coupled receptor protein signaling pathway	protein binding actin binding
2011307	Tyrosine-protein kinase Fyn	R.KLDNGGY*YITTR.A	Y213*	2.43887e+07	4.04692e+06	8786695	2760578	36121454	4417290	28258090	4962886	0.0282089		494.233		0.688195		24.29		67.6078		0.612886		3		0		125870	Proto-oncogene tyrosine-protein kinase YES (p61-YES) (C-YES)	P06241	YES_HUMAN	01285_1	319291	0.627413	F	24.29	membrane cytoplasm nuclear pore membrane fraction	protein amino acid phosphorylation	protein binding	Focal adhesion Natural killer cell mediated cytotoxicity T cell receptor signaling pathway Fc epsilon RI signaling pathway Tight junction Axon guidance Adherens junction Pathogenic Escherichia coli infection Prion diseases Viral myocarditis
2011308	Tyrosine-protein kinase Fyn	R.KLDNGGY*YITTR.A	Y213*	1.12156e+07	1.99728e+06	4056348	1238477	15920183	2247286	13670282	2506071	0.0312012		740.845		0.00810437		74.05		33.8039		0.91078		2		0		125870	Proto-oncogene tyrosine-protein kinase YES (p61-YES) (C-YES)	P06241	YES_HUMAN	01285_1	319291	0.00810437	F	74.05	membrane cytoplasm nuclear pore membrane fraction	protein amino acid phosphorylation	protein binding	Focal adhesion Natural killer cell mediated cytotoxicity T cell receptor signaling pathway Fc epsilon RI signaling pathway Tight junction Axon guidance Adherens junction Pathogenic Escherichia coli infection Prion diseases Viral myocarditis
2011339	Tyrosine-protein kinase Fyn	K.GAY*SLSIR.D	Y185	2.83973e+07	714611	6096878	637877	50230194	614123	28864850	891834	0.016288		473.723		0.023245		50.06		33.8039		0.961419		2		0		125870	Proto-oncogene tyrosine-protein kinase YES (p61-YES) (C-YES)	P06241	YES_HUMAN	01288_3	319291	0.023245	F	50.06	integral to membrane membrane cytoplasm nuclear pore chromosome nucleus intracellular membrane fraction	protein amino acid phosphorylation	protein binding	Focal adhesion Chemokine signaling pathway Natural killer cell mediated cytotoxicity T cell receptor signaling pathway Fc epsilon RI signaling pathway Tight junction Axon guidance Adherens junction Pathogenic Escherichia coli infection Prion diseases Viral myocarditis
2011414	Tyrosine-protein kinase Fyn	K.WTAPEAALY*GR.F	Y440*	7.68032e+06	525675	3525248	1483375	10107023	62879	9408685	30771	0.0338197		657.797		0.731789		47.01		96.5448		0.673338		2		0		125870	Proto-oncogene tyrosine-protein kinase YES (p61-YES) (C-YES)	P06241	YES_HUMAN	01819_2	327503	0.378826	F	47.01	membrane plasma membrane cytoplasm nuclear pore nucleus membrane fraction	protein amino acid phosphorylation	protein binding	Endocytosis Focal adhesion Chemokine signaling pathway ErbB signaling pathway VEGF signaling pathway Natural killer cell mediated cytotoxicity T cell receptor signaling pathway Fc epsilon RI signaling pathway GnRH signaling pathway Tight junction Epithelial cell signaling in Helicobacter pylori infection Gap junction Axon guidance Adherens junction Pathogenic Escherichia coli infection Prion dise…
2011634	G-protein-signaling modulator 1	R.ALY*NIGNVYHAK.G	Y150	641988	9.80661e+06	53819	7284852	395680	11480676	1476464	10654313		0.0282089		481.565		1.21441		32.77		130.649		0.470171		3		0	294862435	RecName: Full=G-protein-signaling modulator 1; AltName: Full=Activator of G-protein signaling 3	Q86YR5	GPSM1_HUMAN	17075_1		1.21441	F	32.77	membrane cytoplasm mitochondrion	signal transduction	protein binding binding
2011735	G-protein-signaling modulator 1	R.ALY*NIGNVYHAK.G	Y150	306662	1.75116e+06	540709	1447078	89530	1898035	289748	1908372		0.0281062		721.844		0.819308		40.91		119.826		0.418319		2		0	294862435	RecName: Full=G-protein-signaling modulator 1; AltName: Full=Activator of G-protein signaling 3	Q86YR5	GPSM1_HUMAN	17075_1		0.0263398	F	40.91	membrane cytoplasm mitochondrion	signal transduction	protein binding binding
2011551	Girdin	R.QSKDSNPY*ATLPR.A	Y1799	32617	5.44019e+06	30168	5683349	62586	5046204	5096	5591003		0.00818607		519.574		1.02267		31.87		10.9255		0.720707		3		0	147644956	Girdin (Girders of actin filament) (Coiled-coil domain-containing protein 88A) (Akt phosphorylation enhancer) (APE) (Hook-related protein 1) (HkRP1) (G alpha-interacting vesicle-associated protein) (GIV) [MASS=216040]	Q3V6T2	GRDN_HUMAN	11131_1	322735	1.02267	F	31.87	membrane	DNA replication	actin binding
2011793	Girdin	K.DSNPY*ATLPR.A	Y1799	2.43352e+06	1.57551e+07	999477	14866959	1778060	13853208	4523024	18545181		0.0204498		607.265		0.941061		22.13		39.7221		0.873951		2		0	147644956	Girdin (Girders of actin filament) (Coiled-coil domain-containing protein 88A) (Akt phosphorylation enhancer) (APE) (Hook-related protein 1) (HkRP1) (G alpha-interacting vesicle-associated protein) (GIV) [MASS=216040]	Q3V6T2	GRDN_HUMAN	11131_1	322735	0.941061	F	22.13	membrane	DNA replication	actin binding
2011293	Glucose-6-phosphate 1-dehydrogenase	K.RVGFQY*EGTYK.W	Y503*	1.71072e+06	415397	2015526	136909	958286	507026	2158360	602256	0.0401846		714.321		0.820939		51.96		55.2084		0.879787		2		0		116242483	Glucose-6-phosphate 1-dehydrogenase (G6PD)	P11413	G6PD_HUMAN	02377_2		0.820939	F	51.96	cytoplasm nucleus integral to membrane	oxidation reduction	binding	Glutathione metabolism Pentose phosphate pathway
2011439	Glycerol-3-phosphate dehydrogenase, mitochondrial	K.FLYY*EMGYK.S	Y601	7.05625e+06	16601.1	2566263	13964	12243849	18754	6358627	17086	0.00469614		647.267		0.13297		26.31		27.6042		0.937211		2		0		229462943	RecName: Full=Glycerol-3-phosphate dehydrogenase, mitochondrial; Short=GPDH-M; Short=GPD-M; AltName: Full=mtGPD; Flags: Precursor [MASS=80852]	P43304	GPDM_HUMAN	00715_2	316880	0.13297	F	26.31	mitochondrion membrane glycerol-3-phosphate dehydrogenase complex	oxidation reduction	calcium ion binding	Glycerophospholipid metabolism
2011682	Glycogen phosphorylase, brain form	K.ARPEY*MLPVHFYGR.V	Y197*	316169	2.69523e+06	174617	1672402	173482	2595002	600409	3818299		0.0189784		605.951		0.474712		21.73		117.866		0.429046		3		0	20178317	Glycogen phosphorylase, brain form	P11216	PYGB_HUMAN	00720_1	306689	0.474712	F	21.73	cytoplasm	carbohydrate metabolic process	transferase activity	Starch and sucrose metabolism Insulin signaling pathway
2011360	Glycogen synthase kinase-3 beta	K.QLVRGEPNVSY*ICSR.Y	Y216*	1.07758e+07	2.03191e+09	5888737	2065812723	14704984	2305751733	11733662	1724179697		0.00276459	619.96	619.961	0.975313	0.602303	40.71	54.56	25.8003	36.1646	0.93921	0.968582	3	3	0	0	20455502	Glycogen synthase kinase-3 beta (GSK-3 beta)	P49841	GSK3B_HUMAN	06002_1	319769	0.0871967	F	54.56	cytosol cytoplasm nucleus intracellular	protein amino acid phosphorylation	protein binding ATP binding	Alzheimer's disease Wnt signaling pathway Hedgehog signaling pathway Melanogenesis Pathways in cancer Basal cell carcinoma Insulin signaling pathway Focal adhesion Chemokine signaling pathway ErbB signaling pathway T cell receptor signaling pathway B cell receptor signaling pathway Neurotrophin signaling pathway Colorectal cancer Endometrial cancer Prostate cancer Cell cycle Axon guidance Circadi…
2011731	Glycogen synthase kinase-3 beta	K.QLVRGEPNVSY*ICSR.Y	Y216*	343867	5.88208e+07	813713	62846785	167183	61346677	50704	52269042		0.00893051		465.222		0.0667432		25.21		28.431		0.869357		4		0	20455502	Glycogen synthase kinase-3 beta (GSK-3 beta)	P49841	GSK3B_HUMAN	06002_1	319769	0.0667432	F	25.21	cytosol cytoplasm nucleus intracellular	protein amino acid phosphorylation	protein binding ATP binding	Alzheimer's disease Wnt signaling pathway Hedgehog signaling pathway Melanogenesis Pathways in cancer Basal cell carcinoma Insulin signaling pathway Focal adhesion Chemokine signaling pathway ErbB signaling pathway T cell receptor signaling pathway B cell receptor signaling pathway Neurotrophin signaling pathway Colorectal cancer Endometrial cancer Prostate cancer Cell cycle Axon guidance Circadi…
2011200	Guanine nucleotide-binding protein G(i) subunit alpha-2	K.IIHEDGY*SEEECR.Q	Y61	721710	51849.1	138445	25099	1303750	46633	722936	83816	0.0333247		572.89		0.706606		28.54		51.1501		0.956433		3		0		121023	Guanine nucleotide-binding protein G(i), alpha-2 subunit (Adenylate cyclase-inhibiting G alpha protein)	P04899	GNAI2_HUMAN	00764_1		0.706606	F	28.54	nucleus membrane cytoplasm	G-protein coupled receptor protein signaling pathway	protein binding nucleotide binding	Melanogenesis Chemokine signaling pathway Leukocyte transendothelial migration Progesterone-mediated oocyte maturation Long-term depression Tight junction Gap junction Axon guidance
2011229	Guanine nucleotide-binding protein G(i) subunit alpha-2	K.IIHEDGYSEEECRQY*R.A	Y69*	605068	52428.9	405306	30783	710360		699537	74075	0.0186598		721.964		0.892841		21.35		42.9754		0.828958		3		0		121023	Guanine nucleotide-binding protein G(i), alpha-2 subunit (Adenylate cyclase-inhibiting G alpha protein)	P04899	GNAI2_HUMAN	00764_1		0.892841	F	21.35	nucleus membrane cytoplasm	G-protein coupled receptor protein signaling pathway	protein binding nucleotide binding	Melanogenesis Chemokine signaling pathway Leukocyte transendothelial migration Progesterone-mediated oocyte maturation Long-term depression Tight junction Gap junction Axon guidance
2011227	GRB2-associated-binding protein 1	R.KDASSQDCY*DIPR.A	Y406*	1.5363e+06	126961	840273	165077	2345886	87774	1422744	128032	0.00911763		545.555		0.728596		41.23		95.2843		0.878481		3		0		90180201	GRB2-associated-binding protein 1 (Growth factor receptor bound protein 2-associated protein 1) (GRB2-associated binder 1)	Q13480	GAB1_HUMAN	05116_2		0.728596	F	41.23	cytosol cytoplasm	cell proliferation signal transduction	protein binding	ErbB signaling pathway Neurotrophin signaling pathway Renal cell carcinoma
2011296	GRB2-associated-binding protein 1	K.DASSQDCY*DIPR.A	Y406*	5.10085e+06	1.35223e+06	3268714	1183432	5422936	2146331	6610908	726934	0.0281062		753.783		0.914668		40.99		52.9315		0.925758		2		0		90180201	GRB2-associated-binding protein 1 (Growth factor receptor bound protein 2-associated protein 1) (GRB2-associated binder 1)	Q13480	GAB1_HUMAN	05116_2	310692	0.509771	F	40.99	cytosol cytoplasm	cell proliferation signal transduction	protein binding	ErbB signaling pathway Neurotrophin signaling pathway Renal cell carcinoma
2011162	Histone H4	R.DAVTY*TEHAK.R	Y73	1.02659e+06	61251.6	224890	92622	1505837	41963	1349037	49171	0.0262134		607.758		0.154795		31.31		16.9461		0.876866		2		0		51317339	Histone H4	P62805	H4_HUMAN	18843_1	324826	0.154795	F	31.31	nucleus	nucleosome assembly multicellular organismal development	protein binding	Systemic lupus erythematosus
2011189	Tyrosine-protein kinase Lyn	R.VIEDNEY*TAR.E	Y397*	6.94454e+07	8.85638e+08	8915442	1120667710	146625648	626691225	52795091	909553733		0.0281062	645.273	645.274	0.916606	0.223335	58.42	56.61	30.193	33.8039	0.974367	0.975429	2	2	0	0	125480	Tyrosine-protein kinase LYN	P07948	LYN_HUMAN	01301_1	312611	0.0294679	F	58.42	membrane nucleus plasma membrane cytoplasm	protein amino acid phosphorylation	protein binding	Fc gamma R-mediated phagocytosis Chemokine signaling pathway B cell receptor signaling pathway Fc epsilon RI signaling pathway Long-term depression Epithelial cell signaling in Helicobacter pylori infection
2011528	Tyrosine-protein kinase Lyn	R.VIEDNEY*TAREGAK.F	Y397*	22110.8	1.00872e+07	14098	12509232	16924	6626056	35311	11126424		0.00276459		419.44		0.100314		22.64		25.3523		0.771361		4		0	125480	Tyrosine-protein kinase LYN	P07948	LYN_HUMAN	01301_1	312611	0.100314	F	22.64	membrane nucleus plasma membrane cytoplasm	protein amino acid phosphorylation	protein binding	Fc gamma R-mediated phagocytosis Chemokine signaling pathway B cell receptor signaling pathway Fc epsilon RI signaling pathway Long-term depression Epithelial cell signaling in Helicobacter pylori infection
2011531	Tyrosine-protein kinase Lyn	R.VIEDNEY*TAR.E	Y397*	3.4464e+06	6.58295e+07	255756	81261960	6522989	47890898	3560454	68335733		0.0282089		430.519		0.161298		29.78		51.1501		0.934156		3		0	125480	Tyrosine-protein kinase LYN	P07948	LYN_HUMAN	01301_1	312611	0.0217132	F	29.78	membrane nucleus plasma membrane cytoplasm	protein amino acid phosphorylation	protein binding	Fc gamma R-mediated phagocytosis Chemokine signaling pathway B cell receptor signaling pathway Fc epsilon RI signaling pathway Long-term depression Epithelial cell signaling in Helicobacter pylori infection
2011803	10 kDa heat shock protein, mitochondrial	K.VLLPEY*GGTK.V	Y76	3.39862e+07	1.23856e+07	21440380	6750498	43442112	10709561	37076010	19696831	0.0413502		578.786	578.786	0.352769	0.287057	31.42	30.45	10.7068	4.16825	0.684103	0.66682	2	2	0	0	47606335	10 kDa heat shock protein, mitochondrial (Hsp10) (10 kDa chaperonin) (CPN10)	P61604	CH10_HUMAN	02535_1	307735	0.287057	F	31.42	cytoplasm	protein folding	ATP binding protein binding
2011665	Heat shock protein 75 kDa, mitochondrial	R.NIY*YLCAPNR.H	Y498	319727	3.11049e+06	54687	1982767	186439	3861540	718053	3487164		0.0282089		682.297		0.133472		44.14		33.8039		0.982287		2		0	67477458	Heat shock protein 75 kDa, mitochondrial precursor (HSP 75) (Tumor necrosis factor type 1 receptor-associated protein) (TRAP-1) (TNFR-associated protein 1)	Q12931	TRAP1_HUMAN	05868_1	308595	0.133472	F	44.14	mitochondrion	protein folding	ATP binding
2011547	Heterogeneous nuclear ribonucleoprotein M	R.GGNRFEPY*ANPTKR.Y	Y64	44609.4	3.61504e+06		2303995	82182	3632027	7037	4909090		0.0232504		562.929		0.694225		37.28		95.2843		0.675826		3		0	16905456	ribonucleoprotein [Homo sapiens]	P52272	HNRPM_HUMAN	01188_2	319865	0.694225	F	37.28	nucleus	mRNA processing	protein binding nucleotide binding	Spliceosome
2011579	Heterogeneous nuclear ribonucleoprotein A1	R.SSGPY*GGGGQYFAKPR.N	Y341*	664783	3.50927e+06	133511	1945495	447067	2985746	1413770	5596566		0.0447249		854.878		0.683541		64.62		23.3042		0.755739		2		0	288558857	RecName: Full=Heterogeneous nuclear ribonucleoprotein A1; Short=hnRNP A1; AltName: Full=Helix-destabilizing protein; AltName: Full=Single-strand RNA-binding protein; AltName: Full=hnRNP core protein A1	P09651	ROA1_HUMAN	01242_2	323621	0.683541	F	64.62	nucleus ribonucleoprotein complex	transport translation nucleosome assembly RNA splicing	nucleotide binding protein binding	Spliceosome
2011244	Homeodomain interacting protein kinase 1	K.AVCSTY*LQSR.Y	Y352*	2.33167e+08	7.65716e+08	101313237	569776051	343659018	772697143	254528055	954674803		0.0324044	632.773	632.773	0.0332137	0.0332137	53.53	47.37	13.8917	16.9461	0.954277	0.935112	2	2	0	0	21431782	Homeodomain-interacting protein kinase 2	Q5SQL3	HIPK2_HUMAN	06418_4	310850	0.0332137	F	53.53	nucleus cytoplasm centrosome	protein amino acid phosphorylation	ATP binding protein binding
2011247	Homeodomain interacting protein kinase 1	K.AVCSTY*LQSR.Y	Y352*	7.29021e+06	3.74028e+07	1698829	29156339	10193197	37830871	9978614	45221137		0.0343281	422.184	422.185	0.65004	0.0782894	25.87	27.24	22.6067	6.0656	0.908858	0.818209	3	3	0	0	21431782	Homeodomain-interacting protein kinase 2	Q5SQL3	HIPK2_HUMAN	06418_4	310850	0.0782894	F	27.24	nucleus cytoplasm centrosome	protein amino acid phosphorylation	ATP binding protein binding
2011270	Homeodomain interacting protein kinase 1	K.AVCSTY*LQS*R.Y	Y352S355*	2.71041e+06	1.51705e+07	723753	11976908	3365757	16865226	4041732	16669226		0.0282089	672.756	672.756	0.127928	0.127928	21.58	30.28	39.5998	35.0434	0.936563	0.953135	2	2	0	0	21431782	Homeodomain-interacting protein kinase 2	Q5SQL3	HIPK2_HUMAN	06418_4	310850	0.127928	F	30.28	nucleus cytoplasm centrosome	protein amino acid phosphorylation	ATP binding protein binding
2011572	Homeodomain interacting protein kinase 1	K.AVCS*TY*LQSR.Y	S350Y352*	2.71041e+06	1.51705e+07	723753	11976908	3365757	16865226	4041732	16669226		0.0282089		672.757		0.957972		30.97		16.9461		0.934635		2		0	21431782	Homeodomain-interacting protein kinase 2	Q5SQL3	HIPK2_HUMAN	06418_4	310850	0.0505762	F	30.97	nucleus cytoplasm centrosome	protein amino acid phosphorylation	ATP binding protein binding
2011659	Histone H2B type 1-J	K.ESYSIYVY*K.V	Y43	308780	5.91813e+06	496866	3594088	56530	4878641	372945	9281674		0.0217958		616.268		0.269584		25.62		26.0224		0.964846		2		0	51701598	Histone H2B type 12	P06899	H2BX_HUMAN	13661_1	322363	0.172144	F	25.62	nucleus	nucleosome assembly	DNA binding protein binding	Systemic lupus erythematosus
2011251	Homeodomain-interacting protein kinase 3	K.TVCSTY*LQSR.Y	Y359*	1.63267e+07	9.39366e+07	7241606	67188387	25150035	93682298	16588577	120939095		0.0204498	647.779	647.778	0.191572	1.02893	39.34	37.27	19.0849	12.0862	0.898041	0.902544	2	2	0	0	61213741	Homeodomain-interacting protein kinase 3 (Homolog of protein kinase YAK1) (Fas-interacting serine/threonine kinase) (FIST) (Androgen receptor-interacting nuclear protein kinase) (ANPK)	Q9H422	HIPK3_HUMAN	05111_2	316103	0.00617975	F	39.34	nucleus membrane	protein amino acid phosphorylation	ATP binding
2011569	Homeodomain-interacting protein kinase 3	K.TVCSTY*LQS*R.Y	Y359S362*	529544	3.29801e+06	163254	2550732	276954	2752862	1148423	4590423		0.0282089		687.761		0.98362		50.67		35.5593		0.963003		2		0	61213741	Homeodomain-interacting protein kinase 3 (Homolog of protein kinase YAK1) (Fas-interacting serine/threonine kinase) (FIST) (Androgen receptor-interacting nuclear protein kinase) (ANPK)	Q9H422	HIPK3_HUMAN	05111_2	316103	0.809013	F	50.67	nucleus membrane	protein amino acid phosphorylation	ATP binding
2011571	Insulin receptor	R.DIY*ETDY*YRK.G	Y1185Y1189*	158448	5.40112e+06		4138342	139408	4834892	177488	7230119		0.00660937		763.285		1.20087		33.83		40.7498		0.965521		2		0	308153655	RecName: Full=Insulin receptor; Short=IR; AltName: CD_antigen=CD220; Contains: RecName: Full=Insulin receptor subunit alpha; Contains: RecName: Full=Insulin receptor subunit beta; Flags: Precursor	P06213	INSR_HUMAN	00975_2	316025	0.801015	F	33.83	integral to membrane	protein amino acid phosphorylation	protein binding	Aldosterone-regulated sodium reabsorption Pathways in cancer Insulin signaling pathway Type II diabetes mellitus Endocytosis Regulation of actin cytoskeleton Focal adhesion Progesterone-mediated oocyte maturation Glioma Prostate cancer Melanoma Long-term depression Oocyte meiosis Adherens junction
2011589	Insulin receptor	R.DIYETDY*YRK.G	Y1189*	492520	1.40556e+07	110166	14078885	503836	16672882	863559	11415141		0.0136727		723.303		0.160487		22.38		9.0759		0.601639		2		0	308153655	RecName: Full=Insulin receptor; Short=IR; AltName: CD_antigen=CD220; Contains: RecName: Full=Insulin receptor subunit alpha; Contains: RecName: Full=Insulin receptor subunit beta; Flags: Precursor	P06213	INSR_HUMAN	00975_2	316025	0.160487	F	22.38	integral to membrane	protein amino acid phosphorylation	protein binding	Aldosterone-regulated sodium reabsorption Pathways in cancer Insulin signaling pathway Type II diabetes mellitus Endocytosis Regulation of actin cytoskeleton Focal adhesion Progesterone-mediated oocyte maturation Glioma Prostate cancer Melanoma Long-term depression Oocyte meiosis Adherens junction
2011629	Insulin receptor	R.DIY*ETDYYR.K	Y1185*	97232.4	4.59172e+06	57888	5556078	135037	3658007	98772	4561064		0.00431629		659.256		1.02315		49.8		67.6078		0.990638		2		0	308153655	RecName: Full=Insulin receptor; Short=IR; AltName: CD_antigen=CD220; Contains: RecName: Full=Insulin receptor subunit alpha; Contains: RecName: Full=Insulin receptor subunit beta; Flags: Precursor	P06213	INSR_HUMAN	00975_2	316025	0.183681	F	49.8	integral to membrane	protein amino acid phosphorylation	protein binding	Aldosterone-regulated sodium reabsorption Pathways in cancer Insulin signaling pathway Type II diabetes mellitus Endocytosis Regulation of actin cytoskeleton Focal adhesion Progesterone-mediated oocyte maturation Glioma Prostate cancer Melanoma Long-term depression Oocyte meiosis Adherens junction
2011716	Insulin receptor	R.DIY*ETDY*YRKGGK.G	Y1185Y1189*	36660.8	2.97688e+06		2218683	61623	2760502	11699	3951453		0.0152437		884.354		0.521581		32.61		36.2698		0.823092		2		0	308153655	RecName: Full=Insulin receptor; Short=IR; AltName: CD_antigen=CD220; Contains: RecName: Full=Insulin receptor subunit alpha; Contains: RecName: Full=Insulin receptor subunit beta; Flags: Precursor	P06213	INSR_HUMAN	00975_2	316025	0.317927	F	32.61	integral to membrane	protein amino acid phosphorylation	protein binding	Aldosterone-regulated sodium reabsorption Pathways in cancer Insulin signaling pathway Type II diabetes mellitus Endocytosis Regulation of actin cytoskeleton Focal adhesion Progesterone-mediated oocyte maturation Glioma Prostate cancer Melanoma Long-term depression Oocyte meiosis Adherens junction
2011673	Islet cell autoantigen 1	K.GYQPY*EFTTLK.S	Y262	90480	1.35677e+06		1034627	93982	947773	86978	2087914		0.0128277		713.818		0.300008		33.49		21.214		0.965149		2		0	20141584	69 kDa islet cell autoantigen (ICA69) (Islet cell autoantigen 1) (Islet cell autoantigen p69) (ICAp69)	Q05084	ICA69_HUMAN	00971_2	316138	0.300008	F	33.49	membrane cytosol	transport regulation of protein homodimerization activity	molecular_function protein binding protein domain specific binding
2011671	Isoform 2 of Transmembrane and immunoglobulin domain-containing protein 2	R.DSGNAFY*SNVLYRPR.G	Y188	108550	3.46857e+06	64969	2183760	152132	3665214		4556732		0.0128277		613.612		0.0369802		37.07		26.0224		0.809196		3		0	37183046	GSPG3059 [Homo sapiens]	Q96BF3-2	TMIG2_HUMAN			0.0369802	F	37.07
2011663	Tyrosine-protein kinase	R.REVGDY*GQLHETEVLLK.V	Y421*	63430.2	1.22878e+06	99327	1002328		1208261	27533	1475747		0.0183642		689.337		0.120523		31.2		93.3095		0.965501		3		0	12643404	Tyrosine-protein kinase JAK2 (Janus kinase 2) (JAK-2)	F5H5U8	JAK2_HUMAN	00993_1	306487	0.0333979	F	31.2	nucleus	protein amino acid phosphorylation	protein binding	Jak-STAT signaling pathway Chemokine signaling pathway Adipocytokine signaling pathway Leishmania infection
2011540	Latrophilin 2	R.THSLLY*QPQKK.V	Y1262	1.28103e+06	5.13638e+06	349101	3707393	2511806	4822146	982174	6879614		0.0421711		474.91		0.0126519		21.91		40.0233		0.925069		3		0	46576868	Latrophilin 2 precursor (Calcium-independent alpha-latrotoxin receptor 2) (Latrophilin homolog 1) (Lectomedin 1)	B1ALU1	B1ALU1_HUMAN	06116_1	327165	0.0126519	F	21.91	integral to membrane membrane	G-protein coupled receptor protein signaling pathway	receptor activity G-protein coupled receptor activity
2011117	Tyrosine-protein kinase Lyn	K.AEERPTFDYLQSVLDDFYTATEGQY*QQQP.-	Y508	36771.9	1.49988e+06		3655746	23581	364145	49963	479757		0.0403729	880.638	880.636	0.65236	0.736463	39.04	23.22	23.2826	15.9531	0.981553	0.97694	4	4	0	0	125480	Tyrosine-protein kinase LYN	P07948	LYN_HUMAN	01301_1	312611	0.65236	F	39.04	nucleus plasma membrane cytoplasm	protein amino acid phosphorylation	protein binding	Fc gamma R-mediated phagocytosis Chemokine signaling pathway B cell receptor signaling pathway Fc epsilon RI signaling pathway Long-term depression Epithelial cell signaling in Helicobacter pylori infection
2011377	Tyrosine-protein kinase Lyn	R.SLDNGGY*YISPR.I	Y193	3.01149e+07	3.66797e+08	5952401	245636893	47360425	416716175	37031800	438038473		0.0238883	711.308	711.308	0.339052	0.00562742	56.86	73.48	22.4677	30.193	0.968638	0.972852	2	2	0	0	125480	Tyrosine-protein kinase LYN	P07948	LYN_HUMAN	01301_1	312611	0.00562742	F	73.48	integral to membrane nucleus membrane cytoplasm plasma membrane	protein amino acid phosphorylation	protein binding	Fc gamma R-mediated phagocytosis Chemokine signaling pathway B cell receptor signaling pathway Fc epsilon RI signaling pathway Long-term depression Epithelial cell signaling in Helicobacter pylori infection
2011573	Tyrosine-protein kinase Lyn	R.LY*AVVTR.E	Y306	487359	4.26225e+06	767932	2198942	74467	4609583	619679	5978234		0.0346085		451.23		0.756556		24.48		51.5287		0.787324		2		0	125480	Tyrosine-protein kinase LYN	P07948	LYN_HUMAN	01301_1	312611	0.756556	F	24.48	integral to membrane nucleus membrane cytoplasm	protein amino acid phosphorylation	protein binding	Fc gamma R-mediated phagocytosis Chemokine signaling pathway B cell receptor signaling pathway Fc epsilon RI signaling pathway Long-term depression Epithelial cell signaling in Helicobacter pylori infection
2011652	Tyrosine-protein kinase Lyn	R.SLDNGGYY*ISPR.I	Y194	3.01149e+07	3.66797e+08	5952401	245636893	47360425	416716175	37031800	438038473		0.0238883	711.308	711.308	0.00562742	0.51491	56.41	71.19	13.8917	13.8917	0.981454	0.970826	2	2	0	0	125480	Tyrosine-protein kinase LYN	P07948	LYN_HUMAN	01301_1	312611	0.00562742	F	71.19	integral to membrane nucleus membrane cytoplasm plasma membrane	protein amino acid phosphorylation	protein binding	Fc gamma R-mediated phagocytosis Chemokine signaling pathway B cell receptor signaling pathway Fc epsilon RI signaling pathway Long-term depression Epithelial cell signaling in Helicobacter pylori infection
2011653	Tyrosine-protein kinase Lyn	R.SLDNGGYY*ISPR.I	Y194	2.22654e+06	7.88664e+07	310478	53323808	98368	87762768	6270769	95512617		0.0262134		474.542		0.27293		28.27		19.8227		0.953492		3		0	125480	Tyrosine-protein kinase LYN	P07948	LYN_HUMAN	01301_1	312611	0.27293	F	28.27	integral to membrane nucleus membrane cytoplasm plasma membrane	protein amino acid phosphorylation	protein binding	Fc gamma R-mediated phagocytosis Chemokine signaling pathway B cell receptor signaling pathway Fc epsilon RI signaling pathway Long-term depression Epithelial cell signaling in Helicobacter pylori infection
2011549	Mitogen-activated protein kinase 12	R.QADSEMTGY*VVTR.W	Y185*	152054	4.65011e+06	24498	2375981		3874120	279609	7700242		0.0320519		768.824		0.356622		55.74		20.096		0.95685		2		0	2851522	Mitogen-activated protein kinase 12 (Extracellular signal-regulated kinase 6) (ERK-6) (ERK5) (Stress-activated protein kinase-3) (Mitogen-activated protein kinase p38 gamma) (MAP kinase p38 gamma)	P53778	MK12_HUMAN	03868_1	306517	0.356622	F	55.74	cytoplasm integral to membrane soluble fraction mitochondrion	protein amino acid phosphorylation	protein binding ATP binding	RIG-I-like receptor signaling pathway VEGF signaling pathway Toll-like receptor signaling pathway T cell receptor signaling pathway Fc epsilon RI signaling pathway Leukocyte transendothelial migration Neurotrophin signaling pathway Progesterone-mediated oocyte maturation MAPK signaling pathway GnRH signaling pathway NOD-like receptor signaling pathway Amyotrophic lateral sclerosis (ALS) Leishmani…
2011142	Mitogen-activated protein kinase 14	R.HTDDEMTGY*VATR.W	Y182*	1.33833e+07	1.12553e+08	7123591	119229550	16463514	110776828	16562900	107652848		0.00734733	531.208	531.208	0.43478	0.256973	47.72	36.66	62.2536	68.3411	0.975992	0.975761	3	3	0	0	2499600	Mitogen-activated protein kinase 14 (Mitogen-activated protein kinase p38alpha) (MAP kinase p38alpha) (Cytokine suppressive anti-inflammatory drug binding protein) (CSAID binding protein) (CSBP) (MAX-interacting protein 2) (MAP kinase MXI2) (SAPK2A)	Q16539	MK14_HUMAN	02619_4	307530	0.0232469	F	47.72	nucleus soluble fraction	protein amino acid phosphorylation	protein binding ATP binding	RIG-I-like receptor signaling pathway VEGF signaling pathway Toll-like receptor signaling pathway T cell receptor signaling pathway Fc epsilon RI signaling pathway Leukocyte transendothelial migration Neurotrophin signaling pathway Progesterone-mediated oocyte maturation MAPK signaling pathway GnRH signaling pathway NOD-like receptor signaling pathway Amyotrophic lateral sclerosis (ALS) Leishmani…
2011143	Mitogen-activated protein kinase 14	R.HTDDEMTGY*VATR.W	Y182*	5.20389e+06	4.98194e+07	2496645	48126147	7047639	55239978	6067378	46092143		0.00893051	788.311	796.308	0.128204	0.315404	72.86	96.21	47.7991	55.2084	0.950056	0.946148	2	2	0	0	2499600	Mitogen-activated protein kinase 14 (Mitogen-activated protein kinase p38alpha) (MAP kinase p38alpha) (Cytokine suppressive anti-inflammatory drug binding protein) (CSAID binding protein) (CSBP) (MAX-interacting protein 2) (MAP kinase MXI2) (SAPK2A)	Q16539	MK14_HUMAN	02619_4	307530	0.00753954	F	96.21	nucleus soluble fraction	protein amino acid phosphorylation	protein binding ATP binding	RIG-I-like receptor signaling pathway VEGF signaling pathway Toll-like receptor signaling pathway T cell receptor signaling pathway Fc epsilon RI signaling pathway Leukocyte transendothelial migration Neurotrophin signaling pathway Progesterone-mediated oocyte maturation MAPK signaling pathway GnRH signaling pathway NOD-like receptor signaling pathway Amyotrophic lateral sclerosis (ALS) Leishmani…
2011153	Mitogen-activated protein kinase 14	R.HTDDEMT*GY*VATR.W	T180Y182*	2.72599e+06	3.35715e+07	3123437	27026976	374041	29128696	4680494	44558887		0.0281062	828.294	828.294	0.0616098	0.306841	58.85	58.46	83.7902	95.5981	0.917281	0.969177	2	2	0	0	2499600	Mitogen-activated protein kinase 14 (Mitogen-activated protein kinase p38alpha) (MAP kinase p38alpha) (Cytokine suppressive anti-inflammatory drug binding protein) (CSAID binding protein) (CSBP) (MAX-interacting protein 2) (MAP kinase MXI2) (SAPK2A)	Q16539	MK14_HUMAN	02619_4	307530	0.0108723	F	58.85	nucleus soluble fraction	protein amino acid phosphorylation	protein binding ATP binding	RIG-I-like receptor signaling pathway VEGF signaling pathway Toll-like receptor signaling pathway T cell receptor signaling pathway Fc epsilon RI signaling pathway Leukocyte transendothelial migration Neurotrophin signaling pathway Progesterone-mediated oocyte maturation MAPK signaling pathway GnRH signaling pathway NOD-like receptor signaling pathway Amyotrophic lateral sclerosis (ALS) Leishmani…
2011591	Extended synaptotagmin-1	K.HLSPY*ATLTVGDSSHK.T	Y822*	289932	3.17072e+07	422252	16061490	436195	34604942	11349	44455126		0.0217958		598.281		0.45682		37.7		16.2197		0.88831		3		0	74733019	Extended-synaptotagmin-1 (E-Syt1) (Membrane-bound C2 domain-containing protein) (Protein FAM62A)	Q9BSJ8	ESYT1_HUMAN	14367_1	311681	0.45682	F	37.7	integral to membrane	regulation of transcription, DNA-dependent	DNA binding
2011555	Mitogen-activated protein kinase kinase kinase kinase 5	R.VGSGTY*GDVYK.A	Y31*	135714	4.00507e+06		3560310	84773	4044553	186656	4410332		0.00734733		613.26		1.05425		54.93		16.9461		0.859421		2		0	30316147	Mitogen-activated protein kinase kinase kinase kinase 5 (MAPK/ERK kinase kinase kinase 5) (MEK kinase kinase 5) (MEKKK 5) (Kinase homologous to SPS1/STE20) (KHS)	Q9Y4K4	M4K5_HUMAN	05374_2	306009	0.66258	F	54.93	cytoplasm	protein amino acid phosphorylation	protein binding	MAPK signaling pathway
2011575	Myelin protein zero-like 1	K.SESVVY*ADIRKN.-	Y113*	46464.1	7.40426e+06		4808589	63323	8852861	29605	8551343		0.00660937		730.843		0.553167		40.86		71.6986		0.818325		2		0	74762127	Myelin protein zero-like protein 1 precursor (Protein zero-related)	B2REC0	MPZL1_HUMAN	05086_1	326986	0.117754	F	40.86	integral to membrane	transmembrane receptor protein tyrosine kinase signaling pathway	protein binding	Cell adhesion molecules (CAMs)
2011596	Myelin protein zero-like 1	K.INKSESVVY*ADIR.K	Y113*	3.00121e+06	1.39851e+07	1522954	7828419	5189619	17887663	2291044	16239106		0.0281098		525.259		0.145511		36.22		71.755		0.921404		3		0	74762127	Myelin protein zero-like protein 1 precursor (Protein zero-related)	B2REC0	MPZL1_HUMAN	05086_1	326986	0.145511	F	36.22	integral to membrane	transmembrane receptor protein tyrosine kinase signaling pathway oxygen and reactive oxygen species metabolic process transport	protein binding	Cell adhesion molecules (CAMs)
2011598	Myelin protein zero-like 1	K.INKSESVVY*ADIR.K	Y113*	366182	2.32909e+06	831843	919413	136860	2850055	129844	3217809		0.0397323		787.385		0.386335		65.58		67.5303		0.925927		2		0	74762127	Myelin protein zero-like protein 1 precursor (Protein zero-related)	B2REC0	MPZL1_HUMAN	05086_1	326986	0.386335	F	65.58	integral to membrane	transmembrane receptor protein tyrosine kinase signaling pathway oxygen and reactive oxygen species metabolic process transport	protein binding	Cell adhesion molecules (CAMs)
2011625	Myelin protein zero-like 1	K.SESVVY*ADIR.K	Y113*	484330	7.42715e+07	170260	55584142	853365	88285585	429364	78944671		0.0060028		609.774		0.0147718		48.24		90.579		0.938163		2		0	74762127	Myelin protein zero-like protein 1 precursor (Protein zero-related)	B2REC0	MPZL1_HUMAN	05086_1	326986	0.0147718	F	48.24	integral to membrane	transmembrane receptor protein tyrosine kinase signaling pathway oxygen and reactive oxygen species metabolic process transport	protein binding	Cell adhesion molecules (CAMs)
2011554	Myosin-10	K.ALAY*DKLEK.T	Y1415*	259740	1.03073e+07	349372	4860918	297114	12746500	132735	13314572		0.00679285		565.778		0.134448		42.71		100		0.89588		2		0	215274129	RecName: Full=Myosin-10; AltName: Full=Myosin heavy chain 10; AltName: Full=Myosin heavy chain, non-muscle IIb; AltName: Full=Non-muscle myosin heavy chain IIb; Short=NMMHC II-b; Short=NMMHC-IIB; AltName: Full=Cellular myosin heavy chain, type B; AltName: Full=Non-muscle myosin heavy chain B; Short=NMMHC-B	P35580	MYH10_HUMAN	01178_1	311893	0.134448	F	42.71	cytoplasm	biological_process	protein binding	Tight junction Viral myocarditis
2011537	NADH dehydrogenase [ubiquinone] 1 beta subcomplex subunit 10	K.NRYY*YYHR.Q	Y56*	125899	2.3721e+06	164588	1605144	198598	2590883	14511	2920277		0.0262134		438.852		0.0753114		22.18		6.76694		0.953251		3		0	6093491	NADH-ubiquinone oxidoreductase PDSW subunit (Complex I-PDSW) (CI-PDSW)	O96000	NIDM_HUMAN	11958_1	311833	0.0753114	F	22.18	membrane	transport	protein binding	Alzheimer's disease Oxidative phosphorylation Parkinson's disease Huntington's disease
2011601	Kin of IRRE-like protein 1	R.AVLYADY*RAPGPAR.F	Y625*	828613	5.35927e+06	1575923	4331278	663563	5773596	246353	5972926		0.0262134		533.928		0.367553		26.63		33.9852		0.811219		3		0	54036152	Kin of IRRE-like protein 1 precursor (Kin of irregular chiasm-like protein 1) (Nephrin-like protein 1) [MASS=83535]	Q96J84	KIRR1_HUMAN	06306_1		0.367553	F	26.63	integral to membrane	microtubule-based movement	protein binding
2011602	Phosphatidylinositol 3-kinase regulatory subunit alpha	K.SREYDRLY*EEYTR.T	Y467*	2.01269e+07	7.05506e+06	9941402	4838985	26279905	7009044	24159452	9317137	0.0427782		620.603	620.604	0.360792	0.526402	26.45	29.25	43.3379	38.86	0.934247	0.819804	3	3	0	0	118572681	Phosphatidylinositol 3-kinase regulatory subunit alpha (PI3-kinase p85 subunit alpha) (PtdIns-3-kinase p85-alpha) (PI3K)	P27986	P85A_HUMAN	01381_3	312403	0.0311862	F	29.25	membrane intracellular phosphoinositide 3-kinase complex	protein amino acid phosphorylation signal transduction	protein binding	Aldosterone-regulated sodium reabsorption Pathways in cancer Jak-STAT signaling pathway Insulin signaling pathway Type II diabetes mellitus Phosphatidylinositol signaling system Fc gamma R-mediated phagocytosis Regulation of actin cytoskeleton Focal adhesion Chemokine signaling pathway ErbB signaling pathway mTOR signaling pathway Apoptosis VEGF signaling pathway Toll-like receptor signaling path…
2011433	Phosphoglycerate mutase	R.FSGWY*DADLSPAGHEEAK.R	Y26*	1.0482e+07	640920	2379186	274293	14794804	511075	14271916	1137392	0.0281062		687.286		0.360222		47.29		44.9966		0.968509		3		0		130348	Phosphoglycerate mutase 1 (Phosphoglycerate mutase isozyme B) (PGAM-B) (BPG-dependent PGAM 1)	F2Z2J9	PGAM1_HUMAN	19229_1	316454	0.360222	F	47.29	cytosol nucleus	metabolic process	catalytic activity	Glycolysis / Gluconeogenesis
2011561	Phospholipase D3	K.LMY*QELK.V	Y7	63375	4.84236e+06		2632115	48712	3816461	78038	8078493		0.0105985		510.727		1.12892		21.27		100		0.764753		2		0	74750647	Phospholipase D3 (PLD 3) (Choline phosphatase 3) (Phosphatidylcholine-hydrolyzing phospholipase D3) (HindIII K4L homolog) (Hu-K4)	Q8IV08	PLD3_HUMAN	07148_2	325746	1.12892	F	21.27	integral to membrane	metabolic process	catalytic activity
2011374	Phosphatidylinositol 3-kinase regulatory subunit beta	K.SREYDQLY*EEYTR.T	Y464*	1.90966e+06	6.57751e+06	1356559	3503708	2251881	6037632	2120525	10191179		0.0306495	611.256	611.256	0.195441	0.503889	34.02	36.16	68.5638	76.6883	0.909829	0.987246	3	3	0	0	317373311	RecName: Full=Phosphatidylinositol 3-kinase regulatory subunit beta; Short=PI3-kinase regulatory subunit beta; Short=PI3K regulatory subunit beta; Short=PtdIns-3-kinase regulatory subunit beta; AltName: Full=Phosphatidylinositol 3-kinase 85 kDa regulatory subunit beta; Short=PI3-kinase subunit p85-beta; Short=PtdIns-3-kinase regulatory subunit p85-beta	O00459	P85B_HUMAN	04404_1	307072	0.104272	F	36.16	intracellular	signal transduction	protein binding	Aldosterone-regulated sodium reabsorption Pathways in cancer Jak-STAT signaling pathway Insulin signaling pathway Type II diabetes mellitus Phosphatidylinositol signaling system Fc gamma R-mediated phagocytosis Regulation of actin cytoskeleton Focal adhesion Chemokine signaling pathway ErbB signaling pathway mTOR signaling pathway Apoptosis VEGF signaling pathway Toll-like receptor signaling path…
2011473	Disks large homolog 5	R.DAVY*SEYK.L	Y429	2.48929e+06	225333	798069		3206758	292572	3463055	158095	0.037494		527.709		1.121		21.08		48.6251		0.885		2		0		158939323	Disks large homolog 5 (Placenta and prostate DLG) (Discs large protein P-dlg)	Q8TDM6	DLG5_HUMAN	04972_1	318631	1.121	F	21.08	membrane intracellular	signal transduction regulation of apoptosis	protein binding
2011604	Plasma membrane calcium-transporting ATPase 1	R.SSLY*EGLEKPESR.S	Y1167*	538452	3.46305e+06	113685	3102115	890229	1755781	611443	5531268		0.0397323		525.575		0.354986		20.69		43.2702		0.542289		3		0	14286115	Plasma membrane calcium-transporting ATPase 2 (PMCA2) (Plasma membrane calcium pump isoform 2) (Plasma membrane calcium ATPase isoform 2)	P20020	AT2B2_HUMAN	00160_2	326835	0.354986	F	20.69	integral to membrane	transport metabolic process ATP biosynthetic process	ATP binding protein binding	Calcium signaling pathway
2011559	Proteinase-activated receptor 1	K.MDTCSSNLNNSIY*KK.L	Y420*	70115.2	2.59479e+06	105734	2682596	34497	1027892		4073869		0.0221681		618.929		1.26808		35.87		33.9769		0.935875		3		0	20178318	Proteinase activated receptor 1 precursor (PAR-1) (Thrombin receptor) (Coagulation factor II receptor)	P25116	PAR1_HUMAN	01763_1	319182	1.26808	F	35.87	integral to membrane	G-protein coupled receptor protein signaling pathway	protein binding receptor activity	Calcium signaling pathway Endocytosis Regulation of actin cytoskeleton Complement and coagulation cascades Neuroactive ligand-receptor interaction
2011364	Proteasome subunit alpha type-2	K.HIGLVY*SGMGPDYR.V	Y76*	2.04444e+06	192258	1377442	63059	1869710	258655	2886180	255062	0.0186598		554.245	548.913	0.697288	0.205506	40.9	46.23	44.9354	44.6853	0.949502	0.907888	3	3	0	0	130850	Proteasome subunit alpha type 2 (Proteasome component C3) (Macropain subunit C3) (Multicatalytic endopeptidase complex subunit C3)	P25787	PSA2_HUMAN	08907_1	307166	0.0188481	F	46.23	nucleus proteasome complex	ubiquitin-dependent protein catabolic process	hydrolase activity protein binding	Proteasome
2011192	Proteasome subunit beta type-5	R.RAIY*QATYR.D	Y220	2.08045e+06	598466	973617	433071	3241087	695758	2026636	666569	0.0358864		611.292		0.0965964		26.82		58.0215		0.750122		2		0		187608890	Proteasome subunit beta type-5 precursor (Proteasome epsilon chain) (Macropain epsilon chain) (Multicatalytic endopeptidase complex epsilon chain) (Proteasome subunit X) (Proteasome chain 6) (Proteasome subunit MB1)	P28074	PSB5_HUMAN	02629_1	328076	0.0965964	F	26.82	nucleus proteasome core complex	response to oxidative stress	protein binding peptidase activity	Proteasome
2011796	Protein kinase C delta type	R.RSDSASSEPVGIY*QGFEKK.T	Y313*	244129	8.14926e+06	275621	3358434	35300	10995875	421466	10093468		0.0213533		722.335		0.490995		20		112.153		0.37703		3		0	205371776	RecName: Full=Protein kinase C delta type; AltName: Full=nPKC-delta	Q05655	KPCD_HUMAN	01501_2	321269	0.490995	F	20	nucleus cytoplasm membrane	protein amino acid phosphorylation	protein binding ATP binding	Vascular smooth muscle contraction Tight junction
2011583	Serine/threonine-protein phosphatase PP1-beta catalytic subunit	K.YQY*GGLNSGRPVTPPR.T	Y306*	1.01168e+06	4.50446e+07	939925	26476181	1186963	19011864	908158	89645871		0.00818607		614.628		0.592876		28.3		25.8469		0.723344		3		0	49065814	Serine/threonine protein phosphatase PP1-beta catalytic subunit (PP-1B)	P62140	PP1B_HUMAN	11792_3	314604	0.197082	F	28.3	cytoplasm	carbohydrate metabolic process	protein binding	Insulin signaling pathway Regulation of actin cytoskeleton Vascular smooth muscle contraction Focal adhesion Meiosis - yeast Oocyte meiosis Long-term potentiation
2011398	Tyrosine-protein phosphatase non-receptor type 11	K.IQNTGDY*YDLYGGEK.F	Y62*	6.20204e+07	1.21143e+06	3823923	1210541	98861418	813498	83375762	1610255	0.0351862		605.92		0.330993		43		44.6853		0.929528		3		0		84028248	Tyrosine-protein phosphatase non-receptor type 11 (Protein-tyrosine phosphatase 2C) (PTP-2C) (PTP-1D) (SH-PTP3) (SH-PTP2) (SHP-2) (Shp2) [MASS=68436]	Q06124	PTN11_HUMAN	01470_1	323348	0.273716	F	43	cytoplasm	lipid metabolic process signal transduction	protein binding	Jak-STAT signaling pathway Natural killer cell mediated cytotoxicity T cell receptor signaling pathway B cell receptor signaling pathway Leukocyte transendothelial migration Neurotrophin signaling pathway Renal cell carcinoma Chronic myeloid leukemia Adipocytokine signaling pathway Leishmania infection Epithelial cell signaling in Helicobacter pylori infection Adherens junction MAPK signaling pat…
2011400	Tyrosine-protein phosphatase non-receptor type 11	K.IQNTGDY*YDLYGGEK.F	Y62*	2.01819e+08	3.75381e+06	42222338	2246568	267347190	2915522	295887073	6099340	0.0152437		908.377	908.377	0.180642	0.155308	98.38	83.48	25.5751	27.6042	0.959556	0.970321	2	2	0	0	84028248	Tyrosine-protein phosphatase non-receptor type 11 (Protein-tyrosine phosphatase 2C) (PTP-2C) (PTP-1D) (SH-PTP3) (SH-PTP2) (SHP-2) (Shp2) [MASS=68436]	Q06124	PTN11_HUMAN	01470_1	323348	0.0892195	F	98.38	cytoplasm	lipid metabolic process signal transduction	protein binding	Jak-STAT signaling pathway Natural killer cell mediated cytotoxicity T cell receptor signaling pathway B cell receptor signaling pathway Leukocyte transendothelial migration Neurotrophin signaling pathway Renal cell carcinoma Chronic myeloid leukemia Adipocytokine signaling pathway Leishmania infection Epithelial cell signaling in Helicobacter pylori infection Adherens junction MAPK signaling pat…
2011538	Protocadherin-1	K.DLY*APKPSGK.A	Y897	62874.1	3.80763e+06	42250	3315593		2832251	83498	5275048		0.00702711		578.276		0.37385		30.19		82.9806		0.747634		2		0	215273864	RecName: Full=Protocadherin-1; AltName: Full=Protocadherin-42; Short=PC42; AltName: Full=Cadherin-like protein 1; Flags: Precursor	Q08174	PCDH1_HUMAN	04692_2	313526	0.37385	F	30.19	integral to membrane integral to plasma membrane	cell adhesion homophilic cell adhesion transport	protein binding
2011447	Serine/threonine-protein kinase PRP4 homolog	K.LCDFGSASHVADNDITPY*LVSR.F	Y849*	2.43087e+08	1.39037e+07	33254285	6320211	561852957	5219071	134152964	30171755	0.0447249		839.708	839.708	0.402048	0.691666	53.6	51.21	25.4936	13.5914	0.982881	0.97404	3	3	0	0	317373526	RecName: Full=Serine/threonine-protein kinase PRP4 homolog; AltName: Full=PRP4 kinase; AltName: Full=PRP4 pre-mRNA-processing factor 4 homolog	Q13523	PRP4B_HUMAN	09087_2	313184	0.035358	F	53.6	nucleus chromosome	protein amino acid phosphorylation	protein binding
2011488	Serine/threonine-protein kinase PRP4 homolog	K.LCDFGSASHVADNDITPY*LVSR.F	Y849*	1.36772e+07	453938	4655232	232202	31160687	43719	5215703	1085893	0.0312012		1259.06	1259.06	0.209764	0.209764	60.9	53.76	33.7162	9.55447	0.8401	0.848669	2	2	0	0	317373526	RecName: Full=Serine/threonine-protein kinase PRP4 homolog; AltName: Full=PRP4 kinase; AltName: Full=PRP4 pre-mRNA-processing factor 4 homolog	Q13523	PRP4B_HUMAN	09087_2	313184	0.209764	F	60.9	nucleus chromosome	protein amino acid phosphorylation	protein binding
2011465	Transcriptional activator protein Pur-beta	R.VSEVKPSY*R.N	Y254	1.71209e+06	136169	331525	58232	2947489	181347	1857253	168930	0.0357614		572.774		0.146784		21.14		19.0849		0.533775		2		0		74732688	Transcriptional activator protein Pur-beta (Purine-rich element-binding protein B)	Q96QR8	PURB_HUMAN	12325_1	312526	0.146784	F	21.14	nucleus	regulation of transcription	protein binding
2011678	Ras-related protein Rab-8A	K.TY*DYLFK.L	Y5	146217	6.54096e+06	114276	4127365	85871	6013995	238503	9481527		0.00660937		515.22		0.798499		24.02		14.9642		0.988121		2		0	13638434	Ras-related protein Rab-8B	P61006	RAB8B_HUMAN	11476_1	315471	0.798499	F	24.02	membrane cytoskeleton intermediate filament nonmotile primary cilium mitochondrion	transport small GTPase mediated signal transduction protein transport	nucleotide binding protein binding
2011508	Heterogeneous nuclear ribonucleoprotein G	R.DYGHSSSRDDY*PSR.G	Y255	94359.7	1.50107e+07	78646	10300605	168391	13847938	36043	20883669		0.0060028		574.556		0.813752		21.97		15.7427		0.814018		3		0	23503093	Heterogeneous nuclear ribonucleoprotein G (hnRNP G) (RNA binding motif protein, X chromosome) (Glycoprotein p43)	P38159	HNRPG_HUMAN	17417_1	312587	0.813752	F	21.97	nucleus ribonucleoprotein complex intracellular	mRNA processing regulation of transcription, DNA-dependent metabolic process intracellular signaling cascade proteolysis	protein binding nucleic acid binding nucleotide binding	Spliceosome
2011456	Rho GTPase-activating protein 42	K.EPIY*TLPAIISK.K	Y376	1.69882e+06	11571	236854		2162399	10683	2697215	12459	0.0281062		712.875		0.0547467		36.89		16.9461		0.866926		2		0		298286905	RecName: Full=Rho GTPase-activating protein 42; AltName: Full=Rho GTPase-activating protein 10-like; AltName: Full=Rho-type GTPase-activating protein 42	A6NI28	RHG42_HUMAN			0.0547467	F	36.89	intracellular	signal transduction	GTPase activator activity
2011789	Proto-oncogene tyrosine-protein kinase receptor Ret	R.RPAQAFPVSY*SSSGAR.R	Y687*	205538	3.51273e+07	78875	22115104	332202	33913310		49353441		0.012359		587.609		0.94161		54.63		9.0759		0.680634		3		0	547807	Proto-oncogene tyrosine-protein kinase receptor ret precursor (C-ret)	P07949	RET_HUMAN	01266_2	324418	0.94161	F	54.63	integral to membrane membrane	protein amino acid phosphorylation	protein binding	Pathways in cancer Endocytosis Thyroid cancer
2011275	60S ribosomal protein L13a	R.KFAY*LGR.L	Y137	1.99982e+06	285765	579250	145191	3880722	206072	1539481	506032	0.0427782		467.731		0.2975		23.67		100		0.823515		2		0		730451	60S ribosomal protein L13a (23 kDa highly basic protein)	P40429	RL13A_HUMAN	11775_1		0.2975	F	23.67	intracellular	translation	structural constituent of ribosome	Ribosome
2011588	Ribosomal protein L15	K.QGY*VIYR.I	Y59	1.18177e+06	1.46742e+07	436976	12084199	1574936	13604017	1533413	18334419		0.0128277		489.726		0.492619		32.44		46.8588		0.940472		2		0	47117726	60S ribosomal protein L15	E7ENU7	RL15_HUMAN	16043_1	324998	0.492619	F	32.44	intracellular	translation	structural constituent of ribosome RNA binding	Ribosome
2011413	60S ribosomal protein L18a	K.SSGEIVY*CGQVFEK.S	Y63*	1.67484e+06	291382	769660	205997	1516081	376767	2738787		0.0421711		841.861		0.373207		61.21		66.8524		0.966546		2		0		730538	60S ribosomal protein L18a	Q02543	RL18A_HUMAN	16045_1		0.373207	F	61.21	intracellular	translation	structural constituent of ribosome protein binding	Ribosome
2011740	60S ribosomal protein L35a	R.EHTALLKIEGVY*AR.D	Y34	123869	3.88748e+06	157003	2476741	64428	4419081	150175	4766613		0.00660937		560.622		0.469089		34.13		59.068		0.937146		3		0	22002061	60S ribosomal protein L35a	P18077	RL35A_HUMAN	01596_1	320943	0.186326	F	34.13	intracellular	translation	structural constituent of ribosome RNA binding protein binding	Ribosome
2011801	Ubiquitin-40S ribosomal protein S27a	K.CCLTY*CFNKPEDK.-	Y148	3.04142e+07	3.72828e+06	8898253	3637590	39095777	4712438	43248515	2834818	0.0282089			605.57		1.00733		26.85		19.8227		0.560757		3		0	302393745	RecName: Full=Ubiquitin-40S ribosomal protein S27a; AltName: Full=Ubiquitin carboxyl extension protein 80; Contains: RecName: Full=Ubiquitin; Contains: RecName: Full=40S ribosomal protein S27a; Flags: Precursor	P62979	RS27A_HUMAN	01878_1	312211	1.00733	F	26.85	intracellular	translation	structural constituent of ribosome protein binding	Ribosome
2011605	Scavenger receptor class F member 2	R.SASSVEGPGGALY*AR.V	Y623	2.05698e+06	3.07852e+07	2104586	29635741	2556351	23841995	1509999	38877811		0.00469614		751.337		0.640621		91.75		128.38		0.842707		2		0	47606791	Scavenger receptor class F member 2 precursor (Scavenger receptor expressed by endothelial cells 2 protein) (SREC-II) (SRECRP-1)	Q96GP6	SREC2_HUMAN	15299_2	311593	0.147836	F	91.75	integral to membrane	cell adhesion	protein binding
2011608	Scavenger receptor class F member 2	R.SASSVEGPGGALY*AR.V	Y623	342856	5.5272e+06	212658	5811254	480624	3758696	335287	7011656		0.00660937		501.228		0.797113		39.58		96.3031		0.912392		3		0	47606791	Scavenger receptor class F member 2 precursor (Scavenger receptor expressed by endothelial cells 2 protein) (SREC-II) (SRECRP-1)	Q96GP6	SREC2_HUMAN	15299_2	311593	0.797113	F	39.58	integral to membrane	cell adhesion	protein binding
2011795	SH2 domain containing 3C	R.KAVSEQSGAIIY*CPVNR.T	Y158	70052	2.61549e+06	82374	1004728	57730	3618542		3223200		0.0180437		657.983		0.340782		29.95		112.978		0.788656		3		0	74751027	SH2 domain-containing protein 3C (Novel SH2-containing protein 3)	Q5JU31	SH2D3_HUMAN	05284_2	318538	0.340782	F	29.95	membrane intracellular integral to membrane mitochondrial outer membrane	small GTPase mediated signal transduction signal transduction biosynthetic process protein targeting to mitochondrion	protein binding
2011532	SHC-transforming protein 3	R.QGSSDIY*STPEGK.L	Y406	54841	4.75081e+06	44956	4591808		5161669	64727	4498956		0.0028919		724.8		0.532931		58.12		22.4677		0.938118		2		0	48474922	SHC transforming protein 3 (SH2 domain protein C3) (Src homology 2 domain containing transforming protein C3) (Neuronal Shc) (N-Shc) (Protein Rai)	Q92529	SHC3_HUMAN	12005_1	312661	0.532931	F	58.12	cellular_component	intracellular signaling cascade	protein binding	Insulin signaling pathway Focal adhesion Chemokine signaling pathway ErbB signaling pathway Natural killer cell mediated cytotoxicity Neurotrophin signaling pathway Glioma Chronic myeloid leukemia
2011330	U1 small nuclear ribonucleoprotein 70 kDa	R.REFEVY*GPIKR.I	Y126*	1.30237e+06	1.16227e+07	242876	8068218	2686443	13331663	977800	13468243		0.0282089	491.913	491.913	0.0115354	0.5442	29.66	48.06	100	100	0.755361	0.919292	3	3	0	0	13635663	U1 small nuclear ribonucleoprotein 70 kDa (U1 snRNP 70 kDa) (snRNP70) (U1-70K)	P08621	RU17_HUMAN	01617_2	306992	0.0115354	F	48.06	nucleus	mRNA processing nuclear mRNA splicing, via spliceosome regulation of transcription, DNA-dependent regulation of RNA splicing	protein binding nucleotide binding	Spliceosome
2011641	U1 small nuclear ribonucleoprotein 70 kDa	R.EFEVY*GPIKR.I	Y126*	4.13161e+06	3.64283e+07	1858357	25350836		43445227	6404857	40488938		0.0281062		659.315		0.942607		20.82		100		0.477437		2		0	13635663	U1 small nuclear ribonucleoprotein 70 kDa (U1 snRNP 70 kDa) (snRNP70) (U1-70K)	P08621	RU17_HUMAN	01617_2	306992	0.942607	F	20.82	nucleus	mRNA processing nuclear mRNA splicing, via spliceosome regulation of transcription, DNA-dependent regulation of RNA splicing	protein binding nucleotide binding	Spliceosome
2011668	SRC kinase signaling inhibitor 1	K.IY*RKEPLYAAFPGSHLTNGDLR.R	Y130	55235.4	804885	30178	211210	106516	350766	29012	1852680		0.0343281		650.328		0.795139		25.78		5.22879		0.939665		4		0	296452948	RecName: Full=SRC kinase signaling inhibitor 1; AltName: Full=SNAP-25-interacting protein; Short=SNIP; AltName: Full=p130Cas-associated protein; AltName: Full=p140Cap	Q9C0H9	SRCN1_HUMAN	11589_1	311182	0.795139	F	25.78	cytoplasm	exocytosis	protein binding
2011694	SRC kinase signaling inhibitor 1	K.GEGLY*ADPYGLLHEGR.L	Y268	64249.9	1.22286e+06		632377	77609	563908	50890	2472280		0.0282089		609.608		0.133019		21.72		38.3679		0.819482		3		0	296452948	RecName: Full=SRC kinase signaling inhibitor 1; AltName: Full=SNAP-25-interacting protein; Short=SNIP; AltName: Full=p130Cas-associated protein; AltName: Full=p140Cap	Q9C0H9	SRCN1_HUMAN	11589_1	311182	0.133019	F	21.72	cytoplasm	exocytosis	protein binding
2011838	ADP/ATP translocase 2	R.AAYFGIY*DTAK.G	Y195	7.55881e+06	935277	4312028	429556	9732426	948191	8631988	1428085	0.0180437		650.286		0.61713		51.77		17.3904		0.918108		2		0		317373597	RecName: Full=ADP/ATP translocase 2; AltName: Full=ADP,ATP carrier protein 2; AltName: Full=ADP,ATP carrier protein, fibroblast isoform; AltName: Full=Adenine nucleotide translocator 2; Short=ANT 2; AltName: Full=Solute carrier family 25 member 5	P05141	ADT2_HUMAN	02147_1	305947	0.61713	F	51.77	integral to membrane	transport	protein binding binding	Parkinson's disease Huntington's disease Calcium signaling pathway
2011405	ADP/ATP translocase 1	R.AAYFGVY*DTAK.G	Y195	3.8977e+06	1.24741e+06	1931008	727734	5326363	1104049	4435715	1910436	0.0438654		643.279		0.0482284		42.53		17.8711		0.762658		2		0		113463	ADP,ATP carrier protein, liver isoform T2 (ADP/ATP translocase 3) (Adenine nucleotide translocator 3) (ANT 3)	P12235	ADT3_HUMAN	02461_1		0.0482284	F	42.53	integral to membrane	transport	protein binding binding	Parkinson's disease Huntington's disease Calcium signaling pathway
2011719	Sprouty-related, EVH1 domain-containing protein 2	R.GKYPDPSEDADSSY*VR.F	Y251	77445.4	7.96931e+06		5342650	148921	6603734	5970	11961549		0.0281062		622.591		0.347848		33.6		12.3145		0.905754		3		0	110825745	Sprouty-related, EVH1 domain-containing protein 2 (Spred-2)	Q7Z698	SPRE2_HUMAN	18100_1	325693	0.347848	F	33.6	membrane	multicellular organismal development	protein binding zinc ion binding	Jak-STAT signaling pathway
2011655	Protein sprouty homolog 4	K.TSHVENDY*IDNPSLALTTGPKR.T	Y52	987941	1.06392e+07	2874244	8237740	59151	12126238	30429	11553717		0.0397323		627.799		0.271911		44.71		21.0637		0.903566		4		0	14916719	Sprouty homolog 4 (Spry-4)	Q9C004	SPY4_HUMAN	10466_1	324458	0.271911	F	44.71	membrane	multicellular organismal development	protein binding	Jak-STAT signaling pathway
2011178	Serine/arginine-rich splicing factor 9	R.NGY*DYGQCR.L	Y75	607208	2.04048e+06	343350	1505931	745251	3091816	733023	1523681		0.0286346	606.711	606.711	0.435495	0.0676337	43.37	39.72	33.3566	35.3857	0.98031	0.976703	2	2	0	0	3929377	Splicing factor, arginine/serine-rich 9 (Pre-mRNA splicing factor SRp30C)	Q13242	SRSF9_HUMAN	09053_1	307492	0.0313424	F	43.37	nucleus membrane	mRNA processing protein amino acid phosphorylation	nucleotide binding	Spliceosome
2011289	Signal transducer and activator of transcription 3	K.YCRPESQEHPEADPGSAAPY*LK.T	Y705*	1.49007e+08	3.54539e+07	233208650	12905036	89064418	23247476	124748855	70209246	0.0416116		861.373	861.373	1.40157	1.61419	61.41	46.38	59.0612	59.0612	0.965461	0.929792	3	3	0	0	48429227	Signal transducer and activator of transcription 3 (Acute-phase response factor)	P40763	STAT3_HUMAN	00026_3	311180	0.0158785	F	61.41	nucleus	regulation of transcription, DNA-dependent	protein binding	Pathways in cancer Jak-STAT signaling pathway Chemokine signaling pathway Pancreatic cancer Acute myeloid leukemia Adipocytokine signaling pathway
2011478	Signal transducer and activator of transcription 3	K.YCRPESQEHPEADPGSAAPY*LK.T	Y705*	5.90335e+06	1.26826e+06	7251207	193433	4340506	627158	6118342	2984200	0.046619		1291.55	1291.55	1.26331	0.128577	49.59	38.59	34.6567	34.0942	0.908208	0.914496	2	2	0	0	48429227	Signal transducer and activator of transcription 3 (Acute-phase response factor)	P40763	STAT3_HUMAN	00026_3	311180	0.128577	F	49.59	nucleus	regulation of transcription, DNA-dependent	protein binding	Pathways in cancer Jak-STAT signaling pathway Chemokine signaling pathway Pancreatic cancer Acute myeloid leukemia Adipocytokine signaling pathway
2011565	Syndecan	R.KPSSAAY*QKAPTKEFY*A.-	Y155Y164	221271	4.01312e+06	242850	3005992		3717349	199693	5316015		0.00660937		682.97		0.231082		21.92		26.2458		0.67871		3		0			E7ESK6	E7ESK6_HUMAN		316619	0.231082	F	21.92
2011788	Syndecan	R.KPSSAAY*QKAPTKEFYA.-	Y155	21092.9	2.31984e+06	35790	1656735		1210144	6395	4092644		0.0188255		656.315		0.487561		43.43		34.17		0.542697		3		0			E7ESK6	E7ESK6_HUMAN		316619	0.487561	F	43.43
2011314	Syndecan	K.KAPTNEFY*A.-	Y125	1.08025e+07	3.29954e+06	8837630	2496744	10963209	3048578	12606773	4353302	0.0125713		560.739		0.0374842		21.57		80.4819		0.752832		2		0		2851418	Syndecan-4 precursor (Amphiglycan) (SYND4) (Ryudocan core protein)	B4E1S6	SDC4_HUMAN	08366_1		0.0374842	F	21.57	integral to membrane	positive regulation of protein kinase activity biological_process cell adhesion regulation of transcription, DNA-dependent	cytoskeletal protein binding molecular_function	Cell adhesion molecules (CAMs) ECM-receptor interaction
2011581	Talin-2	R.DKAPGQRECDY*SIDGINR.C	Y1665*	164095	1.89392e+06		1039352	273649	2120080	54541	2522332		0.0323856		725.315		0.667454		26.82		13.9358		0.795996		3		0	229463036	RecName: Full=Talin-2 [MASS=271611]	Q9Y4G6	TLN2_HUMAN	09555_1	315952	0.339937	F	26.82	membrane cytoskeleton synapse	cytoskeletal anchoring at plasma membrane cell adhesion visual perception skeletal muscle tissue development	protein binding actin binding	Focal adhesion
2011742	Talin-2	R.TLDY*YMLR.N	Y72	75273.5	5.79725e+06		3405137	87456	7524552	63091	6462069		0.00660937		577.751		0.192292		21.33		13.8917		0.955721		2		0	229463036	RecName: Full=Talin-2 [MASS=271611]	Q9Y4G6	TLN2_HUMAN	09555_1	315952	0.192292	F	21.33	membrane cytoskeleton	cytoskeletal anchoring at plasma membrane cell adhesion	protein binding	Focal adhesion
2011597	Tensin-like C1 domain-containing phosphatase	R.GPLDGSPY*AQVQRPPR.Q	Y483	249556	4.53933e+06	100671	2987052	398440	3619849		7011090		0.0246873		606.628		0.199684		23.12		27.8076		0.288124		3		0	150416153	Tensin-like C1 domain-containing phosphatase (C1 domain-containing phosphatase and tensin homolog) (C1-TEN) (Tensin-2)	Q63HR2	TENC1_HUMAN	16256_3	318894	0.199684	F	23.12	membrane intracellular	intracellular signaling cascade	protein binding zinc ion binding
2011729	Thioredoxin reductase 1	K.KVVYENAY*GQFIGPHR.I	Y281*	113583	3.81093e+06	184649	2986889		4414505	42517	4031386		0.0171213		653.316		0.893289		27.53		35.0988		0.452767		3		0	172046253	Thioredoxin reductase 1, cytoplasmic (TR) (Thioredoxin reductase TR1) (KM-102-derived reductase-like factor) (Gene associated with retinoid-IFN-induced mortality 12 protein) (GRIM-12) [MASS=70756]	B7Z904	TRXR1_HUMAN	03068_5	325059	0.893289	F	27.53	nucleus	transport	oxidoreductase activity	Pyrimidine metabolism
2011483	Tight junction protein ZO-2	R.IEIAQKHPDIY*AVPIK.T	Y1118*	4.87582e+06	1.28774e+07	2759063	13545069	7187950	13959675	4680435	11127369		0.0281062	639.008	639.008	0.31227	1.07989	22.67	21.36	100	100	0.553587	0.774809	3	3	0	0	317373313	RecName: Full=Tight junction protein ZO-2; AltName: Full=Tight junction protein 2; AltName: Full=Zona occludens protein 2; AltName: Full=Zonula occludens protein 2	Q9UDY2	ZO2_HUMAN	06369_1	318944	0.31227	F	22.67	nucleus plasma membrane tight junction cytoplasm	response to organic substance protein amino acid dephosphorylation	protein binding	Tight junction Vibrio cholerae infection
2011306	Toll-interacting protein	R.LGYAVY*ETPTAHNGAK.N	Y86	572862	1.34203e+06	448403	1202667	454022	995774	816161	1827641		0.0324492	591.273		0.949315		24.62		27.1337		0.7019		3		0		20140803	Toll-interacting protein	Q9H0E2	TOLIP_HUMAN	05887_1		0.949315	F	24.62	cytoplasm	immune response signal transduction protein amino acid phosphorylation	protein binding	Toll-like receptor signaling pathway
2011654	Transmembrane and immunoglobulin domain-containing protein 2	R.GQSIY*STSFPQPAPR.Q	Y222	2.55969e+06	1.54921e+08	38493	129268773		149049046	5080892	186444310		0.0419072		858.393		0.0687734		81.24		21.214		0.94844		2		0	125991218	Transmembrane and immunoglobulin domain-containing protein 2 precursor	Q96BF3	TMIG2_HUMAN	14487_1	315535	0.0687734	F	81.24	integral to membrane	sensory perception of sound	calcium ion binding
2011431	Tubulin alpha-8 chain	K.VGINY*QPPTVVPGGDLAK.V	Y357*	4.27769e+06	574719	1483079	153031	6185224	261284	5164769	1309843	0.0397323		952.98		0.161684		63.49		76.7252		0.922451		2		0		55977474	Tubulin alpha-ubiquitous chain (Alpha-tubulin ubiquitous) (Tubulin K-alpha-1)	Q9NY65	TBAK_HUMAN	17288_1	319976	0.161684	F	63.49	microtubule cytosol extracellular region	microtubule-based movement	nucleotide binding protein binding	Gap junction Pathogenic Escherichia coli infection
2011459	Tubulin beta chain	K.NSSY*FVEWIPNNVK.T	Y340	2.68899e+06	670385	4106593	904696	2168310	290483	1792070	815977	0.0323856		888.904		1.09635		24.78		16.9461		0.945078		2		0		55977480	Tubulin beta-? chain (Tubulin beta-2 chain)	P07437	TBBX_HUMAN	14707_1		1.09635	F	24.78	cytosol microtubule intracellular integral to membrane	mitosis microtubule-based movement G-protein coupled receptor protein signaling pathway	nucleotide binding protein binding	Gap junction Pathogenic Escherichia coli infection
2011272	Endoplasmin	K.DISTNY*YASQK.K	Y677*	4.20814e+06	109164	1617604	31420	3893230	158596	7113585	137476	0.0152437		685.287		0.0496507		33.8		25.8003		0.944		2		0		119360	Endoplasmin precursor (94 kDa glucose-regulated protein) (GRP94) (gp96 homolog) (Tumor rejection antigen 1)	P14625	ENPL_HUMAN	01860_1		0.0496507	F	33.8	endoplasmic reticulum peroxisome	protein folding protein transport	ATP binding protein binding	Pathways in cancer Plant-pathogen interaction Prostate cancer NOD-like receptor signaling pathway
2011616	Vimentin	R.SLYASSPGGVY*ATR.S	Y61*	55301.3	2.3774e+07	43552	22065366	81165	22021194	41187	27235520		0.0017448		503.565		0.601851		57.95		16.0181		0.923517		3		0	55977767	Vimentin	P08670	VIME_HUMAN	01899_1	325984	0.601851	F	57.95	cytoplasm	interspecies interaction between organisms	protein binding
2011685	Neural Wiskott-Aldrich syndrome protein	R.ETSKVIY*DFIEK.T	Y256*	753217	8.98932e+06	188518	8391091	1342997	8680040	728136	9896841		0.0191226		776.37		0.323509		32.62		63.6419		0.818808		2		0	62291053	Neural Wiskott-Aldrich syndrome protein (N-WASP) [MASS=54827]	O00401	WASL_HUMAN	05448_1	307138	0.224265	F	32.62	nucleus	regulation of transcription	protein binding	Fc gamma R-mediated phagocytosis Regulation of actin cytoskeleton Chemokine signaling pathway Adherens junction Pathogenic Escherichia coli infection
2011816	Neural Wiskott-Aldrich syndrome protein	K.DRETSKVIY*DFIEK.T	Y256*	1.80723e+06	5.25834e+06	2877217	4142790	1949690	5021991	594786	6610224		0.0497501		608.292		0.149216		30.76		80.3839		0.718438		3		0	62291053	Neural Wiskott-Aldrich syndrome protein (N-WASP) [MASS=54827]	O00401	WASL_HUMAN	05448_1	307138	0.149216	F	30.76	nucleus	regulation of transcription	protein binding	Fc gamma R-mediated phagocytosis Regulation of actin cytoskeleton Chemokine signaling pathway Adherens junction Pathogenic Escherichia coli infection
2011220	RING finger protein unkempt homolog	R.QGYACPY*YHNSK.D	Y236	425988	2.46079e+06	126985	1658431	488809	3084613	662171	2639325		0.0282089	523.206		0.767414		24.5		19.8227		0.928063		3		0		47117622	Zinc finger CCCH type domain containing protein 5	Q9C0B0	ZC3H5_HUMAN	19037_1		0.767414	F	24.5	nucleus	metabolic process	protein binding
2011526	RING finger protein unkempt homolog	R.QGY*ACPYYHNSKDR.R	Y232	150285	3.7052e+06	58456	2251074	212672	4191814	179728	4672726		0.00893051		613.582		0.718974		48.51		55.6654		0.979843		3		0	47117622	Zinc finger CCCH type domain containing protein 5	Q9C0B0	ZC3H5_HUMAN	19037_1	314079	0.621081	F	48.51	nucleus	metabolic process	protein binding
2011545	RING finger protein unkempt homolog	R.QGYACPY*YHNS*KDR.R	Y236S240	86339.7	1.55196e+06		928232	39694	1551864	132985	2175790		0.0217958		959.852		0.49617		20.59		19.7583		0.848816		2		0	47117622	Zinc finger CCCH type domain containing protein 5	Q9C0B0	ZC3H5_HUMAN	19037_1	314079	0.49617	F	20.59	nucleus	metabolic process	protein binding
2011711	RING finger protein unkempt homolog	R.QGY*ACPYYHNS*KDRR.R	Y232S240	874263	9.5735e+06	179524	4991969	1485727	12162566	957538	11565978		0.0281062		692.271		0.189416		28.66		27.1077		0.846389		3		0	47117622	Zinc finger CCCH type domain containing protein 5	Q9C0B0	ZC3H5_HUMAN	19037_1	314079	0.189416	F	28.66	nucleus	metabolic process	protein binding
2011712	RING finger protein unkempt homolog	R.QGYACPY*YHNS*KDRR.R	Y236S240	874263	9.5735e+06	179524	4991969	1485727	12162566	957538	11565978		0.0281062		692.271		0.367265		23.2		19.3522		0.781082		3		0	47117622	Zinc finger CCCH type domain containing protein 5	Q9C0B0	ZC3H5_HUMAN	19037_1	314079	0.367265	F	23.2	nucleus	metabolic process	protein binding
2011780	RING finger protein unkempt homolog	R.QGYACPY*YHNSKDR.R	Y236	150285	2.58129e+06	58456	2251074	212672	4191814	179728	1300983		0.0152437		613.582		0.178384		24.63		13.4324		0.873067		3		0	47117622	Zinc finger CCCH type domain containing protein 5	Q9C0B0	ZC3H5_HUMAN	19037_1	314079	0.178384	F	24.63	nucleus	metabolic process	protein binding
